# Supplementary material for: Parentage Atlas of Italian Grapevine Varieties as Inferred From SNP Genotyping
Source: Front Plant Sci. 2021 Jan 15;11:605934. doi: 10.3389/fpls.2020.605934 (PMC7874015; doi:10.3389/fpls.2020.605934)
Supplement: Supplementary File 1 — In spreadsheet 1: List of the accessions genotyped in this study, their passport data including variety names, berry skin color, grape flavor according to descriptor OIV 236, the varieties as coded by the International Vitis Variety Catalogue (VIVC), the Italian Vitis Database (IVD) and the Italian National Variety Register (RNVV), respectively, the repositories where the accessions are maintained, the presumed variety countries of origin (according to VIVC); the place where the accessions were collected, and the variety presumed geographic groups (BALK: Balkans; IBER: Iberian Peninsula; ITAP-north, -center, -south: Italian Peninsula north, -center, -south, respectively; EMCA: Eastern Mediterranean and Caucasus; MFEAS: Middle and Far East; NEWO: New World; and WCEUR: Western-Central Europe. In spreadsheet 2: List of the analyzed non-redundant varieties: genotyped in this study (A), with not matching genetic profiles added from literature (B). Variety names was assigned according to Vitis databases or identify the variety on the base of its genetic relationships. Passport data are shown as in spreadsheet 1; synonyms, misnomers and wrong denominations among the varieties of this study and the varieties from literature are also shown. Wrong denominations: incorrect local names of known varieties, here marked with “(false)”. Misnomers: errors in grapevine collections, marked with “(misnomer)”. [file Data_Sheet_1.zip › SupplementaryFile1.xlsx]

## Sheet: 1 - Genotyped accessions
BioSample number (Accession)	BioSample URLs	Sample ID (AccessionID)	ACCESSION NAME	DATASET	VARIETY NAME	BERRY COLOR OF SKIN	BERRY FLAVOR (OIV-236)	Vitis International Vitis Catalogue (VIVC)				Italian Vitis Database (IVD)		Registro Nazionale delle Varietà di Vite (RNVV)		Repository	VarietyCountryOrigin (presumed)	Place of accession collection (Italian Region)	Place of accession collection (Locality)	Variety geographic group (presumed) IBER: Iberian peninsula, WCEUR: Western and Central Europe, BALK: Balkans, ITAP: Italian peninsula, EMCA: Eastern Mediterranean and Caucasus, MAGH: Magreb, MFEAS: Middle and Far East, RUUK: Russia and Ukrain, NEWO: New World.
						B ‐ green yellow Rs ‐ rose R ‐ red G ‐ grey N ‐ dark red violet / blue black	1 ‐ none 2 ‐ muscat 3 ‐ foxy 4 ‐ herbaceous 5 ‐ other flavor than muscat, foxy or herbaceous	number	Cultivar name	colour	Geographical origin	number	Cultivar name	number	Cultivar name
SAMN17172743	https://www.ncbi.nlm.nih.gov/biosample/17172743	ITA388-R#883	Abbuoto	ITA388	Abbuoto	N	1	7	ABBUOTO	NOIR	ITALY			1	ABBUOTO N.	ITA388	ITA			ITAP-center
SAMN17172744	https://www.ncbi.nlm.nih.gov/biosample/17172744	ITA388-G001	Abello	ITA388	Abello	B	1	22900	ABELLO	BLANC	ITALY					ITA388	ITA			ITAP-south
SAMN17172745	https://www.ncbi.nlm.nih.gov/biosample/17172745	ITA388-2141	Pergolese di Tivoli	ITA388	Achladi (Pergolese di Tivoli)	R	1	20592	ACHLADI	ROUGE	GREECE					ITA388	GRC			BALK
SAMN17172746	https://www.ncbi.nlm.nih.gov/biosample/17172746	ITA388-R#427	Aghedene	ITA388	Aghedene	B	1	23351	AGHEDENE	BLANC	ITALY	13	AGHEDENE			ITA388	ITA	Friuli Venezia Giulia		ITAP-north
SAMN17172747	https://www.ncbi.nlm.nih.gov/biosample/17172747	ITA388-R#885	Aglianico	ITA388	Aglianico	N	1	121	AGLIANICO	NOIR	ITALY	14	AGLIANICO	2	AGLIANICO N.	ITA388	ITA	Basilicata		ITAP-south
SAMN17172748	https://www.ncbi.nlm.nih.gov/biosample/17172748	ITA388-R#888	Albana	ITA388	Albana	B	1	224	ALBANA BIANCA	BLANC	ITALY	231	ALBANA BIANCA	4	ALBANA B.	ITA388	ITA	Emilia Romagna		ITAP-north
SAMN17172749	https://www.ncbi.nlm.nih.gov/biosample/17172749	ITA388-183	Albana bordini	ITA388	Albanina nera Bordini (questionable)	N	1									ITA388	ITA	Emilia Romagna		ITAP-north
SAMN17172750	https://www.ncbi.nlm.nih.gov/biosample/17172750	ITA388-184	Albana del paniere	ITA388	Albana del paniere	B	1	40441	ALBANA DEL PANIERE	BLANC						ITA388	ITA	Emilia Romagna		ITAP-north
SAMN17172751	https://www.ncbi.nlm.nih.gov/biosample/17172751	ITA388-R#889	Albanello	ITA388	Albanello	B	1	225	ALBANELLO	BLANC	ITALY	366	ALBANELLO	5	ALBANELLO B.	ITA388	ITA	Sicilia		ITAP-south
SAMN17172752	https://www.ncbi.nlm.nih.gov/biosample/17172752	ITA388-R#890	Albaranzeuli bianco	ITA388	Albaranzeuli bianco	B	1	230	ALBARANZEULI BIANCO	BLANC	ITALY	436	ALBARANZEULI BIANCO	6	ALBARANZEULI BIANCO B.	ITA388	ITA	Sardegna		ITAP-south
SAMN17172753	https://www.ncbi.nlm.nih.gov/biosample/17172753	ITA388-R#892	Albarola	ITA388	Albarola	B	1	238	ALBAROLA	BLANC	ITALY	198	ALBAROLA	8	ALBAROLA B.	ITA388	ITA	Piemonte		ITAP-north
SAMN17172754	https://www.ncbi.nlm.nih.gov/biosample/17172754	ITA388-190	Albarossa	ITA388	Albarossa	N	1	239	ALBAROSSA	NOIR	ITALY	281	ALBAROSSA	267	ALBAROSSA N.	ITA388	ITA	Piemonte		ITAP-north
SAMN17172755	https://www.ncbi.nlm.nih.gov/biosample/17172755	ITA388-R#896	Alicante bouschet	ITA388	Alicante Bouschet	N	1	304	ALICANTE HENRI BOUSCHET	NOIR	FRANCE	15	ALICANTE HENRI BOUSCHET	11	ALICANTE BOUSCHET N.	ITA388	FRA	Sardegna		WCEUR
SAMN17172756	https://www.ncbi.nlm.nih.gov/biosample/17172756	ITA388-R#897	Alionza	ITA388	Alionza	B	1	318	ALIONZA	BLANC	ITALY	387	ALIONZA	315	ALIONZA B.	ITA388	ITA	Emilia Romagna		ITAP-north
SAMN17172757	https://www.ncbi.nlm.nih.gov/biosample/17172757	ITA388-217	Ancellotta	ITA388	Ancellotta	N	1	447	ANCELLOTTA	NOIR	ITALY	197	ANCELLOTTA	12	ANCELLOTTA N.	ITA388	ITA			ITAP-north
SAMN17172758	https://www.ncbi.nlm.nih.gov/biosample/17172758	ITA388-R#899	Ansonica	ITA388	Ansonica	B	1	492	ANSONICA	BLANC	ITALY	8	ANSONICA	13	ANSONICA B.	ITA388	ITA	Sicilia		ITAP-south
SAMN17172759	https://www.ncbi.nlm.nih.gov/biosample/17172759	ITA388-R#430	Aramon	ITA388	Aramon	N	1	544	ARAMON NOIR	NOIR	FRANCE					ITA388	FRA			WCEUR
SAMN17172760	https://www.ncbi.nlm.nih.gov/biosample/17172760	ITA388-246	Argumannu	ITA388	Argu mannu	B	1	40443	ARGU MANNU	BLANC	ITALY	390	ARGU MANNU	832	ARGU MANNU B.	ITA388	ITA	Sardegna		ITAP-south
SAMN17172761	https://www.ncbi.nlm.nih.gov/biosample/17172761	ITA388-253	Arneis	ITA388	Arneis	B	1	626	ARNEIS	BLANC	ITALY	16	ARNEIS	14	ARNEIS B.	ITA388	ITA	Piemonte		ITAP-north
SAMN17172762	https://www.ncbi.nlm.nih.gov/biosample/17172762	ITA388-258	Arsilico	ITA388	Arsilico	N	1	40375	ARSILICO	NOIR						ITA388	ITA	Lazio		ITAP-center
SAMN17172763	https://www.ncbi.nlm.nih.gov/biosample/17172763	ITA388-R#901	Arvesiniadu	ITA388	Arvesiniadu	B	1	663	ARVESINIADU	BLANC	ITALY	438	ARVESINIADU	15	ARVESINIADU B.	ITA388	ITA	Sardegna		ITAP-south
SAMN17172764	https://www.ncbi.nlm.nih.gov/biosample/17172764	ITA388-R#903	Avana	ITA388	Avanà	N	1	793	AVANA	NOIR	ITALY	18	AVANÀ	17	AVANA' N.	ITA388	ITA	Piemonte		ITAP-north
SAMN17172765	https://www.ncbi.nlm.nih.gov/biosample/17172765	ITA388-284	Baco 1	ITA388	Baco noir	N	4	870	BACO NOIR	NOIR	FRANCE					ITA388	FRA			WCEUR
SAMN17172766	https://www.ncbi.nlm.nih.gov/biosample/17172766	ITA388-285	Baco 2-16	ITA388	Totmur	B	3	862	TOTMUR	BLANC	FRANCE					ITA388	FRA			WCEUR
SAMN17172767	https://www.ncbi.nlm.nih.gov/biosample/17172767	ITA388-286	Baco 30-12	ITA388	Estellat	N	3	3980	ESTELLAT	NOIR	FRANCE					ITA388	FRA			WCEUR
SAMN17172768	https://www.ncbi.nlm.nih.gov/biosample/17172768	ITA388-292	Balzamino	ITA388	Balzamino	N	1	948	BALZAMINO	NOIR						ITA388	ITA	Emilia Romagna		ITAP-north
SAMN17172769	https://www.ncbi.nlm.nih.gov/biosample/17172769	ITA388-636	Cenerente	ITA388	Balzamino	N	1	948	BALZAMINO	NOIR						ITA388	ITA	Veneto	Vicenza	ITAP-north
SAMN17172770	https://www.ncbi.nlm.nih.gov/biosample/17172770	ITA388-297	Barbera	ITA388	Barbera	N	1	974	BARBERA NERA	NOIR	ITALY	23	BARBERA NERA	19	BARBERA N.	ITA388	ITA	Piemonte		ITAP-north
SAMN17172771	https://www.ncbi.nlm.nih.gov/biosample/17172771	ITA388-R#906	Barbera bianca	ITA388	Barbera bianca	B	1	975	BARBERA BIANCA	BLANC	ITALY	24	BARBERA BIANCA	20	BARBERA BIANCA B.	ITA388	ITA	Piemonte		ITAP-north
SAMN17172772	https://www.ncbi.nlm.nih.gov/biosample/17172772	ITA388-317	Barsaglina	ITA388	Barsaglina	N	1	1013	BARSAGLINA	NOIR	ITALY	12	BARSAGLINA	22	BARSAGLINA N.	ITA388	ITA	Toscana		ITAP-center
SAMN17172773	https://www.ncbi.nlm.nih.gov/biosample/17172773	ITA388-R#910	Bellone	ITA388	Bellone	B	1	1114	BELLONE	BLANC	ITALY	356	BELLONE	23	BELLONE B.	ITA388	ITA	Lazio		ITAP-center
SAMN17172774	https://www.ncbi.nlm.nih.gov/biosample/17172774	ITA388-346	Bertille seyve 1808	ITA388	Bertille Seyve 1808	N	nd	1243	BERTILLE SEYVE 1808	NOIR	FRANCE					ITA388	FRA			WCEUR
SAMN17172775	https://www.ncbi.nlm.nih.gov/biosample/17172775	ITA388-347	Bertille seyve 4825	ITA388	Bertille Seyve 4825	N	nd	1271	BERTILLE SEYVE 4825	NOIR	FRANCE					ITA388	FRA			WCEUR
SAMN17172776	https://www.ncbi.nlm.nih.gov/biosample/17172776	ITA388-R#433	Berzamino	ITA388	Berzamino	N	1	24422	BERZAMINO	NOIR	ITALY	27	BERZAMINO			ITA388	ITA	Friuli Venezia Giulia		ITAP-north
SAMN17172777	https://www.ncbi.nlm.nih.gov/biosample/17172777	ITA388-366	Bianchetta trevigiana	ITA388	Bianchetta trevigiana	B	1	1329	BIANCHETTA TREVIGIANA	BLANC	ITALY	29	BIANCHETTA TREVIGIANA	27	BIANCHETTA TREVIGIANA B.	ITA388	ITA	Veneto	Treviso	ITAP-north
SAMN17172778	https://www.ncbi.nlm.nih.gov/biosample/17172778	ITA388-371	Biancolella	ITA388	Biancolella	B	1	1332	BIANCOLELLA	BLANC	ITALY			29	BIANCOLELLA B.	ITA388	ITA	Campania		ITAP-south
SAMN17172779	https://www.ncbi.nlm.nih.gov/biosample/17172779	ITA388-378	Biancuzzo	ITA388	Biancuzzo	B	1	24976	BIANCUZZO	BLANC	ITALY					ITA388	ITA	Lazio		ITAP-center
SAMN17172780	https://www.ncbi.nlm.nih.gov/biosample/17172780	ITA388-381	Bigolona	ITA388	Bigolona	B	1	40456	BIGOLONA	BLANC	ITALY					ITA388	ITA	Veneto	Verona	ITAP-north
SAMN17172781	https://www.ncbi.nlm.nih.gov/biosample/17172781	ITA388-R#918	Blanc de morgex	ITA388	Prié blanc	B	1	107	AGOSTENGA	BLANC	ITALY	175	AGOSTENGA	311	PRIE' BLANC B.	ITA388	ITA	Valle d'Aosta		ITAP-north
SAMN17172782	https://www.ncbi.nlm.nih.gov/biosample/17172782	ITA388-R#997	Franconia	ITA388	Blaufraenkisch	N	1	1459	BLAUFRAENKISCH	NOIR	SLOVENIA			86	FRANCONIA N.	ITA388	SLO			WCEUR
SAMN17172783	https://www.ncbi.nlm.nih.gov/biosample/17172783	ITA388-R#919	Bombino bianco	ITA388	Bombino bianco	B	1	1533	BOMBINO BIANCO	BLANC	ITALY	309	BOMBINO BIANCO	32	BOMBINO BIANCO B.	ITA388	ITA			ITAP-south
SAMN17172784	https://www.ncbi.nlm.nih.gov/biosample/17172784	ITA388-2108	Passerina	ITA388	Bombino bianco	B	1	26004	PASSERINA	BLANC	ITALY	309	BOMBINO BIANCO	181	PASSERINA B.	ITA388	ITA			ITAP-south
SAMN17172785	https://www.ncbi.nlm.nih.gov/biosample/17172785	ITA388-398	Bombino nero	ITA388	Bombino nero	N	1	1534	BOMBINO NERO	NOIR	ITALY	310	BOMBINO NERO	33	BOMBINO NERO N.	ITA388	ITA			ITAP-south
SAMN17172786	https://www.ncbi.nlm.nih.gov/biosample/17172786	ITA388-402	Bonamico	ITA388	Bonamico	N	1	1540	BONAMICO	NOIR	ITALY	33	BONAMICO	34	BONAMICO N.	ITA388	ITA	Toscana		ITAP-center
SAMN17172787	https://www.ncbi.nlm.nih.gov/biosample/17172787	ITA388-406	Bonarda	ITA388	Bonarda	N	1	1543	BONARDA PIEMONTESE	NOIR	ITALY	34	BONARDA PIEMONTESE	35	BONARDA N.	ITA388	ITA	Piemonte		ITAP-north
SAMN17172788	https://www.ncbi.nlm.nih.gov/biosample/17172788	ITA388-R#923	Bonda	ITA388	Bonda	N	1	41799	BONDA	NOIR	ITALY			348	BONDA N.	ITA388	ITA	Valle d'Aosta		ITAP-north
SAMN17172789	https://www.ncbi.nlm.nih.gov/biosample/17172789	ITA388-3229	Boschera	ITA388	Boschera	B	1	1576	BOSCHIERA	BLANC		36	BOSCHIERA	326	BOSCHERA B.	ITA388	ITA	Veneto	Treviso	ITAP-north
SAMN17172790	https://www.ncbi.nlm.nih.gov/biosample/17172790	ITA388-R#925	Bosco	ITA388	Bosco	B	1	1577	BOSCO	BLANC	ITALY	37	BOSCO	36	BOSCO B.	ITA388	ITA	Liguria		ITAP-north
SAMN17172791	https://www.ncbi.nlm.nih.gov/biosample/17172791	ITA388-R#929	Brachetto	ITA388	Brachetto	N	2	15630	BRACHETTO	NOIR	ITALY	38	BRACHETTO	40	BRACHETTO N.	ITA388	ITA	Piemonte		ITAP-north
SAMN17172792	https://www.ncbi.nlm.nih.gov/biosample/17172792	ITA388-R#434	Brambana	ITA388	Brambana	N	1	1663	BRAMBANA	NOIR	ITALY	41	BRAMBANA			ITA388	ITA	Friuli Venezia Giulia		ITAP-north
SAMN17172793	https://www.ncbi.nlm.nih.gov/biosample/17172793	ITA388-455	Burdin 4077	ITA388	Burdin 4077	N	nd	1827	BURDIN 4077	NOIR	FRANCE					ITA388	FRA			WCEUR
SAMN17172794	https://www.ncbi.nlm.nih.gov/biosample/17172794	ITA388-458	Burdin 4795	ITA388	Burdin 4795	N	nd	1841	BURDIN 4795	NOIR	FRANCE					ITA388	FRA			WCEUR
SAMN17172795	https://www.ncbi.nlm.nih.gov/biosample/17172795	ITA388-461	Burdin 7419	ITA388	Burdin 7419	B	nd	1887	BURDIN 7419	BLANC	FRANCE					ITA388	FRA			WCEUR
SAMN17172796	https://www.ncbi.nlm.nih.gov/biosample/17172796	ITA388-466	Bussanello	ITA388	Bussanello	B	1	1914	BUSSANELLO	BLANC	ITALY	279	BUSSANELLO	269	BUSSANELLO B.	ITA388	ITA	Piemonte		ITAP-north
SAMN17172797	https://www.ncbi.nlm.nih.gov/biosample/17172797	ITA388-R#932	Cabernet franc	ITA388	Cabernet franc	N	4	1927	CABERNET FRANC	NOIR	FRANCE	43	CABERNET FRANC	42	CABERNET FRANC N.	ITA388	FRA			WCEUR
SAMN17172798	https://www.ncbi.nlm.nih.gov/biosample/17172798	ITA388-R#933	Cabernet sauvignon	ITA388	Cabernet sauvignon	N	4	1929	CABERNET SAUVIGNON	NOIR	FRANCE	45	CABERNET SAUVIGNON	43	CABERNET SAUVIGNON N.	ITA388	FRA			WCEUR
SAMN17172799	https://www.ncbi.nlm.nih.gov/biosample/17172799	ITA388-520	Cabrusina	ITA388	Cabrusina	N	1	40469	CABRUSINA	NOIR		46	CABRUSINA	492	CABRUSINA N.	ITA388	ITA	Veneto	Verona	ITAP-north
SAMN17172800	https://www.ncbi.nlm.nih.gov/biosample/17172800	ITA388-R#934	Caddiu	ITA388	Caddiu	N	1	1950	CADDIU	NOIR	ITALY	394	CADDIU	44	CADDIU N.	ITA388	ITA	Sardegna		ITAP-south
SAMN17172801	https://www.ncbi.nlm.nih.gov/biosample/17172801	ITA388-R#936	Nero d'avola	ITA388	Calabrese (Nero d'Avola)	N	1	1986	CALABRESE	NOIR	ITALY	349	CALABRESE	46	CALABRESE N.	ITA388	ITA			ITAP-south
SAMN17172802	https://www.ncbi.nlm.nih.gov/biosample/17172802	ITA388-537	Caloria	ITA388	Caloria	N	1	2010	CALORIA	NOIR	ITALY	480	CALORIA	47	CALORIA N.	ITA388	ITA			ITAP-center
SAMN17172803	https://www.ncbi.nlm.nih.gov/biosample/17172803	ITA388-R#939	Canaiolo nero	ITA388	Canaiolo nero	N	1	2037	CANAIOLO NERO	NOIR	ITALY	9	CANAIOLO NERO	49	CANAIOLO NERO N.	ITA388	ITA	Toscana		ITAP-center
SAMN17172804	https://www.ncbi.nlm.nih.gov/biosample/17172804	ITA388-R#941	Canina nera	ITA388	Canina nera	N	1	2054	CANINA NERA	NOIR	ITALY			50	CANINA NERA N.	ITA388	ITA	Emilia Romagna		ITAP-north
SAMN17172805	https://www.ncbi.nlm.nih.gov/biosample/17172805	ITA388-567	Cannonau	ITA388	Cannonau (Garnacha tinta)	N	1	4461	GARNACHA TINTA	NOIR	SPAIN	355	GARNACHA TINTA	51	CANNONAU N.	ITA388	ESP	Sardegna		IBER
SAMN17172806	https://www.ncbi.nlm.nih.gov/biosample/17172806	ITA388-574	Capretta574	ITA388	Capretta	B	1	40479	CAPRETTA	BLANC	ITALY					ITA388	ITA	Lazio		ITAP-center
SAMN17172807	https://www.ncbi.nlm.nih.gov/biosample/17172807	ITA388-599	Caricagiola	ITA388	Caricagiola (Aubun)	N	1	761	AUBUN	NOIR	FRANCE	398	AUBUN	52	CARICAGIOLA N.	ITA388	ITA	Sardegna		ITAP-south
SAMN17172808	https://www.ncbi.nlm.nih.gov/biosample/17172808	ITA388-R#927	Bovale grande	ITA388	Carignan (Mazuelo)	N	1	2098	CARIGNAN NOIR	NOIR	FRANCE	440	CARIGNAN NOIR	54	CARIGNANO N.	ITA388	FRA			ITAP-south
SAMN17172809	https://www.ncbi.nlm.nih.gov/biosample/17172809	ITA388-R#946	Carmenere	ITA388	Carmenère	N	4	2109	CARMENERE	NOIR	FRANCE			336	CARMENERE N.	ITA388	FRA			WCEUR
SAMN17172810	https://www.ncbi.nlm.nih.gov/biosample/17172810	ITA388-R#947	Carricante	ITA388	Carricante	B	1	2126	CARRICANTE	BLANC	ITALY	351	CARRICANTE	55	CARRICANTE B.	ITA388	ITA			ITAP-south
SAMN17172811	https://www.ncbi.nlm.nih.gov/biosample/17172811	ITA388-R#952	Catarratto bianco comune	ITA388	Catarratto bianco comune	B	1	2341	CATARRATTO BIANCO COMUNE	BLANC	ITALY	314	CATARRATTO BIANCO COMUNE	58	CATARRATTO BIANCO COMUNE B.	ITA388	ITA	Sicilia		ITAP-south
SAMN17172812	https://www.ncbi.nlm.nih.gov/biosample/17172812	ITA388-2012-6	Cavrara (o cavrara garbina)	ITA388	Cavrara	N	1	24556	CAVRARA	NOIR	ITALY			405	CAVRARA N.	ITA388	ITA	Veneto		ITAP-north
SAMN17172813	https://www.ncbi.nlm.nih.gov/biosample/17172813	ITA388-2012-7	Celtica	ITA388	Celtica	B	1	23017	CELTICA	BLANC	ITALY			439	CELTICA B.	ITA388	ITA			ITAP-north
SAMN17172814	https://www.ncbi.nlm.nih.gov/biosample/17172814	ITA388-R#955	Cesanese comune	ITA388	Cesanese comune	N	1	2398	CESANESE COMUNE	NOIR	ITALY			60	CESANESE COMUNE N.	ITA388	ITA	Lazio		ITAP-center
SAMN17172815	https://www.ncbi.nlm.nih.gov/biosample/17172815	ITA388-R#403	Cesanese d'affile	ITA388	Cesanese d'Affile	N	1	2399	CESANESE D'AFFILE	NOIR	ITALY			61	CESANESE D'AFFILE N.	ITA388	ITA	Lazio		ITAP-center
SAMN17172816	https://www.ncbi.nlm.nih.gov/biosample/17172816	NA	Chardonnay1	ITA388	Chardonnay	B	1	2455	CHARDONNAY BLANC	BLANC	FRANCE	51	CHARDONNAY	298	CHARDONNAY B.	ITA388	FRA			WCEUR
SAMN17172817	https://www.ncbi.nlm.nih.gov/biosample/17172817	NA	Chardonnay10	ITA388	Chardonnay	B	1	2455	CHARDONNAY BLANC	BLANC	FRANCE	51	CHARDONNAY	298	CHARDONNAY B.	ITA388	FRA			WCEUR
SAMN17172818	https://www.ncbi.nlm.nih.gov/biosample/17172818	NA	Chardonnay11	ITA388	Chardonnay	B	1	2455	CHARDONNAY BLANC	BLANC	FRANCE	51	CHARDONNAY	298	CHARDONNAY B.	ITA388	FRA			WCEUR
SAMN17172819	https://www.ncbi.nlm.nih.gov/biosample/17172819	NA	Chardonnay12	ITA388	Chardonnay	B	1	2455	CHARDONNAY BLANC	BLANC	FRANCE	51	CHARDONNAY	298	CHARDONNAY B.	ITA388	FRA			WCEUR
SAMN17172820	https://www.ncbi.nlm.nih.gov/biosample/17172820	NA	Chardonnay13	ITA388	Chardonnay	B	1	2455	CHARDONNAY BLANC	BLANC	FRANCE	51	CHARDONNAY	298	CHARDONNAY B.	ITA388	FRA			WCEUR
SAMN17172821	https://www.ncbi.nlm.nih.gov/biosample/17172821	NA	Chardonnay14	ITA388	Chardonnay	B	1	2455	CHARDONNAY BLANC	BLANC	FRANCE	51	CHARDONNAY	298	CHARDONNAY B.	ITA388	FRA			WCEUR
SAMN17172822	https://www.ncbi.nlm.nih.gov/biosample/17172822	NA	Chardonnay15	ITA388	Chardonnay	B	1	2455	CHARDONNAY BLANC	BLANC	FRANCE	51	CHARDONNAY	298	CHARDONNAY B.	ITA388	FRA			WCEUR
SAMN17172823	https://www.ncbi.nlm.nih.gov/biosample/17172823	NA	Chardonnay16	ITA388	Chardonnay	B	1	2455	CHARDONNAY BLANC	BLANC	FRANCE	51	CHARDONNAY	298	CHARDONNAY B.	ITA388	FRA			WCEUR
SAMN17172824	https://www.ncbi.nlm.nih.gov/biosample/17172824	NA	Chardonnay17	ITA388	Chardonnay	B	1	2455	CHARDONNAY BLANC	BLANC	FRANCE	51	CHARDONNAY	298	CHARDONNAY B.	ITA388	FRA			WCEUR
SAMN17172825	https://www.ncbi.nlm.nih.gov/biosample/17172825	NA	Chardonnay2	ITA388	Chardonnay	B	1	2455	CHARDONNAY BLANC	BLANC	FRANCE	51	CHARDONNAY	298	CHARDONNAY B.	ITA388	FRA			WCEUR
SAMN17172826	https://www.ncbi.nlm.nih.gov/biosample/17172826	NA	Chardonnay3	ITA388	Chardonnay	B	1	2455	CHARDONNAY BLANC	BLANC	FRANCE	51	CHARDONNAY	298	CHARDONNAY B.	ITA388	FRA			WCEUR
SAMN17172827	https://www.ncbi.nlm.nih.gov/biosample/17172827	NA	Chardonnay4	ITA388	Chardonnay	B	1	2455	CHARDONNAY BLANC	BLANC	FRANCE	51	CHARDONNAY	298	CHARDONNAY B.	ITA388	FRA			WCEUR
SAMN17172828	https://www.ncbi.nlm.nih.gov/biosample/17172828	NA	Chardonnay5	ITA388	Chardonnay	B	1	2455	CHARDONNAY BLANC	BLANC	FRANCE	51	CHARDONNAY	298	CHARDONNAY B.	ITA388	FRA			WCEUR
SAMN17172829	https://www.ncbi.nlm.nih.gov/biosample/17172829	NA	Chardonnay6	ITA388	Chardonnay	B	1	2455	CHARDONNAY BLANC	BLANC	FRANCE	51	CHARDONNAY	298	CHARDONNAY B.	ITA388	FRA			WCEUR
SAMN17172830	https://www.ncbi.nlm.nih.gov/biosample/17172830	NA	Chardonnay7	ITA388	Chardonnay	B	1	2455	CHARDONNAY BLANC	BLANC	FRANCE	51	CHARDONNAY	298	CHARDONNAY B.	ITA388	FRA			WCEUR
SAMN17172831	https://www.ncbi.nlm.nih.gov/biosample/17172831	NA	Chardonnay8	ITA388	Chardonnay	B	1	2455	CHARDONNAY BLANC	BLANC	FRANCE	51	CHARDONNAY	298	CHARDONNAY B.	ITA388	FRA			WCEUR
SAMN17172832	https://www.ncbi.nlm.nih.gov/biosample/17172832	NA	Chardonnay9	ITA388	Chardonnay	B	1	2455	CHARDONNAY BLANC	BLANC	FRANCE	51	CHARDONNAY	298	CHARDONNAY B.	ITA388	FRA			WCEUR
SAMN17172833	https://www.ncbi.nlm.nih.gov/biosample/17172833	ITA388-685	Chasselas blanc	ITA388	Chasselas	B	1	2473	CHASSELAS BLANC	BLANC		52	CHASSELAS	270/509	CHASSELAS DORATO B.	ITA388				WCEUR
SAMN17172834	https://www.ncbi.nlm.nih.gov/biosample/17172834	ITA388-694	Chasselas lacinie'	ITA388	Chasselas	B	1	2476	CHASSELAS CIOUTAT	BLANC	FRANCE	52	CHASSELAS	270/509	CHASSELAS DORATO B.	ITA388				WCEUR
SAMN17172835	https://www.ncbi.nlm.nih.gov/biosample/17172835	ITA388-699	Chasselas rose' rojal	ITA388	Chasselas	Rs	1	2493	CHASSELAS ROSE	ROSE	FRANCE	52	CHASSELAS	270/509	CHASSELAS DORATO B.	ITA388				WCEUR
SAMN17172836	https://www.ncbi.nlm.nih.gov/biosample/17172836	ITA388-701	Chasselas rouge	ITA388	Chasselas	R	1	17272	CHASSELAS ROUGE	ROUGE		52	CHASSELAS	270/509	CHASSELAS DORATO B.	ITA388				WCEUR
SAMN17172837	https://www.ncbi.nlm.nih.gov/biosample/17172837	ITA388-703	Chasselas violet	ITA388	Chasselas	Rs	1	2501	CHASSELAS VIOLET	ROSE	SWITZERLAND	52	CHASSELAS	270/509	CHASSELAS DORATO B.	ITA388				WCEUR
SAMN17172838	https://www.ncbi.nlm.nih.gov/biosample/17172838	ITA388-2687	Seibel 10878	ITA388	Chelois	N	1	2519	CHELOIS	NOIR	FRANCE					ITA388	FRA			WCEUR
SAMN17172839	https://www.ncbi.nlm.nih.gov/biosample/17172839	ITA388-721	Ciliegiolo	ITA388	Ciliegiolo	N	1	2660	CILIEGIOLO	NOIR	ITALY	6	CILIEGIOLO	62	CILIEGIOLO N.	ITA388	ITA	Toscana		ITAP-center
SAMN17172840	https://www.ncbi.nlm.nih.gov/biosample/17172840	ITA388-2007-1	Cividin (=cividino ger)	ITA388	Cividin	B	1	2690	CIVIDIN BIANCO	BLANC	ITALY	56	CIVIDIN BIANCO	388	CIVIDIN B.	ITA388	ITA	Friuli Venezia Giulia		ITAP-north
SAMN17172841	https://www.ncbi.nlm.nih.gov/biosample/17172841	ITA388-R#443	Cjanorie	ITA388	Cjanorie	N	1	2644	CIANORIE	NOIR	ITALY	58	CIANORIE	390	CJANORIE N.	ITA388	ITA	Friuli Venezia Giulia		ITAP-north
SAMN17172842	https://www.ncbi.nlm.nih.gov/biosample/17172842	ITA388-728	Clairette	ITA388	Clairette	B	1	2695	CLAIRETTE BLANCHE	BLANC	FRANCE			63	CLAIRETTE B.	ITA388	FRA			WCEUR
SAMN17172843	https://www.ncbi.nlm.nih.gov/biosample/17172843	ITA388-3233	Clinton	ITA388	Clinton (false)	N	3									ITA388	USA	Veneto	Treviso	NEWO
SAMN17172844	https://www.ncbi.nlm.nih.gov/biosample/17172844	ITA388-745	Coda di volpe bianca	ITA388	Coda di volpe bianca	B	1	24632	CODA DI VOLPE BIANCA	BLANC	ITALY	57	CODA DI VOLPE BIANCA	65	CODA DI VOLPE BIANCA B.	ITA388	ITA			ITAP-south
SAMN17172845	https://www.ncbi.nlm.nih.gov/biosample/17172845	ITA388-2700	Seibel 8357	ITA388	Colobel	N	nd	2768	COLOBEL	NOIR	FRANCE					ITA388	FRA			WCEUR
SAMN17172846	https://www.ncbi.nlm.nih.gov/biosample/17172846	ITA388-R#965	Colombana nera	ITA388	Colombana nera	N	1	24559	COLOMBANA NERA	NOIR	ITALY			66	COLOMBANA NERA N.	ITA388	ITA			ITAP-center
SAMN17172847	https://www.ncbi.nlm.nih.gov/biosample/17172847	ITA388-2012-30	Serbina	ITA388	Corbeau	N	1	2826	CORBEAU	NOIR	FRANCE			246/433	TURCA / SERBINA	ITA388	ITA	Veneto		ITAP-north
SAMN17172848	https://www.ncbi.nlm.nih.gov/biosample/17172848	ITA388-2012-8	Cornacchia	ITA388	Cornacchia	N	1	4132	FINTENDO	NOIR	SPAIN			447	CORNACCHIA N.	ITA388	ITA	Emilia Romagna	Ravenna	ITAP-north
SAMN17172849	https://www.ncbi.nlm.nih.gov/biosample/17172849	ITA388-R#967	Cornalin	ITA388	Cornallin	N	1	2838	CORNALIN D'AOSTE	NOIR	ITALY	60	CORNALIN D'AOSTE	304	CORNALLIN N.	ITA388	ITA	Valle d'Aosta		ITAP-north
SAMN17172850	https://www.ncbi.nlm.nih.gov/biosample/17172850	ITA388-786	Cornarea	ITA388	Cornarea	N	1	2839	CORNAREA	NOIR	ITALY	62	CORNAREA	271	CORNAREA N.	ITA388	ITA	Piemonte		ITAP-north
SAMN17172851	https://www.ncbi.nlm.nih.gov/biosample/17172851	ITA388-R#969	Cortese	ITA388	Cortese	B	1	2856	CORTESE	BLANC	ITALY	63	CORTESE	69	CORTESE B.	ITA388	ITA	Lombardia		ITAP-north
SAMN17172852	https://www.ncbi.nlm.nih.gov/biosample/17172852	ITA388-796	Corvina	ITA388	Corvina	N	1	2863	CORVINA VERONESE	NOIR	ITALY	65	CORVINA	70	CORVINA N.	ITA388	ITA	Veneto	Verona	ITAP-north
SAMN17172853	https://www.ncbi.nlm.nih.gov/biosample/17172853	ITA388-R#971	Corvinone	ITA388	Corvinone	N	1	2864	CORVINONE VERONESE	NOIR	ITALY	233	CORVINONE VERONESE	328	CORVINONE N.	ITA388	ITA	Veneto	Verona	ITAP-north
SAMN17172854	https://www.ncbi.nlm.nih.gov/biosample/17172854	ITA388-824	Couderc 25	ITA388	Couderc 25 (questionable)	N	nd									ITA388	FRA			WCEUR
SAMN17172855	https://www.ncbi.nlm.nih.gov/biosample/17172855	ITA388-830	Croatina	ITA388	Croatina	N	1	3251	CROATINA	NOIR	ITALY	69	CROATINA	71	CROATINA N.	ITA388	ITA	Lombardia		ITAP-north
SAMN17172856	https://www.ncbi.nlm.nih.gov/biosample/17172856	ITA388-R#974	Crovassa	ITA388	Crovassa	N	1	21050	CROVASSA	NOIR	ITALY			349	CROVASSA N.	ITA388	ITA	Valle d'Aosta		ITAP-north
SAMN17172857	https://www.ncbi.nlm.nih.gov/biosample/17172857	ITA388-R#450	Cuneute	ITA388	Cuneute	N	1	3293	CUNEUTE	NOIR	ITALY	70	CUNEUTE			ITA388	ITA	Friuli Venezia Giulia		ITAP-north
SAMN17172858	https://www.ncbi.nlm.nih.gov/biosample/17172858	ITA388-R#976	Dindarella	ITA388	Dindarella	N	1	3579	DINDARELLA	NOIR	ITALY	72	DINDARELLA	316	DINDARELLA N.	ITA388	ITA	Veneto	Verona	ITAP-north
SAMN17172859	https://www.ncbi.nlm.nih.gov/biosample/17172859	ITA388-R#977	Diolinoir	ITA388	Diolinoir	N	1	15944	DIOLINOIR	NOIR	SWITZERLAND			350	DIOLINOIR N.	ITA388	CHE			WCEUR
SAMN17172860	https://www.ncbi.nlm.nih.gov/biosample/17172860	ITA388-866	Dolcetto	ITA388	Dolcetto	N	1	3626	DOLCETTO	NOIR	ITALY	484	DOLCETTO	73	DOLCETTO N.	ITA388	ITA	Piemonte		ITAP-north
SAMN17172861	https://www.ncbi.nlm.nih.gov/biosample/17172861	ITA388-R#979	Dolciame	ITA388	Dolciame	B	1	3628	DOLCIAME	BLANC	ITALY			74	DOLCIAME B.	ITA388	ITA			ITAP-north
SAMN17172862	https://www.ncbi.nlm.nih.gov/biosample/17172862	ITA388-870	Dorona di venezia	ITA388	Dorona di Venezia	B	1	3664	DORONA VENEZIANA	BLANC	ITALY			460	DORONA B.	ITA388	ITA	Veneto		ITAP-north
SAMN17172863	https://www.ncbi.nlm.nih.gov/biosample/17172863	ITA388-873	Doux d'Henry	ITA388	Doux d'Henry	N	1	3677	DOUX D'HENRI	NOIR	ITALY	74	DOUX D'HENRI	75	DOUX D'HENRY N.	ITA388	ITA	Piemonte		ITAP-north
SAMN17172864	https://www.ncbi.nlm.nih.gov/biosample/17172864	ITA388-917	Erbaluce	ITA388	Erbaluce	B	1	3925	ERBALUCE BIANCA	BLANC	ITALY	78	ERBALUCE BIANCA	78	ERBALUCE B.	ITA388	ITA	Piemonte		ITAP-north
SAMN17172865	https://www.ncbi.nlm.nih.gov/biosample/17172865	ITA388-2012-9	Erbamat	ITA388	Erbamat (Verdealbara)	B	1	22363	ERBAMAT	BLANC	ITALY			418	ERBAMAT B.	ITA388	ITA			ITAP-north
SAMN17172866	https://www.ncbi.nlm.nih.gov/biosample/17172866	ITA388-918	Erbisedda	ITA388	Erbisedda (Carcajolo blanc)	B	1	2088	CARCAJOLO BLANC	BLANC	FRANCE					ITA388	FRA			WCEUR
SAMN17172867	https://www.ncbi.nlm.nih.gov/biosample/17172867	ITA388-R#985	Ervi	ITA388	Ervi	N	1	17654	ERVI	NOIR	ITALY			338	ERVI N.	ITA388	ITA			ITAP-north
SAMN17172868	https://www.ncbi.nlm.nih.gov/biosample/17172868	ITA388-922	Falanghina	ITA388	Falanghina (Campi Flegrei)	B	1	4049	FALANGHINA FLEGREA	BLANC	ITALY					ITA388	ITA	Campania	Avellino	ITAP-south
SAMN17172869	https://www.ncbi.nlm.nih.gov/biosample/17172869	ITA388-2012-10	Famoso	ITA388	Famoso	B	2 (light)	9896	FAMOSO	BLANC	ITALY	79	RAMBELLA	420	FAMOSO B.	ITA388	ITA			ITAP-north
SAMN17172870	https://www.ncbi.nlm.nih.gov/biosample/17172870	ITA388-R#988	Fertilia	ITA388	Fertilia	N	1	4112	FERTILIA	NOIR	ITALY	82	FERTILIA	273	FERTILIA N.	ITA388	ITA	Veneto	Treviso	ITAP-north
SAMN17172871	https://www.ncbi.nlm.nih.gov/biosample/17172871	ITA388-944	Fiano	ITA388	Fiano	B	1	4124	FIANO	BLANC	ITALY			81	FIANO B.	ITA388	ITA	Campania	Avellino	ITAP-south
SAMN17172872	https://www.ncbi.nlm.nih.gov/biosample/17172872	ITA388-2009-4	Fogarina	ITA388	Fogarina	N	1	4170	FOGARINA	NOIR	ITALY	85	FOGARINA	393	FOGARINA N.	ITA388	ITA	Emilia Romagna		ITAP-north
SAMN17172873	https://www.ncbi.nlm.nih.gov/biosample/17172873	ITA388-961	Forastera	ITA388	Forastera	B	1	4189	FORASTERA	BLANC	ITALY			83	FORASTERA B.	ITA388	ITA	Campania	Avellino	ITAP-south
SAMN17172874	https://www.ncbi.nlm.nih.gov/biosample/17172874	ITA388-R#993	Forgiarin	ITA388	Forgiarin	N	1	4202	FORZARIN	NOIR	ITALY	87	FORZARIN	321	FORGIARIN N.	ITA388	ITA	Friuli Venezia Giulia		ITAP-north
SAMN17172875	https://www.ncbi.nlm.nih.gov/biosample/17172875	ITA388-965	Forsellina	ITA388	Forsellina	N	1	4194	FORSELLINA	NOIR	ITALY			317	FORSELLINA N.	ITA388	ITA	Veneto	Verona	ITAP-north
SAMN17172876	https://www.ncbi.nlm.nih.gov/biosample/17172876	ITA388-R#998	Frappato	ITA388	Frappato	N	1	4225	FRAPPATO DI VITTORIA	NOIR	ITALY	361	FRAPPATO DI VITTORIA	87	FRAPPATO N.	ITA388	ITA	Sicilia		ITAP-south
SAMN17172877	https://www.ncbi.nlm.nih.gov/biosample/17172877	ITA388-2015	Niagara (misnomer)	ITA388	Fredonia	N	3	4233	FREDONIA	NOIR	USA					ITA388	USA			NEWO
SAMN17172878	https://www.ncbi.nlm.nih.gov/biosample/17172878	ITA388-996	Freisa	ITA388	Freisa	N	1	4256	FREISA	NOIR	ITALY	89	FREISA	88	FREISA N.	ITA388	ITA	Piemonte		ITAP-north
SAMN17172879	https://www.ncbi.nlm.nih.gov/biosample/17172879	ITA388-1004	Fubiano	ITA388	Fubiano	B	1	4275	FUBIANO	BLANC	ITALY	283	FUBIANO	275	FUBIANO B.	ITA388	ITA	Piemonte		ITAP-north
SAMN17172880	https://www.ncbi.nlm.nih.gov/biosample/17172880	ITA388-1008	Fumin	ITA388	Fumin	N	1	4290	FUMIN	NOIR	ITALY	91	FUMIN	89	FUMIN N.	ITA388	ITA	Valle d'Aosta		ITAP-north
SAMN17172881	https://www.ncbi.nlm.nih.gov/biosample/17172881	ITA388-1010	Ga 48-12	ITA388	Geilweilerhof GA 48-12	B	nd	4551	GEILWEILERHOF GA- 48- 12	BLANC	GERMANY					ITA388	DEU			WCEUR
SAMN17172882	https://www.ncbi.nlm.nih.gov/biosample/17172882	ITA388-1012	Gabba volpe	ITA388	Gabba volpe	B	nd	40519	GABBA VOLPE	BLANC						ITA388	ITA	Lazio		ITAP-center
SAMN17172883	https://www.ncbi.nlm.nih.gov/biosample/17172883	ITA388-1020	Galibert 15-2	ITA388	Galibert Coulondre 15-2	B	nd	4342	GALIBERT COULONDRE 15- 2	BLANC	FRANCE					ITA388	FRA			WCEUR
SAMN17172884	https://www.ncbi.nlm.nih.gov/biosample/17172884	ITA388-1028	Galibert treblanc	ITA388	Galibert treblanc	B	1	4350	GALIBERT TREBLANC	BLANC	FRANCE					ITA388	FRA			WCEUR
SAMN17172885	https://www.ncbi.nlm.nih.gov/biosample/17172885	ITA388-1025	Galibert 238-35	ITA388	Galicoul noir	N	nd	4352	GALICOUL NOIR	NOIR	FRANCE					ITA388	FRA			WCEUR
SAMN17172886	https://www.ncbi.nlm.nih.gov/biosample/17172886	ITA388-1047	Gambugliana	ITA388	Gambugliana	B	4	40520	GAMBUGLIANA	BLANC						ITA388	ITA	Veneto	Vicenza	ITAP-north
SAMN17172887	https://www.ncbi.nlm.nih.gov/biosample/17172887	ITA388-R#619	Garganega	ITA388	Garganega	B	1	4419	GARGANEGA	BLANC	ITALY	192	GARGANEGA	92	GARGANEGA B.	ITA388	ITA	Veneto	Verona	ITAP-north
SAMN17172888	https://www.ncbi.nlm.nih.gov/biosample/17172888	ITA388-1059	Garofana	ITA388	Garofana	N	2	4466	GAROFANA	NOIR	ITALY					ITA388	ITA	Toscana		ITAP-center
SAMN17172889	https://www.ncbi.nlm.nih.gov/biosample/17172889	ITA388-R#569	Gf 84-21-9	ITA388	Villaris	B	nd	20347	VILLARIS	BLANC	GERMANY					ITA388	DEU			WCEUR
SAMN17172890	https://www.ncbi.nlm.nih.gov/biosample/17172890	ITA388-R#455	Glera	ITA388	Glera	B	1	9741	GLERA	BLANC	ITALY	95	GLERA	200	GLERA B.	ITA388	ITA	Veneto	Treviso	ITAP-north
SAMN17172891	https://www.ncbi.nlm.nih.gov/biosample/17172891	NA	Prosecco18	ITA388	Glera	B	1	9741	GLERA	BLANC	ITALY	95	GLERA	200	GLERA B.		ITA	Veneto	Padova	ITAP-north
SAMN17172892	https://www.ncbi.nlm.nih.gov/biosample/17172892	NA	Prosecco19	ITA388	Glera	B	1	9741	GLERA	BLANC	ITALY	95	GLERA	200	GLERA B.		ITA	Veneto	Padova	ITAP-north
SAMN17172893	https://www.ncbi.nlm.nih.gov/biosample/17172893	NA	Prosecco20	ITA388	Glera	B	1	9741	GLERA	BLANC	ITALY	95	GLERA	200	GLERA B.		ITA	Veneto	Treviso	ITAP-north
SAMN17172894	https://www.ncbi.nlm.nih.gov/biosample/17172894	NA	Prosecco21	ITA388	Glera	B	1	9741	GLERA	BLANC	ITALY	95	GLERA	200	GLERA B.		ITA	Veneto	Treviso	ITAP-north
SAMN17172895	https://www.ncbi.nlm.nih.gov/biosample/17172895	NA	Prosecco22	ITA388	Glera	B	1	9741	GLERA	BLANC	ITALY	95	GLERA	200	GLERA B.		ITA	Veneto	Treviso	ITAP-north
SAMN17172896	https://www.ncbi.nlm.nih.gov/biosample/17172896	NA	Prosecco23	ITA388	Glera	B	1	9741	GLERA	BLANC	ITALY	95	GLERA	200	GLERA B.		ITA	Veneto	Treviso	ITAP-north
SAMN17172897	https://www.ncbi.nlm.nih.gov/biosample/17172897	NA	Prosecco24	ITA388	Glera	B	1	9741	GLERA	BLANC	ITALY	95	GLERA	200	GLERA B.		ITA	Veneto	Treviso	ITAP-north
SAMN17172898	https://www.ncbi.nlm.nih.gov/biosample/17172898	NA	Prosecco25	ITA388	Glera	B	1	9741	GLERA	BLANC	ITALY	95	GLERA	200	GLERA B.		ITA	Veneto	Treviso	ITAP-north
SAMN17172899	https://www.ncbi.nlm.nih.gov/biosample/17172899	NA	Prosecco26	ITA388	Glera	B	1	9741	GLERA	BLANC	ITALY	95	GLERA	200	GLERA B.		ITA	Veneto	Treviso	ITAP-north
SAMN17172900	https://www.ncbi.nlm.nih.gov/biosample/17172900	NA	Prosecco27	ITA388	Glera	B	1	9741	GLERA	BLANC	ITALY	95	GLERA	200	GLERA B.		ITA	Veneto	Treviso	ITAP-north
SAMN17172901	https://www.ncbi.nlm.nih.gov/biosample/17172901	NA	Prosecco28	ITA388	Glera	B	1	9741	GLERA	BLANC	ITALY	95	GLERA	200	GLERA B.		ITA	Veneto	Treviso	ITAP-north
SAMN17172902	https://www.ncbi.nlm.nih.gov/biosample/17172902	NA	Prosecco29	ITA388	Glera	B	1	9741	GLERA	BLANC	ITALY	95	GLERA	200	GLERA B.		ITA	Veneto	Treviso	ITAP-north
SAMN17172903	https://www.ncbi.nlm.nih.gov/biosample/17172903	NA	Prosecco30	ITA388	Glera	B	1	9741	GLERA	BLANC	ITALY	95	GLERA	200	GLERA B.		ITA	Veneto	Treviso	ITAP-north
SAMN17172904	https://www.ncbi.nlm.nih.gov/biosample/17172904	NA	Prosecco31	ITA388	Glera	B	1	9741	GLERA	BLANC	ITALY	95	GLERA	200	GLERA B.		ITA	Veneto	Treviso	ITAP-north
SAMN17172905	https://www.ncbi.nlm.nih.gov/biosample/17172905	NA	Prosecco32	ITA388	Glera	B	1	9741	GLERA	BLANC	ITALY	95	GLERA	200	GLERA B.		ITA	Veneto	Treviso	ITAP-north
SAMN17172906	https://www.ncbi.nlm.nih.gov/biosample/17172906	NA	Prosecco33	ITA388	Glera	B	1	9741	GLERA	BLANC	ITALY	95	GLERA	200	GLERA B.		ITA	Veneto	Treviso	ITAP-north
SAMN17172907	https://www.ncbi.nlm.nih.gov/biosample/17172907	NA	Prosecco34	ITA388	Glera	B	1	9741	GLERA	BLANC	ITALY	95	GLERA	200	GLERA B.		ITA	Veneto	Treviso	ITAP-north
SAMN17172908	https://www.ncbi.nlm.nih.gov/biosample/17172908	NA	Prosecco35	ITA388	Glera	B	1	9741	GLERA	BLANC	ITALY	95	GLERA	200	GLERA B.		ITA	Veneto	Treviso	ITAP-north
SAMN17172909	https://www.ncbi.nlm.nih.gov/biosample/17172909	ITA388-2012-5	Grapariol	ITA388	Grapariol	B	1	23022	GRAPARIOL	BLANC	ITALY	99	GRAPARIOL	407	GRAPARIOL B.	ITA388	ITA	Veneto	Treviso	ITAP-north
SAMN17172910	https://www.ncbi.nlm.nih.gov/biosample/17172910	ITA388-1109	Grechetto	ITA388	Grechetto (di Orvieto)	B	1	4966	GRECHETTO BIANCO	BLANC	ITALY	101	GRECHETTO BIANCO	95	GRECHETTO B.	ITA388	ITA	Umbria		ITAP-center
SAMN17172911	https://www.ncbi.nlm.nih.gov/biosample/17172911	ITA388-1115	Greco di tufo	ITA388	Greco (di Tufo)	B	1	4970	GRECO BIANCO DI TUFO	BLANC	ITALY	102	GRECO BIANCO DI TUFO			ITA388	ITA	Campania	Avellino	ITAP-south
SAMN17172912	https://www.ncbi.nlm.nih.gov/biosample/17172912	ITA388-1121	Greco nero	ITA388	Greco nero (di Verbicaro)	N	1	24867	GRECO NERO DI VERBICARO	NOIR	ITALY					ITA388	ITA			ITAP-south
SAMN17172913	https://www.ncbi.nlm.nih.gov/biosample/17172913	ITA388-1136	Grignolino	ITA388	Grignolino	N	1	5019	GRIGNOLINO	NOIR	ITALY	104	GRIGNOLINO	100	GRIGNOLINO N.	ITA388	ITA	Piemonte		ITAP-north
SAMN17172914	https://www.ncbi.nlm.nih.gov/biosample/17172914	ITA388-1138	Grillo	ITA388	Grillo	B	1	5021	GRILLO	BLANC	ITALY	371	GRILLO	101	GRILLO B.	ITA388	ITA	Sicilia		ITAP-south
SAMN17172915	https://www.ncbi.nlm.nih.gov/biosample/17172915	ITA388-1146	Groppello di mocasina (=g. S. Stefano)	ITA388	Groppello di Mocasina	N	1	5076	GROPPELLO DI MOCASINA	NOIR	ITALY			102	GROPPELLO DI MOCASINA N.	ITA388	ITA	Lombardia		ITAP-north
SAMN17172916	https://www.ncbi.nlm.nih.gov/biosample/17172916	ITA388-2012-13	Gruaio	ITA388	Gruaio	N	1	3262	CRUARA	NOIR	ITALY			461	GRUAJA N.	ITA388	ITA	Veneto	Vicenza	ITAP-north
SAMN17172917	https://www.ncbi.nlm.nih.gov/biosample/17172917	ITA388-1168	Guarnaccia	ITA388	Guarnaccia (bianca)	B	1	5097	GUARNACCIA	BLANC	ITALY			106	GUARNACCIA B.	ITA388	ITA	Sicilia		ITAP-south
SAMN17172918	https://www.ncbi.nlm.nih.gov/biosample/17172918	ITA388-280	Axina de tres bias	ITA388	Heptakilo	N	1	5207	HEPTAKILO	NOIR	GREECE	391	HEPTAKILO	797	AXINA DE TRES BIAS N.	ITA388	GRC	Sardegna		BALK
SAMN17172919	https://www.ncbi.nlm.nih.gov/biosample/17172919	ITA388-1230	Inc. bruni 624	ITA388	Incrocio Bruni 624	B	nd	1758	BRUNI 624	BLANC	ITALY					ITA388	ITA			ITAP-north
SAMN17172920	https://www.ncbi.nlm.nih.gov/biosample/17172920	ITA388-R#1028	Incrocio manzoni 2.15	ITA388	Incrocio Manzoni 2.15	N	1	7359	MANZONI 2- 15	NOIR	ITALY	236	MANZONI 2- 15	109	INCROCIO MANZONI 2.15 N.	ITA388	ITA	Veneto	Treviso	ITAP-north
SAMN17172921	https://www.ncbi.nlm.nih.gov/biosample/17172921	ITA388-R#870	Incrocio manzoni 2-3	ITA388	Incrocio Manzoni 2-3	B	1	24950	MANZONI 2- 3	BLANC	ITALY	327	MANZONI 2- 3	450	INCROCIO MANZONI 2-3 B.	ITA388	ITA	Veneto	Treviso	ITAP-north
SAMN17172922	https://www.ncbi.nlm.nih.gov/biosample/17172922	ITA388-2012-11	Gratena	ITA388	Incrocio Terzi n.1	N	1	12385	INCROCIO TERZI N.1	NOIR	ITALY			440	GRATENA N.	ITA388	ITA			ITAP-center
SAMN17172923	https://www.ncbi.nlm.nih.gov/biosample/17172923	ITA388-R#1030	Invernenga	ITA388	Invernenga	B	1	5536	INVERNENGA	BLANC	ITALY			277	INVERNENGA B.	ITA388	ITA	Lombardia		ITAP-north
SAMN17172924	https://www.ncbi.nlm.nih.gov/biosample/17172924	ITA388-1561	Italica	ITA388	Italica	B	1	5584	ITALICA	BLANC	ITALY	109	ITALICA	278	ITALICA B.	ITA388	ITA	Veneto	Treviso	ITAP-north
SAMN17172925	https://www.ncbi.nlm.nih.gov/biosample/17172925	ITA388-1576	Kerner	ITA388	Kerner	B	1	6123	KERNER	BLANC	GERMANY	110	KERNER	305	KERNER B.	ITA388	DEU	Trentino Alto-Adige		WCEUR
SAMN17172926	https://www.ncbi.nlm.nih.gov/biosample/17172926	ITA388-R#729	Corinto nero	ITA388	Korinthiaki	N	1	6410	KORINTHIAKI	NOIR	GREECE			68/535	CORINTO NERO N.	ITA388	GRC			BALK
SAMN17172927	https://www.ncbi.nlm.nih.gov/biosample/17172927	ITA388-1613	Lagrein	ITA388	Lagrein	N	1	6666	LAGREIN	NOIR	ITALY	111	LAGREIN	112	LAGREIN N.	ITA388	ITA	Trentino		ITAP-north
SAMN17172928	https://www.ncbi.nlm.nih.gov/biosample/17172928	ITA388-R#1036	Lambrusca di Alessandria	ITA388	Lambrusca di Alessandria	N	1	6688	LAMBRUSCA DI ALESSANDRIA	NOIR	ITALY	112	LAMBRUSCA DI ALESSANDRIA	113	LAMBRUSCA DI ALESSANDRIA N.	ITA388	ITA	Trentino Alto-Adige		ITAP-north
SAMN17172929	https://www.ncbi.nlm.nih.gov/biosample/17172929	ITA388-1619	Enantio	ITA388	Lambrusco a foglia frastagliata	N	1	6689	LAMBRUSCO A FOGLIA FRASTAGLIATA	NOIR	ITALY	187	LAMBRUSCO A FOGLIA FRASTAGLIATA	114	LAMBRUSCO A FOGLIA FRASTAGLIATA N.	ITA388	ITA			ITAP-north
SAMN17172930	https://www.ncbi.nlm.nih.gov/biosample/17172930	ITA388-2012-14	Lambrusco Benetti	ITA388	Lambrusco Benetti	N	1	24954	LAMBRUSCO BENETTI	NOIR	ITALY			451	LAMBRUSCO BENETTI N.	ITA388	ITA	Emilia romagna		ITAP-north
SAMN17172931	https://www.ncbi.nlm.nih.gov/biosample/17172931	ITA388-1620	Lambrusco sorbara	ITA388	Lambrusco di Sorbara	N	1	6690	LAMBRUSCO DI SORBARA	NOIR	ITALY	116	LAMBRUSCO DI SORBARA	115	LAMBRUSCO DI SORBARA N.	ITA388	ITA	Emilia Romagna		ITAP-north
SAMN17172932	https://www.ncbi.nlm.nih.gov/biosample/17172932	ITA388-R#1039	Lambrusco grasparossa	ITA388	Lambrusco Grasparossa	N	1	6692	LAMBRUSCO GRASPAROSSA	NOIR	ITALY	203	LAMBRUSCO GRASPAROSSA	116	LAMBRUSCO GRASPAROSSA N.	ITA388	ITA	Emilia Romagna		ITAP-north
SAMN17172933	https://www.ncbi.nlm.nih.gov/biosample/17172933	ITA388-R#1040	Lambrusco Maestri	ITA388	Lambrusco Maestri	N	1	6693	LAMBRUSCO MAESTRI	NOIR	ITALY	219	LAMBRUSCO MAESTRI	117	LAMBRUSCO MAESTRI N.	ITA388	ITA	Emilia Romagna		ITAP-north
SAMN17172934	https://www.ncbi.nlm.nih.gov/biosample/17172934	ITA388-1631	Lambrusco Marani	ITA388	Lambrusco Marani	N	1	6695	LAMBRUSCO MARANI	NOIR	ITALY	117	LAMBRUSCO MARANI	118	LAMBRUSCO MARANI N.	ITA388	ITA	Emilia Romagna		ITAP-north
SAMN17172935	https://www.ncbi.nlm.nih.gov/biosample/17172935	ITA388-2012-15	Lanzesa	ITA388	Lanzesa	B	1	10608	LANZESA	BLANC	ITALY			452	LANZESA B.	ITA388	ITA	Emilia Romagna	Ravenna	ITAP-north
SAMN17172936	https://www.ncbi.nlm.nih.gov/biosample/17172936	ITA388-2012-16	Maiolina	ITA388	Maiolina	N	1	22365	MAIOLINA	NOIR	ITALY			422	MAIOLINA N.	ITA388	ITA	Lombardia	Brescia	ITAP-north
SAMN17172937	https://www.ncbi.nlm.nih.gov/biosample/17172937	ITA388-R#1051	Malbech	ITA388	Malbech (Cot)	N	1	2889	COT	NOIR	FRANCE	66	COT	127	MALBECH N.	ITA388	FRA			WCEUR
SAMN17172938	https://www.ncbi.nlm.nih.gov/biosample/17172938	ITA388-215	Amabile	ITA388	Malbo gentile	N	1	398	MALBO GENTILE	NOIR	ITALY	334	MALBO GENTILE	333	MALBO GENTILE N.	ITA388	ITA			ITAP-north
SAMN17172939	https://www.ncbi.nlm.nih.gov/biosample/17172939	ITA388-R#1052	Malbo gentile	ITA388	Malbo gentile	N	1	398	MALBO GENTILE	NOIR	ITALY	334	MALBO GENTILE	333	MALBO GENTILE N.	ITA388	ITA	Emilia Romagna		ITAP-north
SAMN17172940	https://www.ncbi.nlm.nih.gov/biosample/17172940	ITA388-R#1054	Malvasia bianca	ITA388	Malvasia bianca	B	1	7256	MALVASIA BIANCA	BLANC	ITALY	317	MALVASIA BIANCA	129	MALVASIA BIANCA B.	ITA388	ITA	Sicilia		ITAP-south
SAMN17172941	https://www.ncbi.nlm.nih.gov/biosample/17172941	ITA388-1694	Malvasia bianca di Candia a s.s.	ITA388	Malvasia bianca di Candia	B	1	23555	MALVASIA BIANCA DI CANDIA	BLANC	ITALY	10	MALVASIA BIANCA DI CANDIA	131	MALVASIA BIANCA DI CANDIA B.	ITA388	ITA	Umbria		ITAP-center
SAMN17172942	https://www.ncbi.nlm.nih.gov/biosample/17172942	ITA388-R#1057	Malvasia bianca lunga	ITA388	Malvasia bianca lunga	B	1	7262	MALVASIA BIANCA LUNGA	BLANC	ITALY	3	MALVASIA BIANCA LUNGA	132	MALVASIA BIANCA LUNGA B.	ITA388	ITA			ITAP-center
SAMN17172943	https://www.ncbi.nlm.nih.gov/biosample/17172943	ITA388-R#1058	Malvasia del Lazio	ITA388	Malvasia del Lazio	B	1	7263	MALVASIA DEL LAZIO	BLANC	ITALY	333	MALVASIA DEL LAZIO	133	MALVASIA DEL LAZIO B.	ITA388	ITA	Lazio		ITAP-center
SAMN17172944	https://www.ncbi.nlm.nih.gov/biosample/17172944	ITA388-R#1059	Malvasia di Candia aromatica	ITA388	Malvasia di Candia aromatica	B	2	15676	MALVASIA DI CANDIA AROMATICA	BLANC	ITALY	335	MALVASIA DI CANDIA AROMATICA	279	MALVASIA DI CANDIA AROMATICA B.	ITA388	ITA			ITAP-north
SAMN17172945	https://www.ncbi.nlm.nih.gov/biosample/17172945	ITA388-R#1069	Malvasia rosa	ITA388	Malvasia di Candia aromatica	B	2	15676	MALVASIA DI CANDIA AROMATICA	BLANC	ITALY	335	MALVASIA DI CANDIA AROMATICA	279	MALVASIA DI CANDIA AROMATICA B.	ITA388	ITA	Emilia romagna		ITAP-north
SAMN17172946	https://www.ncbi.nlm.nih.gov/biosample/17172946	ITA388-R#1060	Malvasia di Casorzo	ITA388	Malvasia di Casorzo	N	2	7264	MALVASIA DI CASORZO	NOIR	ITALY	123	MALVASIA DI CASORZO	134	MALVASIA DI CASORZO N.	ITA388	ITA	Piemonte		ITAP-north
SAMN17172947	https://www.ncbi.nlm.nih.gov/biosample/17172947	ITA388-1706	Malvasia di Lipari	ITA388	Malvasia di Lipari	B	2	7266	MALVASIA DI SARDEGNA	BLANC		412	MALVASIA DI SARDEGNA	135	MALVASIA DI LIPARI B.	ITA388	ITA	Sicilia		ITAP-south
SAMN17172948	https://www.ncbi.nlm.nih.gov/biosample/17172948	ITA388-R#1064	Malvasia istriana	ITA388	Malvasia istriana	B	1	7269	MALVASIA ISTRIANA	BLANC	CROATIA	125	MALVASIA ISTRIANA	138	MALVASIA ISTRIANA B.	ITA388	HRV			BALK
SAMN17172949	https://www.ncbi.nlm.nih.gov/biosample/17172949	ITA388-1069	Malvasia nera	ITA388	Malvasia nera di Bolzano	N	1	22902	MALVASIA NERA DI BOLZANO	NOIR	ITALY					ITA388	ITA			ITAP-north
SAMN17172950	https://www.ncbi.nlm.nih.gov/biosample/17172950	ITA388-1723	Malvasia nera di Brindisi/Lecce	ITA388	Malvasia nera di Lecce	N	1	7273	MALVASIA NERA DI BRINDISI	NOIR	ITALY	316	MALVASIA NERA DI BRINDISI	140	MALVASIA NERA DI BRINDISI N.	ITA388	ITA	Puglia		ITAP-south
SAMN17172951	https://www.ncbi.nlm.nih.gov/biosample/17172951	ITA388-R#1071	Manzoni bianco	ITA388	Manzoni bianco	B	1	7360	MANZONI BIANCO	BLANC	ITALY	129	MANZONI BIANCO	299	MANZONI BIANCO B.	ITA388	ITA	Veneto	Treviso	ITAP-north
SAMN17172952	https://www.ncbi.nlm.nih.gov/biosample/17172952	ITA388-R#1072	Manzoni moscato	ITA388	Manzoni moscato	N	2	22897	MANZONI MOSCATO	NOIR	ITALY	130	MANZONI MOSCATO	375	MANZONI MOSCATO N.	ITA388	ITA	Veneto	Treviso	ITAP-north
SAMN17172953	https://www.ncbi.nlm.nih.gov/biosample/17172953	ITA388-R#1073	Manzoni rosa	ITA388	Manzoni rosa	Rs	1	7357	MANZONI ROSA	ROSE	ITALY	131	MANZONI ROSA	376	MANZONI ROSA Rs.	ITA388	ITA	Veneto	Treviso	ITAP-north
SAMN17172954	https://www.ncbi.nlm.nih.gov/biosample/17172954	ITA388-2012-17	Maor	ITA388	Maor	B	1	7361	MAOR	BLANC	ITALY			423	MAOR B.	ITA388	ITA	Trentino Alto-Adige		ITAP-north
SAMN17172955	https://www.ncbi.nlm.nih.gov/biosample/17172955	ITA388-1753	Marsanne	ITA388	Marsanne	B	1	7434	MARSANNE	BLANC	FRANCE			319	MARSANNE B.	ITA388	FRA			WCEUR
SAMN17172956	https://www.ncbi.nlm.nih.gov/biosample/17172956	ITA388-R#1076	Marzemina bianca	ITA388	Marzemina bianca	B	1	16944	MARZEMINA BIANCA	BLANC	ITALY	132	MARZEMINA BIANCA	329	MARZEMINA BIANCA B.	ITA388	ITA	Veneto	Treviso	ITAP-north
SAMN17172957	https://www.ncbi.nlm.nih.gov/biosample/17172957	ITA388-2012-18	Marzemina grossa	ITA388	Marzemina grossa	N	5	40555	MARZEMINA NERA BASTARDA	NOIR	ITALY	133	MARZEMINA NERA BASTARDA	408	MARZEMINA GROSSA N.	ITA388	ITA	Veneto	Treviso	ITAP-north
SAMN17172958	https://www.ncbi.nlm.nih.gov/biosample/17172958	ITA388-R#1077	Marzemino	ITA388	Marzemino	N	1	7463	MARZEMINO	NOIR	ITALY	341	MARZEMINO	144	MARZEMINO N.	ITA388	ITA	Trentino Alto-Adige		ITAP-north
SAMN17172959	https://www.ncbi.nlm.nih.gov/biosample/17172959	ITA388-1763	Maturano	ITA388	Maturano	B	5	23347	MATURANO BIANCO	BLANC	ITALY			424	MATURANO B.	ITA388	ITA	Lazio		ITAP-center
SAMN17172960	https://www.ncbi.nlm.nih.gov/biosample/17172960	ITA388-R#1081	Merlot	ITA388	Merlot	N	1	7657	MERLOT NOIR	NOIR	FRANCE	136	MERLOT NOIR	146	MERLOT N.	ITA388	FRA			WCEUR
SAMN17172961	https://www.ncbi.nlm.nih.gov/biosample/17172961	ITA388-R#1084	Molinara	ITA388	Molinara	N	1	7899	MOLINARA	NOIR	ITALY	138	MOLINARA	148	MOLINARA N.	ITA388	ITA	Veneto	Verona	ITAP-north
SAMN17172962	https://www.ncbi.nlm.nih.gov/biosample/17172962	ITA388-1838	Monica	ITA388	Monica	N	1	7928	MONICA NERA	NOIR	ITALY	415	MONICA NERA	149	MONICA N.	ITA388	ITA	Sardegna		ITAP-south
SAMN17172963	https://www.ncbi.nlm.nih.gov/biosample/17172963	ITA388-1843	Montepulciano	ITA388	Montepulciano	N	1	7949	MONTEPULCIANO	NOIR	ITALY	489	MONTEPULCIANO	150	MONTEPULCIANO N.	ITA388	ITA	Abruzzo		ITAP-south
SAMN17172964	https://www.ncbi.nlm.nih.gov/biosample/17172964	ITA388-1850	Montonico bianco (=greco bianco pollino)	ITA388	Montonico bianco	B	1	7960	MONTONICO BIANCO	BLANC	ITALY	325	MONTONICO BIANCO	151	MONTONICO BIANCO B.	ITA388	ITA	Puglia		ITAP-south
SAMN17172965	https://www.ncbi.nlm.nih.gov/biosample/17172965	ITA388-R#1090	Moscatello selvatico	ITA388	Moscatello selvatico	B	2	8043	MOSCATELLO SELVATICO	BLANC	ITALY	490	MOSCATELLO SELVATICO	307	MOSCATELLO SELVATICO B.	ITA388	ITA			ITAP-south
SAMN17172966	https://www.ncbi.nlm.nih.gov/biosample/17172966	ITA388-R#1091	Moscato bianco	ITA388	Moscato bianco	B	2	8193	MUSCAT A PETITS GRAINS BLANCS	BLANC	GREECE	141	MUSCAT A PETITS GRAINS BLANCS	153	MOSCATO BIANCO B.	ITA388	GRC	Piemonte		BALK
SAMN17172967	https://www.ncbi.nlm.nih.gov/biosample/17172967	ITA388-1904	Moscato d'Amburgo	ITA388	Moscato d'Amburgo	N	2	8226	MUSCAT HAMBURG	NOIR	UNITED KINGDOM	491	MUSCAT HAMBURG	517/857	MOSCATO D'AMBURGO N.	ITA388	GBR			WCEUR
SAMN17172968	https://www.ncbi.nlm.nih.gov/biosample/17172968	ITA388-1910	Moscato di Scanzo	ITA388	Moscato di Scanzo	N	2	8052	MOSCATO DI SCANZO	NOIR	ITALY			308	MOSCATO DI SCANZO N.	ITA388	ITA	Lombardia		ITAP-north
SAMN17172969	https://www.ncbi.nlm.nih.gov/biosample/17172969	ITA388-R#1094	Moscato giallo	ITA388	Moscato giallo	B	2	8056	MOSCATO GIALLO	BLANC	ITALY	459	MOSCATO GIALLO	154	MOSCATO GIALLO B.	ITA388	ITA	Lombardia		ITAP-north
SAMN17172970	https://www.ncbi.nlm.nih.gov/biosample/17172970	ITA388-R#1095	Moscato nero d'Acqui	ITA388	Moscato nero di Acqui	N	2	15681	MOSCATO NERO DI ACQUI	NOIR	ITALY	143	MOSCATO NERO DI ACQUI	155	MOSCATO NERO DI ACQUI N.	ITA388	ITA	Piemonte		ITAP-north
SAMN17172971	https://www.ncbi.nlm.nih.gov/biosample/17172971	ITA388-1938	Moscato violetto	ITA388	Moscato violetto (Muscat rouge de Madère)	R	2	8249	MUSCAT ROUGE DE MADERE	ROUGE	ITALY	144	MUSCAT ROUGE DE MADERE			ITA388	ITA	Trentino Alto-Adige	Trento	ITAP-center
SAMN17172972	https://www.ncbi.nlm.nih.gov/biosample/17172972	ITA388-R#1098	Muller thurgau	ITA388	Müller Thurgau	B	5	8141	MUELLER THURGAU WEISS	BLANC	GERMANY			158	MULLER THURGAU B.	ITA388	DEU	Trentino Alto-Adige	Bolzano	WCEUR
SAMN17172973	https://www.ncbi.nlm.nih.gov/biosample/17172973	ITA388-1027	Galibert 255-43	ITA388	Muscat de St. Christol (Galibert 255-43)	B	2	8209	MUSCAT DE ST. CHRISTOL	BLANC	FRANCE					ITA388	FRA			WCEUR
SAMN17172974	https://www.ncbi.nlm.nih.gov/biosample/17172974	ITA388-1867	Moscatel ruso	ITA388	Muskat Uzbekinstanskii	B	2	8295	MUSKAT USBEKISTANSKII	BLANC	UZBEKISTAN					ITA388	UZB			MFEAS
SAMN17172975	https://www.ncbi.nlm.nih.gov/biosample/17172975	ITA388-R#1100	Nasco	ITA388	Nasco	B	1	8354	NASCO	BLANC	ITALY	449	NASCO	159	NASCO B.	ITA388	ITA	Sardegna		ITAP-south
SAMN17172976	https://www.ncbi.nlm.nih.gov/biosample/17172976	ITA388-1966	Nebbiera	ITA388	Nebbiera	N	1	8416	NEBBIERA	NOIR	ITALY	485	NEBBIERA	282	NEBBIERA N.	ITA388	ITA	Piemonte		ITAP-north
SAMN17172977	https://www.ncbi.nlm.nih.gov/biosample/17172977	ITA388-1970	Nebbiolo	ITA388	Nebbiolo	N	1	8417	NEBBIOLO	NOIR	ITALY	146	NEBBIOLO	160	NEBBIOLO N.	ITA388	ITA	Piemonte		ITAP-north
SAMN17172978	https://www.ncbi.nlm.nih.gov/biosample/17172978	ITA388-R#1105	Negro amaro	ITA388	Negro amaro	N	1	8456	NEGRO AMARO	NOIR	ITALY	326	NEGRO AMARO	163	NEGRO AMARO N.	ITA388	ITA			ITAP-south
SAMN17172979	https://www.ncbi.nlm.nih.gov/biosample/17172979	ITA388-2017	Nieddera	ITA388	Nieddera	N	1	8545	NIEDDERA	NOIR	ITALY	420	NIEDDERA	170	NIEDDERA N.	ITA388	ITA	Sardegna		ITAP-south
SAMN17172980	https://www.ncbi.nlm.nih.gov/biosample/17172980	ITA388-2019	Nieddu Mannu	ITA388	Nieddu mannu	N	1	8546	NIEDDU MANNU	NOIR	ITALY	418	NIEDDU MANNU	171	NIEDDU MANNU N.	ITA388	ITA	Sardegna		ITAP-south
SAMN17172981	https://www.ncbi.nlm.nih.gov/biosample/17172981	ITA388-R#1118	Nosiola	ITA388	Nosiola	B	1	8606	NOSIOLA	BLANC	ITALY	238	NOSIOLA	173	NOSIOLA B.	ITA388	ITA	Trentino Alto-Adige		ITAP-north
SAMN17172982	https://www.ncbi.nlm.nih.gov/biosample/17172982	ITA388-R#1119	Notardomenico	ITA388	Notardomenico	N	1	8609	NOTARDOMENICO	NOIR	ITALY			174	NOTARDOMENICO N.	ITA388	ITA	Puglia		ITAP-south
SAMN17172983	https://www.ncbi.nlm.nih.gov/biosample/17172983	ITA388-2012-21	Orpicchio	ITA388	Orpicchio	B	1	23028	ORPICCHIO	BLANC	ITALY			397	ORPICCHIO B.	ITA388	ITA	Toscana	Arezzo	ITAP-center
SAMN17172984	https://www.ncbi.nlm.nih.gov/biosample/17172984	ITA388-2063	Orsina	ITA388	Orsina	N	nd									ITA388	ITA	Lazio		ITAP-center
SAMN17172985	https://www.ncbi.nlm.nih.gov/biosample/17172985	ITA388-2012-22	Paolina	ITA388	Paolina	B	1	7937	MONTAGNA	BLANC	GERMANY			427	PAOLINA B.	ITA388	ITA	Trentino Alto-Adige	Trento	ITAP-north
SAMN17172986	https://www.ncbi.nlm.nih.gov/biosample/17172986	ITA388-2106	Passau	ITA388	Passau	N	1	8965	PASSAU	NOIR	ITALY	299	PASSAU	284	PASSAU N.	ITA388	ITA	Piemonte		ITAP-north
SAMN17172987	https://www.ncbi.nlm.nih.gov/biosample/17172987	ITA388-2111	Pattaresca (=pattaresco)	ITA388	Pattaresca	N	1	8980	PATTARESCO	NOIR	ITALY					ITA388	ITA	Veneto		ITAP-north
SAMN17172988	https://www.ncbi.nlm.nih.gov/biosample/17172988	ITA388-R#1131	Pavana	ITA388	Pavana	N	1	9057	PAVANA	NOIR	ITALY			182	PAVANA N.	ITA388	ITA	Trentino Alto-Adige		ITAP-north
SAMN17172989	https://www.ncbi.nlm.nih.gov/biosample/17172989	ITA388-3592	Greco bianco di Rogliano	ITA388	Pecorello	B	1	9071	PECORELLO	BLANC	ITALY			183	PECORELLO B.	ITA388	ITA			ITAP-south
SAMN17172990	https://www.ncbi.nlm.nih.gov/biosample/17172990	ITA388-2123	Pecorino	ITA388	Pecorino	B	1	9072	PECORINO	BLANC	ITALY			184	PECORINO B.	ITA388	ITA			ITAP-center
SAMN17172991	https://www.ncbi.nlm.nih.gov/biosample/17172991	ITA388-779	Corinto bianco	ITA388	Pedro Ximenez	B	1	9080	PEDRO XIMENEZ	BLANC	SPAIN					ITA388	ESP			IBER
SAMN17172992	https://www.ncbi.nlm.nih.gov/biosample/17172992	ITA388-2128	Pedro ximenes	ITA388	Pedro Ximenez	B	1	9080	PEDRO XIMENEZ	BLANC	SPAIN					ITA388	ESP			IBER
SAMN17172993	https://www.ncbi.nlm.nih.gov/biosample/17172993	ITA388-2012-24	Pelagos	ITA388	Pelagos	N	1	24951	PELAGOS	NOIR	ITALY			456	PELAGOS N.	ITA388	ITA	Emilia romagna		ITAP-north
SAMN17172994	https://www.ncbi.nlm.nih.gov/biosample/17172994	ITA388-2012-23	Petit manseng	ITA388	Petit manseng	B	1	7339	MANSENG PETIT BLANC	BLANC	FRANCE			402	PETIT MANSENG B.	ITA388	FRA			WCEUR
SAMN17172995	https://www.ncbi.nlm.nih.gov/biosample/17172995	ITA388-2153	Petit rouge	ITA388	Petit rouge	N	1	9200	PETIT ROUGE	NOIR	ITALY	273	PETIT ROUGE	186	PETIT ROUGE N.	ITA388	ITA	Valle d'Aosta		ITAP-north
SAMN17172996	https://www.ncbi.nlm.nih.gov/biosample/17172996	ITA388-2154	Petit verdot	ITA388	Petit verdot	N	1	12974	VERDOT PETIT	NOIR	FRANCE	167	VERDOT PETIT	335	PETIT VERDOT N.	ITA388	FRA			WCEUR
SAMN17172997	https://www.ncbi.nlm.nih.gov/biosample/17172997	ITA388-2158	Pezzola	ITA388	Pezzola	B	nd	17551	PEZZOLA	BLANC						ITA388	ITA	Veneto	Vicenza	ITAP-north
SAMN17172998	https://www.ncbi.nlm.nih.gov/biosample/17172998	ITA388-2165	Picolit	ITA388	Picolit	B	1	9236	PICOLIT	BLANC	ITALY	492	PICOLIT	188	PICOLIT B.	ITA388	ITA	Friuli Venezia Giulia		ITAP-north
SAMN17172999	https://www.ncbi.nlm.nih.gov/biosample/17172999	ITA388-R#1148	Pignoletto	ITA388	Pignoletto	B	1	9254	PIGNOLETTO	BLANC	ITALY	354	PIGNOLETTO	300	PIGNOLETTO B.	ITA388	ITA	Emilia Romagna		ITAP-center
SAMN17173000	https://www.ncbi.nlm.nih.gov/biosample/17173000	ITA388-R#1149	Pignolo	ITA388	Pignolo	N	1	9255	PIGNOLO	NOIR	ITALY	244	PIGNOLO	285	PIGNOLO N.	ITA388	ITA			ITAP-north
SAMN17173001	https://www.ncbi.nlm.nih.gov/biosample/17173001	ITA388-1811	Meunier	ITA388	Pinot meunier	N	1	9278	PINOT MEUNIER	NOIR	FRANCE	168	PINOT	302	MEUNIER N.	ITA388	FRA			WCEUR
SAMN17173002	https://www.ncbi.nlm.nih.gov/biosample/17173002	ITA388-R#1151	Pinot bianco	ITA388	Pinot blanc	B	1	9272	PINOT BLANC	BLANC	FRANCE	168	PINOT	193	PINOT BIANCO B.	ITA388	FRA			WCEUR
SAMN17173003	https://www.ncbi.nlm.nih.gov/biosample/17173003	ITA388-2202	Pinot grigio	ITA388	Pinot gris	G	1	9275	PINOT GRIS	GRIS	FRANCE	168	PINOT	194	PINOT GRIGIO G.	ITA388	FRA			WCEUR
SAMN17173004	https://www.ncbi.nlm.nih.gov/biosample/17173004	ITA388-2216	Pinot nero	ITA388	Pinot noir	N	1	9279	PINOT NOIR	NOIR	FRANCE	168	PINOT	195	PINOT NERO N.	ITA388	FRA			WCEUR
SAMN17173005	https://www.ncbi.nlm.nih.gov/biosample/17173005	ITA388-2274	Porcina	ITA388	Porcina nera	N	nd	2568	CHINCO NERO	NOIR	ITALY					ITA388	ITA	Lazio		ITAP-center
SAMN17173006	https://www.ncbi.nlm.nih.gov/biosample/17173006	ITA388-2292	Primitivo	ITA388	Primitivo	N	1	9703	PRIMITIVO	NOIR	BALKAN	313	PRIMITIVO	199	PRIMITIVO N.	ITA388	HRV			BALK
SAMN17173007	https://www.ncbi.nlm.nih.gov/biosample/17173007	ITA388-3725	Raboso piave	ITA388	Raboso Piave	N	1	9864	RABOSO PIAVE	NOIR	ITALY	247	RABOSO PIAVE	203	RABOSO PIAVE N.	ITA388	ITA	Veneto		ITAP-north
SAMN17173008	https://www.ncbi.nlm.nih.gov/biosample/17173008	NA	Raboso piave 43	ITA388	Raboso Piave	N	1	9864	RABOSO PIAVE	NOIR	ITALY	247	RABOSO PIAVE	203	RABOSO PIAVE N.	ITA388	ITA	Veneto		ITAP-north
SAMN17173009	https://www.ncbi.nlm.nih.gov/biosample/17173009	ITA388-1877	Moscatellone bianco (false)	ITA388	Ragusano	B	2 (light)	41585	RAGUSANO	BLANC						ITA388	ITA	Puglia		ITAP-south
SAMN17173010	https://www.ncbi.nlm.nih.gov/biosample/17173010	ITA388-2411	Recantina	ITA388	Recantina	N	1	9965	RECANTINA	NOIR	ITALY	249	RECANTINA	409	RECANTINA N.	ITA388	ITA	Veneto	Treviso	ITAP-north
SAMN17173011	https://www.ncbi.nlm.nih.gov/biosample/17173011	ITA388-R#1171	Refosco dal peduncolo rosso	ITA388	Refosco dal peduncolo rosso	N	1	9987	REFOSCO DAL PEDUNCOLO ROSSO	NOIR	ITALY	251	REFOSCO DAL PEDUNCOLO ROSSO	205	REFOSCO DAL PEDUNCOLO ROSSO N.	ITA388	ITA	Friuli Venezia Giulia		ITAP-north
SAMN17173012	https://www.ncbi.nlm.nih.gov/biosample/17173012	ITA388-R#1172	Refosco nostrano	ITA388	Refosco nostrano	N	1	9989	REFOSCO NOSTRANO	NOIR	ITALY	253	REFOSCO NOSTRANO	206	REFOSCO NOSTRANO N.	ITA388	ITA	Friuli Venezia Giulia		ITAP-north
SAMN17173013	https://www.ncbi.nlm.nih.gov/biosample/17173013	ITA388-R#1174	Ribolla gialla	ITA388	Ribolla gialla	B	1	10054	RIBOLLA GIALLA	BLANC	ITALY	254	RIBOLLA GIALLA	208	RIBUELE B.	ITA388	ITA	Friuli Venezia Giulia		ITAP-north
SAMN17173014	https://www.ncbi.nlm.nih.gov/biosample/17173014	ITA388-2448	Riesling	ITA388	Riesling	B	1	10077	RIESLING WEISS	BLANC	GERMANY			210	RIESLING RENANO B.	ITA388	DEU			WCEUR
SAMN17173015	https://www.ncbi.nlm.nih.gov/biosample/17173015	ITA388-2444	Riesling italico	ITA388	Riesling italico	B	1	13217	WELSCHRIESLING	BLANC	ITALY			209	RIESLING ITALICO B.	ITA388	ITA			ITAP-north
SAMN17173016	https://www.ncbi.nlm.nih.gov/biosample/17173016	ITA388-2468	Rondinella	ITA388	Rondinella	N	1	10189	RONDINELLA	NOIR	ITALY	255	RONDINELLA	212	RONDINELLA N.	ITA388	ITA	Veneto	Verona	ITAP-north
SAMN17173017	https://www.ncbi.nlm.nih.gov/biosample/17173017	ITA388-R#1180	Rossese	ITA388	Rossese (Tibourin)	N	1	12434	TIBOUREN	NOIR	FRANCE	183	TIBOUREN	213	ROSSESE N.	ITA388	ITA	Piemonte		ITAP-north
SAMN17173018	https://www.ncbi.nlm.nih.gov/biosample/17173018	ITA388-2012-27	Ruggine	ITA388	Ruggine	B	1	23035	RUGGINE	BLANC	ITALY	189	RUGGINE	431	RUGGINE B.	ITA388	ITA	Emilia Romagna		ITAP-north
SAMN17173019	https://www.ncbi.nlm.nih.gov/biosample/17173019	ITA388-2012-28	Ruzzese	ITA388	Ruzzese	B	1	22772	RUZZESE	BLANC	ITALY	200	RUZZESE	432	RUZZESE B.	ITA388	ITA	Liguria		ITAP-north
SAMN17173020	https://www.ncbi.nlm.nih.gov/biosample/17173020	ITA388-2574	Sagrantino	ITA388	Sagrantino	N	1	10457	SAGRANTINO	NOIR	ITALY			217	SAGRANTINO N.	ITA388	ITA	Umbria	Perugia	ITAP-center
SAMN17173021	https://www.ncbi.nlm.nih.gov/biosample/17173021	ITA388-2554	San Michele	ITA388	San Michele	N	1	10672	SAN MICHELE	NOIR	ITALY	301	SAN MICHELE	288	S. MICHELE N.	ITA388	ITA	Piemonte		ITAP-north
SAMN17173022	https://www.ncbi.nlm.nih.gov/biosample/17173022	ITA388-2586	Sangiovese	ITA388	Sangiovese	N	1	10680	SANGIOVESE	NOIR	ITALY	1	SANGIOVESE	218	SANGIOVESE N.	ITA388	ITA	Toscana		ITAP-center
SAMN17173023	https://www.ncbi.nlm.nih.gov/biosample/17173023	ITA388-2654	Savagnin	ITA388	Savagnin	B	5	17636	SAVAGNIN BLANC	BLANC						ITA388	FRA			WCEUR
SAMN17173024	https://www.ncbi.nlm.nih.gov/biosample/17173024	ITA388-2914	Traminer aromatico	ITA388	Gewuerztraminer	Rs	5	12609	GEWUERZTRAMINER	ROUGE		196	GEWUERZTRAMINER	238	TRAMINER AROMATICO Rs.	ITA388	FRA	Trentino Alto-Adige	Bolzano	WCEUR
SAMN17173025	https://www.ncbi.nlm.nih.gov/biosample/17173025	ITA388-R#1179	Rossara	ITA388	Schiava (Rossara)	N	1	10825	SCHIAVA LOMBARDA	NOIR	ITALY	478	SCHIAVA LOMBARDA	224	SCHIAVA N.	ITA388	ITA	Trentino Alto-Adige		ITAP-north
SAMN17173026	https://www.ncbi.nlm.nih.gov/biosample/17173026	ITA388-R#1196	Schiava gentile	ITA388	Schiava gentile	N	1	10821	SCHIAVA GENTILE	NOIR	ITALY	258	SCHIAVA GENTILE	222	SCHIAVA GENTILE N.	ITA388	ITA	Trentino Alto-Adige		ITAP-north
SAMN17173027	https://www.ncbi.nlm.nih.gov/biosample/17173027	ITA388-R#1198	Schiava grossa	ITA388	Schiava grossa	N	1	10823	SCHIAVA GROSSA	NOIR	ITALY	321	SCHIAVA GROSSA	289/529	SCHIAVA GROSSA N.	ITA388	ITA	Trentino Alto-Adige		ITAP-north
SAMN17173028	https://www.ncbi.nlm.nih.gov/biosample/17173028	ITA388-R#1199	Schioppettino	ITA388	Schioppettino	N	1	10830	SCHIOPPETTINO	NOIR	ITALY	259	SCHIOPPETTINO	290	SCHIOPPETTINO N.	ITA388	ITA	Friuli Venezia Giulia		ITAP-north
SAMN17173029	https://www.ncbi.nlm.nih.gov/biosample/17173029	ITA388-2686	Seibel 10173	ITA388	Ambror	B	1	416	AMBROR	BLANC	FRANCE					ITA388	FRA			WCEUR
SAMN17173030	https://www.ncbi.nlm.nih.gov/biosample/17173030	ITA388-2693	Seibel 19881	ITA388	Seibel 19881	N	nd	11461	SEIBEL 19881	NOIR	FRANCE					ITA388	FRA			WCEUR
SAMN17173031	https://www.ncbi.nlm.nih.gov/biosample/17173031	ITA388-2701	Seibel 8745	ITA388	Seinoir	N	3/4	11466	SEINOIR	NOIR	FRANCE					ITA388	FRA			WCEUR
SAMN17173032	https://www.ncbi.nlm.nih.gov/biosample/17173032	ITA388-2715	Semillon	ITA388	Semillon	B	1	11480	SEMILLON	BLANC	FRANCE			227	SEMILLON B.	ITA388	FRA			WCEUR
SAMN17173033	https://www.ncbi.nlm.nih.gov/biosample/17173033	ITA388-2729	Seyve villard 12.347	ITA388	Seyve Villard 12-347	N	nd	11587	SEYVE VILLARD 12- 347	NOIR	FRANCE					ITA388	FRA			WCEUR
SAMN17173034	https://www.ncbi.nlm.nih.gov/biosample/17173034	ITA388-2732	Seyve villard 12.390	ITA388	Seyve Villard 12-390	N	nd	11592	SEYVE VILLARD 12- 390	NOIR	FRANCE					ITA388	FRA			WCEUR
SAMN17173035	https://www.ncbi.nlm.nih.gov/biosample/17173035	ITA388-2749	Seyve villard 29.399	ITA388	Seyve Villard 29-399	N	nd	11663	SEYVE VILLARD 29- 399	NOIR	FRANCE					ITA388	FRA			WCEUR
SAMN17173036	https://www.ncbi.nlm.nih.gov/biosample/17173036	ITA388-2745	Seyve villard 23.512	ITA388	Seyve Villard 23-512	B	nd	11651	SEYVE VILLARD 23- 512	BLANC	FRANCE					ITA388	FRA			WCEUR
SAMN17173037	https://www.ncbi.nlm.nih.gov/biosample/17173037	ITA388-2750	Seyve villard 29.522	ITA388	Seyve Villard 29-522	N	nd	14324	SEYVE VILLARD 29- 522	NOIR	FRANCE					ITA388	FRA			WCEUR
SAMN17173038	https://www.ncbi.nlm.nih.gov/biosample/17173038	ITA388-2765	Sirio	ITA388	Sirio	B	1	11832	SIRIO	BLANC	ITALY	302	SIRIO	291	SIRIO B.	ITA388	ITA	Piemonte		ITAP-north
SAMN17173039	https://www.ncbi.nlm.nih.gov/biosample/17173039	ITA388-2803	Sylvaner verde	ITA388	Sylvaner verde	B	1	11805	SILVANER GRUEN	BLANC	AUSTRIA			230	SYLVANER VERDE B.	ITA388	AUT	Trentino Alto-Adige	Bolzano	WCEUR
SAMN17173040	https://www.ncbi.nlm.nih.gov/biosample/17173040	ITA388-R#1213	Syrah	ITA388	Syrah	N	1	11748	SYRAH	NOIR	FRANCE	212	SYRAH	231	SYRAH N.	ITA388	FRA			WCEUR
SAMN17173041	https://www.ncbi.nlm.nih.gov/biosample/17173041	ITA388-1934	Moscato rosa	ITA388	Tamjanika crna (Moscato rosa)	R	2	8057	TAMJANIKA CRNA	ROUGE	BALKAN			156	MOSCATO ROSA Rs.	ITA388				BALK
SAMN17173042	https://www.ncbi.nlm.nih.gov/biosample/17173042	ITA388-R#1215	Tazzelenghe (refosco del botton )	ITA388	Tazzelenghe	N	1	12291	TAZZELENGHE	NOIR	ITALY	261	TAZZELENGHE	293	TAZZELENGHE N.	ITA388	ITA	Trentino Alto-Adige		ITAP-north
SAMN17173043	https://www.ncbi.nlm.nih.gov/biosample/17173043	ITA388-2844	Terbasci	ITA388	Terbash	B	nd	12364	TERBASH	BLANC	TURKMENISTAN					ITA388	TKM			MFEAS
SAMN17173044	https://www.ncbi.nlm.nih.gov/biosample/17173044	ITA388-881	Duraguzza (false)	ITA388	Termarina (Sciaccarello)	N	1	13604	TERMARINA	NOIR	ITALY	214	TERMARINA	395	TERMARINA N.	ITA388	ITA	Lombardia		ITAP-north
SAMN17173045	https://www.ncbi.nlm.nih.gov/biosample/17173045	ITA388-2849	Teroldego	ITA388	Teroldego	N	1	12371	TEROLDEGO	NOIR	ITALY	332	TEROLDEGO	232	TEROLDEGO N.	ITA388	ITA	Trentino Alto-Adige		ITAP-north
SAMN17173046	https://www.ncbi.nlm.nih.gov/biosample/17173046	ITA388-R#1218	Terrano	ITA388	Terrano	N	1	12374	TERRANO	NOIR	ITALY	262	TERRANO	233	TERRANO N.	ITA388	ITA	Friuli Venezia Giulia		ITAP-north
SAMN17173047	https://www.ncbi.nlm.nih.gov/biosample/17173047	ITA388-2858	Terzi 100.31	ITA388	Terzi 100.31	N	nd	12400	TERZI 100-31	NOIR	ITALY					ITA388	ITA			ITAP
SAMN17173048	https://www.ncbi.nlm.nih.gov/biosample/17173048	ITA388-2859	Terzi 108.6	ITA388	Terzi 100.31	N	nd	12400	TERZI 100-31	NOIR	ITALY					ITA388	ITA			ITAP
SAMN17173049	https://www.ncbi.nlm.nih.gov/biosample/17173049	ITA388-2867	Terzi 97.46	ITA388	Terzi 97.46	N	nd	12398	TERZI 97- 46	NOIR	ITALY					ITA388	ITA			ITAP
SAMN17173050	https://www.ncbi.nlm.nih.gov/biosample/17173050	ITA388-2885	Tocai friulano	ITA388	Tocai friulano (Sauvignonasse)	B	1	12543	FRIULANO	BLANC	ITALY	216	FRIULANO	235	TOCAI FRIULANO B.	ITA388	ITA	Friuli Venezia Giulia		ITAP-north
SAMN17173051	https://www.ncbi.nlm.nih.gov/biosample/17173051	ITA388-R#1223	Torbato	ITA388	Torbato	B	1	12590	TOURBAT	BLANC	FRANCE	263	TOURBAT	237	TORBATO B.	ITA388	ITA	Sardegna		ITAP-south
SAMN17173052	https://www.ncbi.nlm.nih.gov/biosample/17173052	ITA388-2012-31	Trebbianina	ITA388	Trebbianina	B	nd	23038	TREBBIANINA	BLANC	ITALY	323	TREBBIANINA	434	TREBBIANINA B.	ITA388	ITA			ITAP-center
SAMN17173053	https://www.ncbi.nlm.nih.gov/biosample/17173053	ITA388-R#1228	Trebbiano giallo	ITA388	Trebbiano giallo	B	1	13605	TREBBIANO GIALLO	BLANC	ITALY	217	TREBBIANO GIALLO	240	TREBBIANO GIALLO B.	ITA388	ITA	Lazio		ITAP-center
SAMN17173054	https://www.ncbi.nlm.nih.gov/biosample/17173054	ITA388-2938	Trebbiano romagnolo	ITA388	Trebbiano romagnolo	B	1	12625	TREBBIANO ROMAGNOLO	BLANC	ITALY	218	TREBBIANO ROMAGNOLO	242	TREBBIANO ROMAGNOLO B.	ITA388	ITA	Emilia Romagna		ITAP-north
SAMN17173055	https://www.ncbi.nlm.nih.gov/biosample/17173055	ITA388-2954	Trevisana nera	ITA388	Trevisana nera	N	1	12642	TREVISANA NERA	NOIR	ITALY	191	TREVISANA NERA	245	TREVISANA NERA N.	ITA388	ITA	Veneto		ITAP-north
SAMN17173056	https://www.ncbi.nlm.nih.gov/biosample/17173056	ITA388-2012-32	Turchetta	ITA388	Turchetta	N	1	23214	TURCHETTA	NOIR				410	TURCHETTA N.	ITA388	ITA	Veneto		ITAP-north
SAMN17173057	https://www.ncbi.nlm.nih.gov/biosample/17173057	ITA388-R#1237	Uva di troia	ITA388	Uva di Troia	N	1	12819	UVA DI TROIA	NOIR	ITALY	496	UVA DI TROIA	247	UVA DI TROIA N.	ITA388	ITA	Puglia		ITAP-south
SAMN17173058	https://www.ncbi.nlm.nih.gov/biosample/17173058	ITA388-3032	Valentino	ITA388	Valentino	N	1	12872	VALENTINO NERO	NOIR	ITALY	305	VALENTINO NERO	295	VALENTINO N.	ITA388	ITA	Piemonte		ITAP-north
SAMN17173059	https://www.ncbi.nlm.nih.gov/biosample/17173059	ITA388-3034	Vega	ITA388	Vega	B	1	12926	VEGA	BLANC	ITALY	306	VEGA	296	VEGA B.	ITA388	ITA	Piemonte		ITAP-north
SAMN17173060	https://www.ncbi.nlm.nih.gov/biosample/17173060	ITA388-R#1244	Veltliner	ITA388	Veltliner gruener	B	1	12930	VELTLINER GRUEN	BLANC	ITALY			250	VELTLINER B.	ITA388	AUT	Trentino Alto-Adige	Bolzano	WCEUR
SAMN17173061	https://www.ncbi.nlm.nih.gov/biosample/17173061	ITA388-2702	Seibel 9110	ITA388	Verdelet	B	nd	12952	VERDELET	BLANC	FRANCE					ITA388	FRA			WCEUR
SAMN17173062	https://www.ncbi.nlm.nih.gov/biosample/17173062	ITA388-R#1249	Verdicchio	ITA388	Verdicchio bianco	B	1	12963	VERDICCHIO BIANCO	BLANC	ITALY	498	VERDICCHIO BIANCO	254	VERDICCHIO BIANCO B.	ITA388	ITA	Marche		ITAP-center
SAMN17173063	https://www.ncbi.nlm.nih.gov/biosample/17173063	ITA388-R#1252	Verduschia (verdella 1)	ITA388	Verdicchio bianco	B	1	12963	VERDICCHIO BIANCO	BLANC	ITALY	498	VERDICCHIO BIANCO	254	VERDICCHIO BIANCO B.	ITA388	ITA	Toscana		ITAP-center
SAMN17173064	https://www.ncbi.nlm.nih.gov/biosample/17173064	ITA388-R#1250	Verdiso	ITA388	Verdiso	B	1	12966	VERDISO	BLANC	ITALY	265	VERDISO	255	VERDISO B.	ITA388	ITA	Veneto	Treviso	ITAP-north
SAMN17173065	https://www.ncbi.nlm.nih.gov/biosample/17173065	ITA388-R#1254	Verduzzo friulano	ITA388	Verduzzo friulano	B	1	12976	VERDUZZO FRIULANO	BLANC	ITALY	266	VERDUZZO FRIULANO	256	VERDUZZO FRIULANO B.	ITA388	ITA	Friuli Venezia Giulia		ITAP-north
SAMN17173066	https://www.ncbi.nlm.nih.gov/biosample/17173066	ITA388-3082	Verduzzo trevigiano	ITA388	Verduzzo trevigiano	B	1	12977	VERDUZZO TREVIGIANO	BLANC	ITALY	267	VERDUZZO TREVIGIANO	257	VERDUZZO TREVIGIANO B.	ITA388	ITA	Veneto	Treviso	ITAP-north
SAMN17173067	https://www.ncbi.nlm.nih.gov/biosample/17173067	ITA388-3098	Vermentino	ITA388	Vermentino	B	1	12989	VERMENTINO	BLANC	ITALY	4	VERMENTINO	258	VERMENTINO B.	ITA388	ITA	Sardegna		ITAP-south
SAMN17173068	https://www.ncbi.nlm.nih.gov/biosample/17173068	ITA388-3108	Vernaccia di oristano	ITA388	Vernaccia di Oristano (Spergola)	B	1	12997	VERNACCIA DI ORISTANO	BLANC	ITALY	434	VERNACCIA DI ORISTANO	260	VERNACCIA DI ORISTANO B.	ITA388	ITA	Sardegna		ITAP-south
SAMN17173069	https://www.ncbi.nlm.nih.gov/biosample/17173069	ITA388-3111	Vernaccia di San Gimignano	ITA388	Vernaccia di San Gimignano	B	1	12998	VERNACCIA DI SAN GIMIGNANO	BLANC	ITALY	5	VERNACCIA DI SAN GIMIGNANO	261	VERNACCIA DI S. GIMIGNANO B.	ITA388	ITA	Toscana		ITAP-center
SAMN17173070	https://www.ncbi.nlm.nih.gov/biosample/17173070	ITA388-2012-29	Scarsafoglia (false)	ITA388	Vernaccina	B	1	24952	VERNACCINA	BLANC	ITALY			437	VERNACCINA B.	ITA388	ITA	Toscana	Arezzo	ITAP-center
SAMN17173071	https://www.ncbi.nlm.nih.gov/biosample/17173071	ITA388-3123	Vespaiola	ITA388	Vespaiola	B	1	13016	VESPAIOLA	BLANC	ITALY	268	VESPAIOLA	263	VESPAIOLA B.	ITA388	ITA	Veneto	Vicenza	ITAP-north
SAMN17173072	https://www.ncbi.nlm.nih.gov/biosample/17173072	ITA388-3199	Vitouska	ITA388	Vitouska	B	1	24412	VITOVSKA	BLANC	SLOVENIA			320	VITOUSKA B.	ITA388	ITA	Friuli Venezia Giulia		BALK
SAMN17173073	https://www.ncbi.nlm.nih.gov/biosample/17173073	ITA388-1713	Malvasia furmhann (=vitovska grganja)	ITA388	Vitovska grganja	B	1	16017	VITOUSKA GARGANIJA	BLANC	SLOVENIA					ITA388	SLO			BALK
SAMN17173074	https://www.ncbi.nlm.nih.gov/biosample/17173074	ITA388-R#1267	Wildbacher	ITA388	Wildbacher spätblau	N	1	13234	WILDBACHER BLAU	NOIR	AUSTRIA	270	WILDBACHER BLAU	303	WILDBACHER N.	ITA388	AUT			WCEUR
SAMN17173075	https://www.ncbi.nlm.nih.gov/biosample/17173075	ITA388-1902	Moscato d'alessandria	ITA388	Zibibbo (Moscato d'Alessandria)	B	2	8241	MUSCAT OF ALEXANDRIA	BLANC	GREECE	350	ZIBIBBO	343/533	ZIBIBBO B.	ITA388	GRC			ITAP-south
SAMN17173076	https://www.ncbi.nlm.nih.gov/biosample/17173076	ITA388-796	Corvina	ITA388	Corvina	N	1	2863	CORVINA VERONESE	NOIR	ITALY	65	CORVINA	70	CORVINA N.	ITA388	ITA	Veneto	Verona	ITAP-north
SAMN17173077	https://www.ncbi.nlm.nih.gov/biosample/17173077	ITA388-1712	Malvasia di schierano	ITA388	Malvasia di Schierano	N	2	7267	MALVASIA DI SCHIERANO	NOIR	ITALY	124	MALVASIA DI SCHIERANO	137	MALVASIA DI SCHIERANO N.	ITA388	ITA	Piemonte		ITAP-north
SAMN17173078	https://www.ncbi.nlm.nih.gov/biosample/17173078	NA	Prosecco36	ITA388	Glera	B	1	9741	GLERA	BLANC	ITALY	95	GLERA	200	GLERA B.	ITA388	ITA	Veneto	Treviso	ITAP-north
SAMN17173079	https://www.ncbi.nlm.nih.gov/biosample/17173079	NA	Prosecco37	ITA388	Glera	B	1	9741	GLERA	BLANC	ITALY	95	GLERA	200	GLERA B.	ITA388	ITA	Veneto	Treviso	ITAP-north
SAMN17173080	https://www.ncbi.nlm.nih.gov/biosample/17173080	NA	Prosecco38	ITA388	Glera	B	1	9741	GLERA	BLANC	ITALY	95	GLERA	200	GLERA B.	ITA388	ITA	Veneto	Treviso	ITAP-north
SAMN17173081	https://www.ncbi.nlm.nih.gov/biosample/17173081	NA	Prosecco39	ITA388	Glera	B	1	9741	GLERA	BLANC	ITALY	95	GLERA	200	GLERA B.	ITA388	ITA	Veneto	Treviso	ITAP-north
SAMN17173082	https://www.ncbi.nlm.nih.gov/biosample/17173082	NA	Prosecco40	ITA388	Glera	B	1	9741	GLERA	BLANC	ITALY	95	GLERA	200	GLERA B.	ITA388	ITA	Veneto	Treviso	ITAP-north
SAMN17173083	https://www.ncbi.nlm.nih.gov/biosample/17173083	ITA388-2590	Sangiovese del verrucchio	ITA388	Veruccese	N	1	23043	VERUCCESE	NOIR	ITALY			438	VERUCCESE	ITA388	ITA	Emilia Romagna		ITAP-north
SAMN17173084	https://www.ncbi.nlm.nih.gov/biosample/17173084	ITA388-2772	Soperga	ITA388	Soperga	N	1	12085	SOPERGA	NOIR	ITALY			292	SOPERGA	ITA388	ITA	Piemonte		ITAP-north
SAMN17173085	https://www.ncbi.nlm.nih.gov/biosample/17173085	ITA388-3243	Trebbiano toscano	ITA388	Trebbiano toscano	B	1	12628	TREBBIANO TOSCANO	BLANC	ITALY	2	TREBBIANO TOSCANO	244	TREBBIANO TOSCANO B.	ITA388	ITA	Toscana		ITAP-center
SAMN17173086	https://www.ncbi.nlm.nih.gov/biosample/17173086	ITA360-376	Albarola	ITA360-ITA424	Albarola	B	1	238	ALBAROLA	BLANC	ITALY	198	ALBAROLA	8	ALBAROLA B.	ITA360-Grinzane Cavour	ITA	Liguria		ITAP-north
SAMN17173087	https://www.ncbi.nlm.nih.gov/biosample/17173087	ITA424-608GC	Albarossa	ITA360-ITA424	Albarossa	N	1	239	ALBAROSSA	NOIR	ITALY	281	ALBAROSSA	267	ALBAROSSA N.	ITA360-Grinzane Cavour	ITA	Piemonte		ITAP-north
SAMN17173088	https://www.ncbi.nlm.nih.gov/biosample/17173088	ITA360-378	Arneis CVT15	ITA360-ITA424	Arneis	B	1	626	ARNEIS	BLANC	ITALY	16	ARNEIS	14	ARNEIS B.	ITA360-Grinzane Cavour	ITA	Piemonte	Cuneo	ITAP-north
SAMN17173089	https://www.ncbi.nlm.nih.gov/biosample/17173089	ITA360-144	Avanà	ITA360-ITA424	Avanà	N	1	793	AVANA	NOIR	ITALY	18	AVANA	17	AVANA' N.	ITA360-Grinzane Cavour	ITA	Piemonte	Torino	ITAP-north
SAMN17173090	https://www.ncbi.nlm.nih.gov/biosample/17173090	ITA360-163	Avarengo	ITA360-ITA424	Avarengo	N	1	795	AVARENGO	NOIR	ITALY	19	AVARENGO	18	AVARENGO N.	ITA360-Grinzane Cavour	ITA	Piemonte	Torino	ITAP-north
SAMN17173091	https://www.ncbi.nlm.nih.gov/biosample/17173091	ITA360-605	Baratuciàt	ITA360-ITA424	Baratuciàt	B	5	22763	BARATUCIAT	BLANC	ITALY	20	BARATUCIAT	413	BARATUCIAT B.	ITA360-Grinzane Cavour	ITA	Piemonte	Almese (Torino)	ITAP-north
SAMN17173092	https://www.ncbi.nlm.nih.gov/biosample/17173092	ITA360-334	Barbarossa (Gallesio)	ITA360-ITA424	Barbarossa (di Finale)	Rs	1	25148	BARBAROSSA DI FINALE	ROSE	ITALY	199	BARBAROSSA (di Finale)			ITA360-Grinzane Cavour	ITA	Liguria	Finale ligure (Savona)	ITAP-north
SAMN17173093	https://www.ncbi.nlm.nih.gov/biosample/17173093	ITA360-282	Barbera AT 84	ITA360-ITA424	Barbera	N	1	974	BARBERA NERA	NOIR	ITALY	23	BARBERA NERA	19	BARBERA N.	ITA360-Grinzane Cavour	ITA	Piemonte		ITAP-north
SAMN17173094	https://www.ncbi.nlm.nih.gov/biosample/17173094	ITA360-377	Blanc de Morgex	ITA360-ITA424	Prié blanc	B	1	107	AGOSTENGA	BLANC	ITALY	175	AGOSTENGA	311	PRIE' BLANC B.	ITA360-Grinzane Cavour	ITA	Valle d'Aosta		ITAP-north
SAMN17173095	https://www.ncbi.nlm.nih.gov/biosample/17173095	ITA360-289	Bonarda (Bonarda piemontese)	ITA360-ITA424	Bonarda	N	1	1543	BONARDA PIEMONTESE	NOIR	ITALY	34	BONARDA PIEMONTESE	35	BONARDA N.	ITA360-Grinzane Cavour	ITA	Piemonte	Albugnano (Torino)	ITAP-north
SAMN17173096	https://www.ncbi.nlm.nih.gov/biosample/17173096	ITA360-375	Bosco	ITA360-ITA424	Bosco	B	1	1577	BOSCO	BLANC	ITALY	37	BOSCO	36	BOSCO B.	ITA360-Grinzane Cavour	ITA	Liguria		ITAP-north
SAMN17173097	https://www.ncbi.nlm.nih.gov/biosample/17173097	ITA360-329	Brachetto Migliardi	ITA360-ITA424	Brachetto Migliardi	N	2	23855	BRACHETTO MIGLIARDI	NOIR	ITALY	39	BRACHETTO MIGLIARDI			ITA360-Grinzane Cavour	ITA	Piemonte	Montabone (Asti)	ITAP-north
SAMN17173098	https://www.ncbi.nlm.nih.gov/biosample/17173098	ITA360-300	Brachetto a grappolo lungo (Brachetto 89 Roero)	ITA360-ITA424	Bragat rosa (Brachetto a grappolo lungo)	N	2	24890	BRAGAT ROSA	NOIR	ITALY	40	BRAGAT ROSA	491	BRAGAT ROSA N.	ITA360-Grinzane Cavour	ITA	Piemonte	Cuneo	ITAP-north
SAMN17173099	https://www.ncbi.nlm.nih.gov/biosample/17173099	ITA360-518	Bubia	ITA360-ITA424	Bubbia	N	1	1778	BUBBIA	NOIR	ITALY	272	BUBBIA			ITA360-Grinzane Cavour	ITA	Piemonte	Macra (Cuneo)	ITAP-north
SAMN17173100	https://www.ncbi.nlm.nih.gov/biosample/17173100	ITA360-342	Pollera 3	ITA360-ITA424	Caloria	N	1	2010	CALORIA	NOIR	ITALY	480	CALORIA	47	CALORIA N.	ITA360-Grinzane Cavour	ITA	Liguria	S. Stefano di Magra (La Spezia)	ITAP-north
SAMN17173101	https://www.ncbi.nlm.nih.gov/biosample/17173101	ITA360-1058	Granaccia secolare	ITA360-ITA424	Cannonau (Garnacha tinta)	N	1	4461	GARNACHA TINTA	NOIR	SPAIN	355	GARNACHA TINTA	51	CANNONAU N.	ITA360-Grinzane Cavour	ITA	Piemonte		ITAP-south
SAMN17173102	https://www.ncbi.nlm.nih.gov/biosample/17173102	ITA360-184	Cardin	ITA360-ITA424	Cardìn	N	1	20363	CARDIN	NOIR	ITALY	48	CARDIN			ITA360-Grinzane Cavour	ITA	Piemonte	Monastero Vasco (Cuneo)	ITAP-north
SAMN17173103	https://www.ncbi.nlm.nih.gov/biosample/17173103	ITA360-71	Cascarolo	ITA360-ITA424	Cascarolo	B	1	22731	CASCAROLO BIANCO	BLANC	ITALY	50	CASCAROLO BIANCO			ITA360-Grinzane Cavour	ITA	Piemonte	Pino d'Asti (Asti)	ITAP-north
SAMN17173104	https://www.ncbi.nlm.nih.gov/biosample/17173104	ITA360-0270	Chasselas blanc	ITA360-ITA424	Chasselas	B	1	2473	CHASSELAS BLANC	BLANC		52	CHASSELAS	270/509	CHASSELAS DORATO B.	ITA360-Grinzane Cavour				WCEUR
SAMN17173105	https://www.ncbi.nlm.nih.gov/biosample/17173105	ITA360-157	Chatus (Nebbiolo Dronero)	ITA360-ITA424	Chatus	N	1	22650	CHATUS	NOIR	FRANCE	53	CHATUS	379	CHATUS N.	ITA360-Grinzane Cavour	ITA	Piemonte	Torino	WCEUR
SAMN17173106	https://www.ncbi.nlm.nih.gov/biosample/17173106	ITA360-054	Cornalin	ITA360-ITA424	Cornallin	N	1	2838	CORNALIN D'AOSTE	NOIR	ITALY	60	CORNALIN D'AOSTE	304	CORNALLIN N.	ITA360-Grinzane Cavour	ITA	Valle d'Aosta		ITAP-north
SAMN17173107	https://www.ncbi.nlm.nih.gov/biosample/17173107	ITA360-382	Cortese	ITA360-ITA424	Cortese	B	1	2856	CORTESE	BLANC	ITALY	63	CORTESE	69	CORTESE B.	ITA360-Grinzane Cavour	ITA	Piemonte		ITAP-north
SAMN17173108	https://www.ncbi.nlm.nih.gov/biosample/17173108	ITA360-288	Croatina	ITA360-ITA424	Croatina	N	1	3251	CROATINA	NOIR	ITALY	69	CROATINA	71	CROATINA N.	ITA360-Grinzane Cavour	ITA	Piemonte		ITAP-north
SAMN17173109	https://www.ncbi.nlm.nih.gov/biosample/17173109	ITA360-017	Dolcetto	ITA360-ITA424	Dolcetto	N	1	3626	DOLCETTO	NOIR	ITALY	484	DOLCETTO	73	DOLCETTO N.	ITA360-Grinzane Cavour	ITA	Piemonte	Alba (Cuneo)	ITAP-north
SAMN17173110	https://www.ncbi.nlm.nih.gov/biosample/17173110	ITA360-172	Doux d'Henry	ITA360-ITA424	Doux d'Henry	N	1	3677	DOUX D'HENRI	NOIR	ITALY	74	DOUX D'HENRI	75	DOUX D'HENRY N.	ITA360-Grinzane Cavour	ITA	Piemonte	Bricherasio (Torino)	ITAP-north
SAMN17173111	https://www.ncbi.nlm.nih.gov/biosample/17173111	ITA360-355	Erbaluce	ITA360-ITA424	Erbaluce	B	1	3925	ERBALUCE BIANCA	BLANC	ITALY	78	ERBALUCE BIANCA	78	ERBALUCE B.	ITA360-Grinzane Cavour	ITA	Piemonte		ITAP-north
SAMN17173112	https://www.ncbi.nlm.nih.gov/biosample/17173112	ITA360-292	Freisa	ITA360-ITA424	Freisa	N	1	4256	FREISA	NOIR	ITALY	89	FREISA	88	FREISA N.	ITA360-Grinzane Cavour	ITA	Piemonte		ITAP-north
SAMN17173113	https://www.ncbi.nlm.nih.gov/biosample/17173113	ITA360-052	Fumin	ITA360-ITA424	Fumin	N	1	4290	FUMIN	NOIR	ITALY	91	FUMIN	89	FUMIN N.	ITA360-Grinzane Cavour	ITA	Valle d'Aosta		ITAP-north
SAMN17173114	https://www.ncbi.nlm.nih.gov/biosample/17173114	ITA360-0440	Gamay	ITA360-ITA424	Gamay	N	1	4377	GAMAY NOIR	NOIR	FRANCE	92	GAMAY NOIR	91	GAMAY N.	ITA360-Grinzane Cavour	FRA			WCEUR
SAMN17173115	https://www.ncbi.nlm.nih.gov/biosample/17173115	ITA360-553	Gamba di Pernice clone 2	ITA360-ITA424	Gamba di pernice (Gambarossa)	N	1	4385	GAMBA ROSSA	NOIR	ITALY	93	GAMBA ROSSA			ITA360-Grinzane Cavour	ITA	Piemonte	Calosso (Asti)	ITAP-north
SAMN17173116	https://www.ncbi.nlm.nih.gov/biosample/17173116	ITA360-1208	Bianco di Pomaretto	ITA360-ITA424	Garganega	B	1	4419	GARGANEGA	BLANC	ITALY	192	GARGANEGA	92	GARGANEGA B.	ITA360-Grinzane Cavour	ITA			ITAP-north
SAMN17173117	https://www.ncbi.nlm.nih.gov/biosample/17173117	ITA360-365	Gouais blanc	ITA360-ITA424	Heunisch Weiss	B	1	5374	HEUNISCH WEISS	BLANC		97	HEUNISCH WEISS			ITA360-Grinzane Cavour	ITA	Piemonte	loc. Gorrino, Pezzolo Valle Uzzone (Cuneo)	WCEUR
SAMN17173118	https://www.ncbi.nlm.nih.gov/biosample/17173118	ITA360-285	Grignolino	ITA360-ITA424	Grignolino	N	1	5019	GRIGNOLINO	NOIR	ITALY	104	GRIGNOLINO	100	GRIGNOLINO N.	ITA360-Grinzane Cavour	ITA	Piemonte		ITAP-north
SAMN17173119	https://www.ncbi.nlm.nih.gov/biosample/17173119	ITA360-1025	Lambrusca di Alessandria	ITA360-ITA424	Lambrusca di Alessandria	N	1	6688	LAMBRUSCA DI ALESSANDRIA	NOIR	ITALY	112	LAMBRUSCA DI ALESSANDRIA	113	LAMBRUSCA DI ALESSANDRIA N.	ITA360-Grinzane Cavour	ITA	Piemonte	Costa Vescovato (Alessandria)	ITAP-north
SAMN17173120	https://www.ncbi.nlm.nih.gov/biosample/17173120	ITA360-501	Luglienga (bianca)	ITA360-ITA424	Luglienga bianca (Lignan)	B	1	6982	LUGLIENGA BIANCA	BLANC	ITALY	479	LUGLIENGA BIANCA	544	S. ANNA DI LIPSIA B.	ITA360-Grinzane Cavour	ITA	Piemonte	Candelo (Biella)	ITAP-north
SAMN17173121	https://www.ncbi.nlm.nih.gov/biosample/17173121	ITA360-0245	Buzzetto	ITA360-ITA424	Lumassina	B	1	6993	LUMASSINA	BLANC	ITALY			123	LUMASSINA B.	ITA360-Grinzane Cavour	ITA			ITAP-north
SAMN17173122	https://www.ncbi.nlm.nih.gov/biosample/17173122	ITA360-1032	Malvasia aromatica di Parma	ITA360-ITA424	Malvasia aromatica di Parma	B	2	15057	MALVASIA AROMATICA DI PARMA	BLANC		128	MALVASIA ODOROSISSIMA			ITA360-Grinzane Cavour	ITA			ITAP-north
SAMN17173123	https://www.ncbi.nlm.nih.gov/biosample/17173123	ITA360-0926	Malvasia bianca (Lamezia Az.Caparello)	ITA360-ITA424	Malvasia bianca lunga	B	1	7262	MALVASIA BIANCA LUNGA	BLANC	ITALY	3	MALVASIA BIANCA LUNGA	132	MALVASIA BIANCA LUNGA B.	ITA360-Grinzane Cavour	ITA			ITAP-center
SAMN17173124	https://www.ncbi.nlm.nih.gov/biosample/17173124	ITA360-694	Malvasia di Schierano	ITA360-ITA424	Malvasia di Schierano	N	2	7267	MALVASIA DI SCHIERANO	NOIR	ITALY	124	MALVASIA DI SCHIERANO	137	MALVASIA DI SCHIERANO N.	ITA360-Grinzane Cavour	ITA	Piemonte	loc. Schierano, Passerano Marmorito (Asti)	ITAP-north
SAMN17173125	https://www.ncbi.nlm.nih.gov/biosample/17173125	ITA360-445	Malvasia bianca	ITA360-ITA424	Malvasia moscata	B	2	22748	MALVASIA MOSCATA	BLANC	ITALY	126	MALVASIA MOSCATA	462	MALVASIA MOSCATA B.	ITA360-Grinzane Cavour	ITA	Piemonte	Albugnano (Torino)	ITAP-north
SAMN17173126	https://www.ncbi.nlm.nih.gov/biosample/17173126	ITA360-695	Malvasia nera lunga	ITA360-ITA424	Malvasia nera lunga	N	2	16874	MALVASIA NERA LUNGA	NOIR	ITALY	127	MALVASIA NERA LUNGA	363	MALVASIA NERA LUNGA N.	ITA360-Grinzane Cavour	ITA	Piemonte	Castelnuovo Don Bosco (Asti)	ITAP-north
SAMN17173127	https://www.ncbi.nlm.nih.gov/biosample/17173127	ITA360-0331	Balsamina RE	ITA360-ITA424	Marzemino	N	1	7463	MARZEMINO	NOIR	ITALY	341	MARZEMINO	144	MARZEMINO N.	ITA360-Grinzane Cavour	ITA			ITAP-north
SAMN17173128	https://www.ncbi.nlm.nih.gov/biosample/17173128	ITA360-522	Mayolet	ITA360-ITA424	Mayolet	N	1	7544	MAYOLET	ROUGE	ITALY	135	MAYOLET	306	MAYOLET N.	ITA360-Grinzane Cavour	ITA	Valle d'Aosta		ITAP-north
SAMN17173129	https://www.ncbi.nlm.nih.gov/biosample/17173129	ITA360-530	Vermeju (Moradella)	ITA360-ITA424	Moradella	N	1	7980	MORADELLA	NOIR	ITALY	140	MORADELLA	392	MORADELLA N.	ITA360-Grinzane Cavour	ITA	Piemonte	Cabella ligure (Alessandria)	ITAP-north
SAMN17173130	https://www.ncbi.nlm.nih.gov/biosample/17173130	ITA360-386	Moscato CN 4	ITA360-ITA424	Moscato bianco	B	2	8193	MUSCAT A PETITS GRAINS BLANCS	BLANC	GREECE	141	MUSCAT A PETITS GRAINS BLANCS	153	MOSCATO BIANCO B.	ITA360-Grinzane Cavour	GRC	Valle d'Aosta	Chambave	BALK
SAMN17173131	https://www.ncbi.nlm.nih.gov/biosample/17173131	ITA360-363	Nascetta	ITA360-ITA424	Nascetta	B	1	16936	NASCETTA	BLANC	ITALY	145	NASCETTA	362	NASCETTA B.	ITA360-Grinzane Cavour	ITA	Piemonte	Novello (Cuneo)	ITAP-north
SAMN17173132	https://www.ncbi.nlm.nih.gov/biosample/17173132	ITA360-540	Nebbiolo 230	ITA360-ITA424	Nebbiolo	N	1	8417	NEBBIOLO	NOIR	ITALY	146	NEBBIOLO	160	NEBBIOLO N.	ITA360-Grinzane Cavour	ITA	Piemonte		ITAP-north
SAMN17173133	https://www.ncbi.nlm.nih.gov/biosample/17173133	ITA360-499	Nebbiolo 111	ITA360-ITA424	Nebbiolo rosé (Chiavennaschino)	N	1	22742	NEBBIOLO ROSE	NOIR	ITALY	147	NEBBIOLO ROSE			ITA360-Grinzane Cavour	ITA	Piemonte	Sondrio	ITAP-north
SAMN17173134	https://www.ncbi.nlm.nih.gov/biosample/17173134	ITA360-038	Vernassa	ITA360-ITA424	Ner d'ala	N	1	22749	NER D'ALA	NOIR	ITALY	149	NER D'ALA	354	NER D'ALA N.	ITA360-Grinzane Cavour	ITA	Piemonte	Carema (Torino)	ITAP-north
SAMN17173135	https://www.ncbi.nlm.nih.gov/biosample/17173135	ITA360-177	Negrera Gaggio	ITA360-ITA424	Neretta cuneese	N	1	22750	NERETTA CUNEESE	NOIR	ITALY	150	NERETTA CUNEESE	166	NERETTA CUNEESE N.	ITA360-Grinzane Cavour	ITA	Piemonte		ITAP-north
SAMN17173136	https://www.ncbi.nlm.nih.gov/biosample/17173136	ITA360-126	Neretto di Bairo	ITA360-ITA424	Neretto di Bairo	N	1	8482	NERETTO DI BAIRO	NOIR	ITALY	151	NERETTO DI BAIRO	167	NERETTO DI BAIRO N.	ITA360-Grinzane Cavour	ITA	Piemonte	S. Giorgio Canavese (Torino)	ITAP-north
SAMN17173137	https://www.ncbi.nlm.nih.gov/biosample/17173137	ITA360-346	Neretto di Marengo	ITA360-ITA424	Neretto di Marengo	N	1	23832	NERETTO DI MARENGO	NOIR	ITALY	152	NERETTO DI MARENGO			ITA360-Grinzane Cavour	ITA	Piemonte	Pozzolo formigaro (Alessandria)	ITAP-north
SAMN17173138	https://www.ncbi.nlm.nih.gov/biosample/17173138	ITA360-097	Neretto di Salto	ITA360-ITA424	Neretto di Salto	N	1	23874	NERETTO DI SALTO	NOIR	ITALY	153	NERETTO DI SALTO			ITA360-Grinzane Cavour	ITA	Piemonte	Cuorgnè, fraz. Salto Canavese (Torino)	ITAP-north
SAMN17173139	https://www.ncbi.nlm.nih.gov/biosample/17173139	ITA360-030	Neretto duro	ITA360-ITA424	Neretto duro (Balau)	N	1	19014	NERETTO DURO	NOIR	ITALY	319	NERETTO DURO			ITA360-Grinzane Cavour	ITA	Piemonte	Albiano (Torino)	ITAP-north
SAMN17173140	https://www.ncbi.nlm.nih.gov/biosample/17173140	ITA360-691	Cari 2	ITA360-ITA424	Pelaverga	N	1	9101	PELAVERGA	NOIR	ITALY	162	PELAVERGA	309	PELAVERGA N.	ITA360-Grinzane Cavour	ITA	Piemonte	Pagno (Cuneo)	ITAP-north
SAMN17173141	https://www.ncbi.nlm.nih.gov/biosample/17173141	ITA360-711	Pelaverga piccolo	ITA360-ITA424	Pelaverga piccolo	N	1	16938	PELAVERGA PICCOLO	NOIR	ITALY	163	PELAVERGA PICCOLO	330	PELAVERGA PICCOLO N.	ITA360-Grinzane Cavour	ITA	Piemonte	Verduno (Cuneo)	ITAP-north
SAMN17173142	https://www.ncbi.nlm.nih.gov/biosample/17173142	ITA360-020	Petit rouge	ITA360-ITA424	Petit rouge	N	1	9200	PETIT ROUGE	NOIR	ITALY	273	PETIT ROUGE	186	PETIT ROUGE N.	ITA360-Grinzane Cavour	ITA	Valle d'Aosta		ITAP-north
SAMN17173143	https://www.ncbi.nlm.nih.gov/biosample/17173143	ITA360-0179	Pignolo Spano	ITA360-ITA424	Pignola (Pignolo spano)	N	1	9252	PIGNOLA VALTELLINESE	NOIR	ITALY	244	PIGNOLO	191	PIGNOLA N.	ITA360-Grinzane Cavour	ITA			ITAP-north
SAMN17173144	https://www.ncbi.nlm.nih.gov/biosample/17173144	ITA360-1043	Antico rubino	ITA360-ITA424	Pollera nera	N	1	9585	POLLERA NERA	NOIR	ITALY			197	POLLERA NERA N.	ITA360-Grinzane Cavour	ITA			ITAP-north
SAMN17173145	https://www.ncbi.nlm.nih.gov/biosample/17173145	ITA360-521	Premetta	ITA360-ITA424	Prié rouge	N	1	9693	PREMETTA	ROUGE	ITALY	176	PREMETTA	312	PRIE' ROUGE Rs.	ITA360-Grinzane Cavour	ITA	Valle d'Aosta		ITAP-north
SAMN17173146	https://www.ncbi.nlm.nih.gov/biosample/17173146	ITA360-1234	Primitivo Malorgio	ITA360-ITA424	Primitivo	N	1	9703	PRIMITIVO	NOIR	BALKAN	313	PRIMITIVO	199	PRIMITIVO N.	ITA360-Grinzane Cavour	HRV			BALK
SAMN17173147	https://www.ncbi.nlm.nih.gov/biosample/17173147	ITA360-180	Quagliano	ITA360-ITA424	Quagliano (Bouteillan)	N	2	9837	QUAGLIANO	NOIR	ITALY	276	QUAGLIANO	325	QUAGLIANO N.	ITA360-Grinzane Cavour	ITA	Piemonte	Costigliole Saluzzo (Cuneo)	ITAP-north
SAMN17173148	https://www.ncbi.nlm.nih.gov/biosample/17173148	ITA360-718	Bruciapagliaio	ITA360-ITA424	Rollo	B	1	10171	ROLLO	BLANC	ITALY	178	ROLLO	211	ROLLO B.	ITA360-Grinzane Cavour	ITA	Liguria	La Spezia	ITAP-north
SAMN17173149	https://www.ncbi.nlm.nih.gov/biosample/17173149	ITA360-320	Rossese di Dolceacqua	ITA360-ITA424	Rossese (Tibourin)	N	1	12434	TIBOUREN	NOIR	FRANCE	183	TIBOUREN	213	ROSSESE N.	ITA360-Grinzane Cavour	ITA	Liguria		ITAP-north
SAMN17173150	https://www.ncbi.nlm.nih.gov/biosample/17173150	ITA360-701	Ruché	ITA360-ITA424	Ruché	N	2	10318	RUCHE	NOIR	ITALY	188	RUCHE	313	RUCHE' N.	ITA360-Grinzane Cavour	ITA	Piemonte	Castagnole Monferrato (Asti)	ITAP-north
SAMN17173151	https://www.ncbi.nlm.nih.gov/biosample/17173151	ITA360-1662	Sangiovese R10	ITA360-ITA424	Sangiovese	N	1	10680	SANGIOVESE	NOIR	ITALY	1	SANGIOVESE	218	SANGIOVESE N.	ITA360-Grinzane Cavour	ITA			ITAP-center
SAMN17173152	https://www.ncbi.nlm.nih.gov/biosample/17173152	ITA360-001	Schiava bresciana	ITA360-ITA424	Schiava (Rossara)	N	1	10825	SCHIAVA LOMBARDA	NOIR	ITALY	478	SCHIAVA LOMBARDA	224	SCHIAVA N.	ITA360-Grinzane Cavour	ITA	Piemonte	Gattinara (Vercelli)	ITAP-north
SAMN17173153	https://www.ncbi.nlm.nih.gov/biosample/17173153	ITA360-538	Scimiscià	ITA360-ITA424	Scimiscià (Scarsafoglia)	B	1	4766	GENOVESE	BLANC	ITALY	322	SCIMISCIÀ	377	SCIMISCIA' B.	ITA360-Grinzane Cavour	ITA	Liguria	Ne (Genova)	ITAP-north
SAMN17173154	https://www.ncbi.nlm.nih.gov/biosample/17173154	ITA360-344	Cellerina	ITA360-ITA424	Slarina	N	1	2372	CELLERINA	NOIR	ITALY	210	SLARINA	411	SLARINA N.	ITA360-Grinzane Cavour	ITA	Piemonte	Pozzolo formigaro (Alessandria)	ITAP-north
SAMN17173155	https://www.ncbi.nlm.nih.gov/biosample/17173155	ITA360-1623	Sultanina	ITA360-ITA424	Sultanina	B	1	12051	SULTANINA	BLANC	TURKEY	494	SULTANINA			ITA360-Grinzane Cavour	TUR			EMCA
SAMN17173156	https://www.ncbi.nlm.nih.gov/biosample/17173156	ITA360-027	Teinturier acino rotondo	ITA360-ITA424	Teinturier ad acino rotondo	N	1	24446	TINTORIA LLOYD	NOIR	ITALY	213	TEINTURIER AD ACINO ROTONDO			ITA360-Grinzane Cavour	ITA	Piemonte	Gattinara (Vercelli)	ITAP-north
SAMN17173157	https://www.ncbi.nlm.nih.gov/biosample/17173157	ITA360-1256	Termarone rosso	ITA360-ITA424	Termarina (Sciaccarello)	N	1	13604	TERMARINA	NOIR	ITALY	214	TERMARINA	395	TERMARINA N.	ITA360-Grinzane Cavour	ITA			ITAP-center
SAMN17173158	https://www.ncbi.nlm.nih.gov/biosample/17173158	ITA360-362	Timorasso	ITA360-ITA424	Timorasso	B	1	12450	TIMORASSO	BLANC	ITALY	215	TIMORASSO	234	TIMORASSO B.	ITA360-Grinzane Cavour	ITA	Piemonte	Carezzano (Alessandria)	ITAP-north
SAMN17173159	https://www.ncbi.nlm.nih.gov/biosample/17173159	ITA360-217CNR	Trebbiano toscano Grinzane D7/8	ITA360-ITA424	Trebbiano toscano	B	1	12628	TREBBIANO TOSCANO	BLANC	ITALY	2	TREBBIANO TOSCANO	244	TREBBIANO TOSCANO B.	ITA360-Grinzane Cavour	ITA			ITAP-center
SAMN17173160	https://www.ncbi.nlm.nih.gov/biosample/17173160	ITA360-086	Uva rara	ITA360-ITA424	Uva rara	N	1	12830	UVA RARA	NOIR	ITALY	222	UVA RARA	248	UVA RARA N.	ITA360-Grinzane Cavour	ITA	Piemonte		ITAP-north
SAMN17173161	https://www.ncbi.nlm.nih.gov/biosample/17173161	ITA360-267	Uvalino	ITA360-ITA424	Uvalino	N	1	22754	UVALINO	NOIR	ITALY	221	UVALINO	370	UVALINO N.	ITA360-Grinzane Cavour	ITA	Piemonte	Montaldo Scarampi (Asti)	ITAP-north
SAMN17173162	https://www.ncbi.nlm.nih.gov/biosample/17173162	ITA360-0213	Favorita	ITA360-ITA424	Vermentino	B	1	12989	VERMENTINO	BLANC	ITALY	4	VERMENTINO	258	VERMENTINO B.	ITA360-Grinzane Cavour	ITA			ITAP-center
SAMN17173163	https://www.ncbi.nlm.nih.gov/biosample/17173163	ITA360-022	Vespolina	ITA360-ITA424	Vespolina	N	1	13018	VESPOLINA	NOIR	ITALY	226	VESPOLINA	264	VESPOLINA N.	ITA360-Grinzane Cavour	ITA	Piemonte		ITAP-north
SAMN17173164	https://www.ncbi.nlm.nih.gov/biosample/17173164	ITA360-583	Vien de Nus	ITA360-ITA424	Vien de Nus	N	1	13068	VIEN DE NUS	NOIR	ITALY	227	VIEN DE NUS	265	VIEN DE NUS N.	ITA360-Grinzane Cavour	ITA	Valle d'Aosta		ITAP-north
SAMN17173165	https://www.ncbi.nlm.nih.gov/biosample/17173165	ITA428-VG6	Zibibbo (false)	ITA488	Afus ali	B	1	122	AFUS ALI	BLANC	LEBANON	458	REGINA	341/527	REGINA B.		LBN	Puglia	Vico del Gargano (Foggia)	EMCA	Vico del Gargano (FG)-Gargano
SAMN17173166	https://www.ncbi.nlm.nih.gov/biosample/17173166	ITA428-Bianco d'Alessano (selez. massale)	Bianco d Alessano Selvaggio	ITA488	Bianco d'Alessano	B	1	1330	BIANCO D'ALESSANO	BLANC	ITALY	30	BIANCO D'ALESSANO	28	BIANCO D'ALESSANO B.		ITA	Puglia	Martina Franca (Taranto)	ITAP-south	Martina Franca (TA)-Valle d'Itria
SAMN17173167	https://www.ncbi.nlm.nih.gov/biosample/17173167	ITA428-TV2	Bombino nero	ITA488	Bombino nero	N	1	1534	BOMBINO NERO	NOIR	ITALY	310	BOMBINO NERO	33	BOMBINO NERO N.		ITA	Puglia	Corato (Bari)	ITAP-south	Corato (BA)-Castel del Monte
SAMN17173168	https://www.ncbi.nlm.nih.gov/biosample/17173168	ITA428-AB1	Uva nera antica 38 Bombino nero (false)	ITA488	Cacciò di Fermo nero	N	1					358	UVA NERA ANTICA				ITA	Abruzzo	Casanditella (Chieti)	ITAP-south	Casanditella (CH)- Colline Teatine
SAMN17173169	https://www.ncbi.nlm.nih.gov/biosample/17173169	ITA428-DM6	Zagarese Moccia	ITA488	Cannella nera	N	1	2056	CANNELA NERA	NOIR	ITALY	211	CANNELA NERA				ITA	Puglia	San Pietro in Bevagna (Taranto)	ITAP-south	San Pietro in Bevagna, Manduria (TA)
SAMN17173170	https://www.ncbi.nlm.nih.gov/biosample/17173170	ITA428-04-FG	Falanghina	ITA488	Falanghina (Campi Flegrei)	B	1	4049	FALANGHINA FLEGREA	BLANC	ITALY						ITA	Puglia	Torremaggiore (Foggia)	ITAP-south	Torremaggiore (FG)-Alto Tavoliere
SAMN17173171	https://www.ncbi.nlm.nih.gov/biosample/17173171	ITA428-39-FG	Zagarese Moccia 80 anni	ITA488	Galicoul noir	N	1	4352	GALICOUL NOIR	NOIR	FRANCE						FRA	Puglia	San Pietro in Bevagna (Taranto)	WCEUR	San Pietro in Bevagna, Manduria (TA)
SAMN17173172	https://www.ncbi.nlm.nih.gov/biosample/17173172	ITA428-DM7	Zagarese (false) di Avetrana	ITA488	Kosinjot	N	1	23803	KOSINJOT	NOIR	ALBANIA	487	KOSINJOT				ITA	Puglia	Avetana (Taranto)	BALK	Avetana (TA)
SAMN17173173	https://www.ncbi.nlm.nih.gov/biosample/17173173	ITA428-TM8/11	Malvasia bastarda	ITA488	Malvasia bianca	B	1	7256	MALVASIA BIANCA	BLANC	ITALY	317	MALVASIA BIANCA	129	MALVASIA BIANCA B.		ITA	Puglia	Torremaggiore (Foggia)	ITAP-south	Torremaggiore (FG)-Alto Tavoliere
SAMN17173174	https://www.ncbi.nlm.nih.gov/biosample/17173174	ITA428-AB2x2	Scannapecora	ITA488	Malvasia bianca lunga	B	1	7262	MALVASIA BIANCA LUNGA	BLANC	ITALY	3	MALVASIA BIANCA LUNGA	132	MALVASIA BIANCA LUNGA B.		ITA	Puglia	Vico del Gargano (Foggia)	ITAP-center	Vico del Gargano (FG)-Gargano
SAMN17173175	https://www.ncbi.nlm.nih.gov/biosample/17173175	ITA428-CP1	Minutolo Squaccianosa	ITA488	Minutolo	B	2	22764	MINUTOLO	BLANC	ITALY	311	MINUTOLO	455	MINUTOLO B.		ITA	Puglia	Martina Franca (Taranto)	ITAP-south	Martina Franca (TA)-Valled'Itria
SAMN17173176	https://www.ncbi.nlm.nih.gov/biosample/17173176	ITA428-AB11	Chiapparone	ITA488	Montonico bianco	B	1	7960	MONTONICO BIANCO	BLANC	ITALY	325	MONTONICO BIANCO	151	MONTONICO BIANCO B.		ITA	Puglia	Corato (Bari)	ITAP-south	Corato (BA)
SAMN17173177	https://www.ncbi.nlm.nih.gov/biosample/17173177	ITA428-CN1	Moscatello selvatico	ITA488	Moscatello selvatico	B	2	8043	MOSCATELLO SELVATICO	BLANC	ITALY	490	MOSCATELLO SELVATICO	307	MOSCATELLO SELVATICO B.		ITA	Puglia	Corato (Bari)	ITAP-north	Corato (BA)- Castel del Monte
SAMN17173178	https://www.ncbi.nlm.nih.gov/biosample/17173178	ITA428-TM10/11	Biancoreale	ITA488	Mostosa	B	1	8075	MOSTOSA	BLANC	ITALY	308	BIANCOREALE				ITA	Puglia	Torremaggiore (Foggia)	ITAP-south	Torremaggiore (FG)-Alto Tavoliere
SAMN17173179	https://www.ncbi.nlm.nih.gov/biosample/17173179	ITA428-TV8	Negroamaro	ITA488	Negro amaro	N	1	8456	NEGRO AMARO	NOIR	ITALY	326	NEGRO AMARO	163	NEGRO AMARO N.		ITA	Puglia	Cerignola (Foggia)	ITAP-south	Cerignola (FG)
SAMN17173180	https://www.ncbi.nlm.nih.gov/biosample/17173180	ITA428-01-FG	Anonimo	ITA488	Paglione	B	1										ITA	Puglia	Torremaggiore (Foggia)	ITAP-south	Torremaggiore (FG)-Alto Tavoliere
SAMN17173181	https://www.ncbi.nlm.nih.gov/biosample/17173181	ITA428-05-FG	Palumma	ITA488	Palomba (Uva Carrieri)	B	1	21422	PALUMBO	BLANC	ITALY	240	PALUMBA				ITA	Puglia	Torremaggiore (Foggia)	ITAP-south	Torremaggiore (FG)-Alto Tavoliere
SAMN17173182	https://www.ncbi.nlm.nih.gov/biosample/17173182	ITA428-AB7	Pecorino 19	ITA488	Pecorino	B	1	9072	PECORINO	BLANC	ITALY	500	PECORINO	184	PECORINO B.		ITA	Abruzzo	Casanditella (Chieti)	ITAP-south	Casanditella (CH)- Colline Teatine
SAMN17173183	https://www.ncbi.nlm.nih.gov/biosample/17173183	ITA428-DM4	Passulara	ITA488	Picolit	B	1	9236	PICOLIT	BLANC	ITALY	492	PICOLIT	188	PICOLIT B.		ITA	Puglia	Lizzano (Taranto)	ITAP-north	Lizzano (TA)
SAMN17173184	https://www.ncbi.nlm.nih.gov/biosample/17173184	ITA428-TV4	Primitivo Sanguinella	ITA488	Primitivo	N	1	9703	PRIMITIVO	NOIR	BALKAN	313	PRIMITIVO	199	PRIMITIVO N.		ITA	Puglia	Corato (Bari)	ITAP-south	Corato (BA)-Castel del Monte
SAMN17173185	https://www.ncbi.nlm.nih.gov/biosample/17173185	ITA428-VG11	Somarello nero	ITA488	Somarello	N	1	24606	SOMARELLO NERO	NOIR	ITALY	312	SOMARELLO NERO				ITA	Puglia	Corato (Bari)	ITAP-south	Corato (BA)
SAMN17173186	https://www.ncbi.nlm.nih.gov/biosample/17173186	ITA428-TM2	Ciucciuitto	ITA488	Sultanina	B	1	12051	SULTANINA	BLANC	TURKEY	494	SULTANINA				TUR	Puglia	Torremaggiore (Foggia)	EMSA	Torremaggiore (FG)-Alto Tavoliere
SAMN17173187	https://www.ncbi.nlm.nih.gov/biosample/17173187	ITA428-VG2	Uva della Macchia	ITA488	Uva della macchia	N	1					495	UVA DELLA MACCHIA				ITA	Puglia	Vico del Gargano (Foggia)	ITAP-south	Vico del Gargano (FG)-Gargano
SAMN17173188	https://www.ncbi.nlm.nih.gov/biosample/17173188	ITA428-TV5	Nero di Troia	ITA488	Uva di Troia	N	1	12819	UVA DI TROIA	NOIR	ITALY	496	UVA DI TROIA	247	UVA DI TROIA N.		ITA	Puglia	Corato (Bari)	ITAP-south	Corato (BA)-Castel del Monte
SAMN17173189	https://www.ncbi.nlm.nih.gov/biosample/17173189	ITA428-VG4	Uva nera tosta	ITA488	Uva nera tosta	N	1					497	UVA NERA TOSTA				ITA	Puglia	Vico del Gargano (Foggia)	ITAP-south	Vico del Gargano (FG)-Gargano
SAMN17173190	https://www.ncbi.nlm.nih.gov/biosample/17173190	ITA428-TV3	Pampanuto Verdeca	ITA488	Verdeca (Lagorthi)	B	1	6665	LAGORTHI	BLANC	GREECE	501	VERDECA				ITA	Puglia	Corato (Bari)	ITAP-south	Corato (BA)-Castel del Monte
SAMN17173191	https://www.ncbi.nlm.nih.gov/biosample/17173191	ITA428-VG16	Moscatiddone bianco (false)	ITA488	Zibibbo (Moscato d'Alessandria)	B	2	8241	MUSCAT OF ALEXANDRIA	BLANC	GREECE	350	ZIBIBBO	343/533	ZIBIBBO B.			Puglia	Vico del Gargano (Foggia)	ITAP-south	Vico del Gargano (FG)-Gargano
SAMN17173192	https://www.ncbi.nlm.nih.gov/biosample/17173192	ITA421-RE68	Bisetta	ITA421	Alba imputotato	B	1	14766	ALBA IMPUTOTATO	BLANC	ROMANIA	55	ALBA IMPUTOTATO				ROU	Emilia Romagna	Reggio Emilia	BALK
SAMN17173193	https://www.ncbi.nlm.nih.gov/biosample/17173193	ITA421-RE1	Ancellotta	ITA421	Ancellotta	N	1	447	ANCELLOTTA	NOIR	ITALY	197	ANCELLOTTA	12	ANCELLOTTA N.		ITA	Emilia Romagna	Reggio Emilia	ITAP-north
SAMN17173194	https://www.ncbi.nlm.nih.gov/biosample/17173194	ITA062-BELVT1	Bellone (false) Belvt1	ITA062	Pampanaro	B	1	23184	PAMPANARO	BLANC	ITALY	499	BELLO	426	PAMPANARO	UNITUS-DAFNE	ITA	Lazio	Viterbo	ITAP-center
SAMN17173195	https://www.ncbi.nlm.nih.gov/biosample/17173195	ITA062-ROVT2	Bellone (false) Rovt2	ITA062	Pampanaro	B	1	23184	PAMPANARO	BLANC	ITALY	499	BELLO	426	PAMPANARO	UNITUS-DAFNE	ITA	Lazio	Viterbo	ITAP-center
SAMN17173196	https://www.ncbi.nlm.nih.gov/biosample/17173196	ITA062-RO VT5	Pamvt	ITA062	Bellone	B	1	1114	BELLONE	BLANC	ITALY	356	BELLONE	23	BELLONE B.	UNITUS-DAFNE	ITA	Lazio	Roma	ITAP-center
SAMN17173197	https://www.ncbi.nlm.nih.gov/biosample/17173197	ITA421-RET	Retica (misnomer)	ITA421	Canaiolo nero	N	1	2037	CANAIOLO NERO	NOIR	ITALY	9	CANAIOLO NERO	49	CANAIOLO NERO N.	IIS ZANELLI	ITA	Emilia Romagna	Reggio Emilia	ITAP-north
SAMN17173198	https://www.ncbi.nlm.nih.gov/biosample/17173198	ITA421-BASU	Basugana (misnomer)	ITA421	Ciliegiolo	N	1	2660	CILIEGIOLO	NOIR	ITALY	6	CILIEGIOLO	62	CILIEGIOLO N.	IIS ZANELLI	ITA	Emilia Romagna	Reggio Emilia	ITAP-north
SAMN17173199	https://www.ncbi.nlm.nih.gov/biosample/17173199	ITA421-COVRA	Covra	ITA421	Covra	N	1	26368	COVRA	NOIR	ITALY	67	COVRA			IIS ZANELLI	ITA	Emilia Romagna	Reggio Emilia	ITAP-north
SAMN17173200	https://www.ncbi.nlm.nih.gov/biosample/17173200	ITA421-UVAQUE	Uva della quercia	ITA421	Croatina	N	1	3251	CROATINA	NOIR	ITALY	69	CROATINA	71	CROATINA N.	IIS ZANELLI	ITA	Emilia Romagna	Reggio Emilia	ITAP-north
SAMN17173201	https://www.ncbi.nlm.nih.gov/biosample/17173201	ITA421-FILU	Filucca	ITA421	Filucca	N	1	25153	FILUCCA	NOIR	ITALY	83	FILUCCA			IIS ZANELLI	ITA	Emilia Romagna	Reggio Emilia	ITAP-north
SAMN17173202	https://www.ncbi.nlm.nih.gov/biosample/17173202	ITA421-FOG	Fogarina	ITA421	Fogarina	N	1	4170	FOGARINA	NOIR	ITALY	85	FOGARINA	393	FOGARINA N.	IIS ZANELLI	ITA	Emilia Romagna	Reggio Emilia	ITAP-north
SAMN17173203	https://www.ncbi.nlm.nih.gov/biosample/17173203	ITA421-GARG	Gargola	ITA421	Gargola	N	1	25156	GARGOLA	NOIR	ITALY	94	GARGOLA			IIS ZANELLI	ITA	Emilia Romagna	Reggio Emilia	ITAP-north
SAMN17173204	https://www.ncbi.nlm.nih.gov/biosample/17173204	ITA421-MOL	Mollona	ITA421	Invernenga	B	1	5536	INVERNENGA	BLANC	ITALY			277	INVERNENGA B.	IIS ZANELLI	ITA	Emilia Romagna	Reggio Emilia	ITAP-north
SAMN17173205	https://www.ncbi.nlm.nih.gov/biosample/17173205	ITA421-LAMBFF	Lambrusco a foglia frastagliata	ITA421	Lambrusco a foglia frastagliata	N	1	6689	LAMBRUSCO A FOGLIA FRASTAGLIATA	NOIR	ITALY	187	LAMBRUSCO A FOGLIA FRASTAGLIATA	114	LAMBRUSCO A FOGLIA FRASTAGLIATA N.	IIS ZANELLI	ITA	Emilia Romagna	Reggio Emilia	ITAP-north
SAMN17173206	https://www.ncbi.nlm.nih.gov/biosample/17173206	ITA421-LAMFIO	Lambrusco di Fiorano	ITA421	Lambrusco di Fiorano	N	1	6691	LAMBRUSCO DI FIORANO	NOIR	ITALY	115	LAMBRUSCO DI FIORANO	851	LAMBRUSCO DEL PELLEGRINO N.	IIS ZANELLI	ITA	Emilia Romagna	Reggio Emilia	ITAP-north
SAMN17173207	https://www.ncbi.nlm.nih.gov/biosample/17173207	ITA421-CILIE	Ciliegia	ITA421	Lambrusco di Sorbara	N	1	6690	LAMBRUSCO DI SORBARA	NOIR	ITALY	116	LAMBRUSCO DI SORBARA	115	LAMBRUSCO DI SORBARA N.	IIS ZANELLI	ITA	Emilia Romagna	Reggio Emilia	ITAP-north
SAMN17173208	https://www.ncbi.nlm.nih.gov/biosample/17173208	ITA421-SORB	Sorbara	ITA421	Lambrusco di Sorbara	N	1	6690	LAMBRUSCO DI SORBARA	NOIR	ITALY	116	LAMBRUSCO DI SORBARA	115	LAMBRUSCO DI SORBARA N.	IIS ZANELLI	ITA	Emilia Romagna	Reggio Emilia	ITAP-north
SAMN17173209	https://www.ncbi.nlm.nih.gov/biosample/17173209	ITA421-SCAMA	Scorzamara	ITA421	Lambrusco grasparossa	N	1	6692	LAMBRUSCO GRASPAROSSA	NOIR	ITALY	203	LAMBRUSCO GRASPAROSSA	116	LAMBRUSCO GRASPAROSSA N.	IIS ZANELLI	ITA	Emilia Romagna	Reggio Emilia	ITAP-north
SAMN17173210	https://www.ncbi.nlm.nih.gov/biosample/17173210	ITA421-LAMBMA	Lambrusco Marani	ITA421	Lambrusco Marani	N	1	6695	LAMBRUSCO MARANI	NOIR	ITALY	117	LAMBRUSCO MARANI	118	LAMBRUSCO MARANI N.	IIS ZANELLI	ITA	Emilia Romagna	Reggio Emilia	ITAP-north
SAMN17173211	https://www.ncbi.nlm.nih.gov/biosample/17173211	ITA421-LAMBMO	Lambrusco Montericco	ITA421	Lambrusco Montericco	N	1	6697	LAMBRUSCO MONTERICCO	NOIR	ITALY	118	LAMBRUSCO MONTERICCO	119	LAMBRUSCO MONTERICCO N.	IIS ZANELLI	ITA	Emilia Romagna	Reggio Emilia	ITAP-north
SAMN17173212	https://www.ncbi.nlm.nih.gov/biosample/17173212	ITA421-LAMBOL	Lambrusco Oliva	ITA421	Lambrusco oliva	N	1	6698	LAMBRUSCO OLIVA	NOIR	ITALY	119	LAMBRUSCO OLIVA	360	LAMBRUSCO OLIVA N.	IIS ZANELLI	ITA	Emilia Romagna	Reggio Emilia	ITAP-north
SAMN17173213	https://www.ncbi.nlm.nih.gov/biosample/17173213	ITA421-LAMBSAL	Lambrusco salamino	ITA421	Lambrusco salamino	N	1	6701	LAMBRUSCO SALAMINO	NOIR	ITALY	120	LAMBRUSCO SALAMINO	120	LAMBRUSCO SALAMINO N.	IIS ZANELLI	ITA	Emilia Romagna	Reggio Emilia	ITAP-north
SAMN17173214	https://www.ncbi.nlm.nih.gov/biosample/17173214	ITA421-LAMBRUO	Lambrusco Ruozzi	ITA421	Lambrusco viadanese	N	1	6702	LAMBRUSCO VIADANESE	NOIR	ITALY	121	LAMBRUSCO VIADANESE	121	LAMBRUSCO VIADANESE N.	IIS ZANELLI	ITA	Emilia Romagna	Reggio Emilia	ITAP-north
SAMN17173215	https://www.ncbi.nlm.nih.gov/biosample/17173215	ITA421-LAMBVIA	Lambrusco viadanese	ITA421	Lambrusco viadanese	N	1	6702	LAMBRUSCO VIADANESE	NOIR	ITALY	121	LAMBRUSCO VIADANESE	121	LAMBRUSCO VIADANESE N.	IIS ZANELLI	ITA	Emilia Romagna	Reggio Emilia	ITAP-north
SAMN17173216	https://www.ncbi.nlm.nih.gov/biosample/17173216	ITA421-MAGE	Malbo gentile	ITA421	Malbo gentile	N	1	398	MALBO GENTILE	NOIR	ITALY	334	MALBO GENTILE	333	MALBO GENTILE N.	IIS ZANELLI	ITA	Emilia Romagna	Reggio Emilia	ITAP-north
SAMN17173217	https://www.ncbi.nlm.nih.gov/biosample/17173217	ITA421-MALVPAR	Malvasia aromatica di Parma	ITA421	Malvasia aromatica di Parma	B	2	15057	MALVASIA AROMATICA DI PARMA	BLANC		128	MALVASIA ODOROSISSIMA			IIS ZANELLI	ITA	Emilia Romagna	Parma	ITAP-north
SAMN17173218	https://www.ncbi.nlm.nih.gov/biosample/17173218	ITA421-MALVARO	Malvasia aromatica	ITA421	Malvasia di Candia aromatica	B	2	15676	MALVASIA DI CANDIA AROMATICA	BLANC	ITALY	335	MALVASIA DI CANDIA AROMATICA	279	MALVASIA DI CANDIA AROMATICA B.	IIS ZANELLI	ITA	Emilia Romagna	Reggio Emilia	ITAP-north
SAMN17173219	https://www.ncbi.nlm.nih.gov/biosample/17173219	ITA421-LAMBAR	Lambrusco Barghi	ITA421	Marzemino	N	1	7463	MARZEMINO	NOIR	ITALY	341	MARZEMINO	144	MARZEMINO N.	IIS ZANELLI	ITA	Emilia Romagna	Reggio Emilia	ITAP-north
SAMN17173220	https://www.ncbi.nlm.nih.gov/biosample/17173220	ITA421-NEGR	Negretta	ITA421	Negretta (megliorandi 2013) (questionable)	N	1					148	NEGRETTA			IIS ZANELLI	ITA	Emilia Romagna	Reggio Emilia	ITAP-north
SAMN17173221	https://www.ncbi.nlm.nih.gov/biosample/17173221	ITA421-NEGONZ	Nero Gonzaga	ITA421	Nero di Gonzaga	N	1	25159	NERO DI GONZAGA	NOIR	ITALY	155	NERO DI GONZAGA			IIS ZANELLI	ITA	Emilia Romagna	Reggio Emilia	ITAP-north
SAMN17173222	https://www.ncbi.nlm.nih.gov/biosample/17173222	ITA421-ORSO	Orsolina	ITA421	Orsolina	N	1	10162	ROHRTRAUBE BLAUROT	NOIR	GERMANY	161	ROHRTRAUBE BLAUROT			UNIMORE-DSV	ITA	Emilia Romagna	Reggio Emilia	ITAP-north
SAMN17173223	https://www.ncbi.nlm.nih.gov/biosample/17173223	ITA421-PERLVI	Perla dei vivi	ITA421	Perla dei vivi	N	1	23031	PERLA DEI VIVI	NOIR	ITALY	336	PERLA DEI VIVI	394	PERLA DEI VIVI N.	IIS ZANELLI	ITA	Emilia Romagna	Reggio Emilia	ITAP-north
SAMN17173224	https://www.ncbi.nlm.nih.gov/biosample/17173224	ITA421-POMO	Pomposamo-01	ITA421	Pomposa MO	B	1	26369	POMPOSA MO	BLANC	ITALY	170	POMPOSA MO			UNIMORE-DSV	ITA	Emilia Romagna	Modena	ITAP-north
SAMN17173225	https://www.ncbi.nlm.nih.gov/biosample/17173225	ITA421-POST	Postizza	ITA421	Schiava grossa	N	1	10823	SCHIAVA GROSSA	NOIR	ITALY	321	SCHIAVA GROSSA	289/529	SCHIAVA GROSSA N.	IIS ZANELLI	ITA	Emilia Romagna	Reggio Emilia	ITAP-north
SAMN17173226	https://www.ncbi.nlm.nih.gov/biosample/17173226	ITA421-SQUA	Squarciafoglia	ITA421	Scimiscià (Scarsafoglia)	B	1	4766	GENOVESE	BLANC	ITALY	322	GENOVESE	377	SCIMISCIA' B.	IIS ZANELLI	ITA	Emilia Romagna	Reggio Emilia	ITAP-north
SAMN17173227	https://www.ncbi.nlm.nih.gov/biosample/17173227	ITA421-TERM	Termarina	ITA421	Termarina (Sciaccarello)	N	1	13604	TERMARINA	NOIR	ITALY	214	TERMARINA	395	TERMARINA N.	IIS ZANELLI	ITA	Emilia Romagna	Reggio Emilia	ITAP-north
SAMN17173228	https://www.ncbi.nlm.nih.gov/biosample/17173228	ITA421-OCGAT	Occhio di gatto	ITA421	Tocai friulano (Sauvignonasse)	B	1	12543	FRIULANO	BLANC	ITALY	216	FRIULANO	235	TOCAI FRIULANO B.	IIS ZANELLI	ITA	Emilia Romagna	Reggio Emilia	ITAP-north
SAMN17173229	https://www.ncbi.nlm.nih.gov/biosample/17173229	ITA421-TOGN	Tognona	ITA421	Tognona	B	1	25165	TOGNONA	BLANC	ITALY	330	TOGNONA			IIS ZANELLI	ITA	Emilia Romagna	Reggio Emilia	ITAP-north
SAMN17173230	https://www.ncbi.nlm.nih.gov/biosample/17173230	ITA421-TOSBIA	Tosca bianca	ITA421	Tosca bianca	B	1					223	UVA TOSCA BIANCA			IIS ZANELLI	ITA	Emilia Romagna	Reggio Emilia	ITAP-north
SAMN17173231	https://www.ncbi.nlm.nih.gov/biosample/17173231	ITA421-TREBSPA	Trebbiano di Spagna	ITA421	Trebbianina	B	1	23038	TREBBIANINA	BLANC	ITALY	323	TREBBIANINA	434	TREBBIANINA B.	IIS ZANELLI	ITA	Emilia Romagna	Reggio Emilia	ITAP-north
SAMN17173232	https://www.ncbi.nlm.nih.gov/biosample/17173232	ITA062-PTVT4	Ptvt4	ITA062	Trebbiano toscano	B	1	12628	TREBBIANO TOSCANO	BLANC	ITALY	2	TREBBIANO TOSCANO	244	TREBBIANO TOSCANO B.	IIS ZANELLI	ITA	Lazio	Viterbo	ITAP-center
SAMN17173233	https://www.ncbi.nlm.nih.gov/biosample/17173233	ITA421-ROSS	Rossetto	ITA421	Trebbiano toscano	B	1	12628	TREBBIANO TOSCANO	BLANC	ITALY	2	TREBBIANO TOSCANO	244	TREBBIANO TOSCANO B.	IIS ZANELLI	ITA	Emilia Romagna	Reggio Emilia	ITAP-north
SAMN17173234	https://www.ncbi.nlm.nih.gov/biosample/17173234	ITA421-LAMBMO	Lambrusco montanaro	ITA421	Trevisana nera	N	1	12642	TREVISANA NERA	NOIR	ITALY	191	TREVISANA NERA	245	TREVISANA NERA N.	IIS ZANELLI	ITA	Emilia Romagna	Reggio Emilia	ITAP-north
SAMN17173235	https://www.ncbi.nlm.nih.gov/biosample/17173235	ITA421-OROBIA	Uva d Oro bianca	ITA421	Uva d’oro bianca	B	1					441	UVA D'ORO BIANCA			IIS ZANELLI	ITA	Emilia Romagna	Reggio Emilia	ITAP-north
SAMN17173236	https://www.ncbi.nlm.nih.gov/biosample/17173236	ITA421-FANTINI	Uva del Fantini	ITA421	Uva del Fantini	N	1	23040	UVA DEL FANTINI	NOIR	ITALY	338	UVA DEL FANTINI	435	UVA DEL FANTINI N.	Pianoro (Bologna)	ITA	Emilia Romagna	Bologna	ITAP-north
SAMN17173237	https://www.ncbi.nlm.nih.gov/biosample/17173237	ITA421-TOSCA	Uva tosca	ITA421	Uva tosca	N	1	12836	UVA TOSCA	NOIR	ITALY	339	UVA TOSCA	249	UVA TOSCA N.	IIS ZANELLI	ITA	Emilia Romagna	Reggio Emilia	ITAP-north
SAMN17173238	https://www.ncbi.nlm.nih.gov/biosample/17173238	ITA421-DORMO	Dorata di Montericco	ITA421	Verdea	B	1	10944	VERDEA	BLANC	ITALY	476	VERDEA	251/352	VERDEA B.	IIS ZANELLI	ITA	Emilia Romagna	Reggio Emilia	ITAP-north
SAMN17173239	https://www.ncbi.nlm.nih.gov/biosample/17173239	ITA421-LUGL	Lugliatica (false)	ITA421	Verdea	B	1	10944	VERDEA	BLANC	ITALY	476	VERDEA	251/352	VERDEA B.	IIS ZANELLI	ITA	Emilia Romagna	Reggio Emilia	ITAP-north
SAMN17173240	https://www.ncbi.nlm.nih.gov/biosample/17173240	ITA421-SPERG	Spergola	ITA421	Vernaccia di Oristano (Spergola)	B	1	12997	VERNACCIA DI ORISTANO	BLANC	ITALY	434	VERNACCIA DI ORISTANO	260	VERNACCIA DI ORISTANO B.	IIS ZANELLI	ITA	Emilia Romagna	Reggio Emilia	ITAP-north
SAMN17173241	https://www.ncbi.nlm.nih.gov/biosample/17173241	ITA421-ROTE	vite di Roteglia	ITA421	Vite di Roteglia	N	1	26370	VITE DI ROTEGLIA	NOIR	ITALY	324	VITE DI ROTEGLIA			IIS ZANELLI	ITA	Emilia Romagna	Reggio Emilia	ITAP-north
SAMN17173242	https://www.ncbi.nlm.nih.gov/biosample/17173242	ITA421-BIAPOVI	Bianca di Poviglio	ITA421	Trebbiano toscano	B	1	12628	TREBBIANO TOSCANO	BLANC	ITALY	2	TREBBIANO TOSCANO	244	TREBBIANO TOSCANO B.	IIS ZANELLI	ITA	Emilia Romagna	Reggio Emilia	ITAP-north
SAMN17173243	https://www.ncbi.nlm.nih.gov/biosample/17173243	ITA421-LAMBGRASP	Lambrusco grasparossa	ITA421	Lambrusco grasparossa	N	1	6692	LAMBRUSCO GRASPAROSSA	NOIR	ITALY	203	LAMBRUSCO GRASPAROSSA	116	LAMBRUSCO GRASPAROSSA N.	IIS ZANELLI	ITA	Emilia Romagna	Reggio Emilia	ITAP-north
SAMN17173244	https://www.ncbi.nlm.nih.gov/biosample/17173244	ITA421-ROTE	Lambrusco Munari	ITA421	Lambrusco Munari	N	1	7657	MERLOT NOIR	NOIR	FRANCE	136	MERLOT NOIR	146	MERLOT N.	IIS ZANELLI	ITA	Emilia Romagna	Reggio Emilia	ITAP-north
SAMN17173245	https://www.ncbi.nlm.nih.gov/biosample/17173245	ITA421-ROTE	Trebbiano modenese	ITA421	Trebbiano modenese	B	1	12623	TREBBIANO MODENESE	BLANC	ITALY	337	TREBBIANO MODENESE	241	TREBBIANO MODENESE B	IIS ZANELLI	ITA	Emilia Romagna	(ode) Modena	ITAP-north
SAMN17173246	https://www.ncbi.nlm.nih.gov/biosample/17173246	ITA430-86/5	Lacrima cristi bianca	ITA429-ITA430	Albanello	B	1	225	ALBANELLO	BLANC	ITALY	366	ALBANELLO	5	ALBANELLO B.		ITA	Calabria	Reggio Calabria	ITAP-south
SAMN17173247	https://www.ncbi.nlm.nih.gov/biosample/17173247	ITA430-88/1	Nero d avola113 84	ITA429-ITA430	Calabrese (Nero d'Avola)	N	1	1986	CALABRESE	NOIR	ITALY	349	CALABRESE	46	CALABRESE N.	Regione Sicilia - Biesina -Marsala	ITA	Sicilia	Poggioreale (Trapani)	ITAP-south
SAMN17173248	https://www.ncbi.nlm.nih.gov/biosample/17173248	ITA430-1/3	Alicante74 7	ITA429-ITA430	Cannonau (Garnacha tinta)	N	1	4461	GARNACHA TINTA	NOIR	SPAIN	355	GARNACHA TINTA	51	CANNONAU N.	Regione Sicilia - Biesina -Marsala	ITA	Sicilia	(Giarre) Catania	ITAP-south
SAMN17173249	https://www.ncbi.nlm.nih.gov/biosample/17173249	ITA430-3/5	Nerello cappuccio77 13	ITA429-ITA430	Carignan (Mazuelo)	N	1	2098	CARIGNAN NOIR	NOIR	FRANCE	440	CARIGNAN NOIR	54	CARIGNANO N.	Regione Sicilia - Biesina -Marsala	ITA	Sicilia	Acireala (Catania)	ITAP-south
SAMN17173250	https://www.ncbi.nlm.nih.gov/biosample/17173250	ITA430-67/1	Carricante77 39	ITA429-ITA430	Carricante	B	1	2126	CARRICANTE	BLANC	ITALY	351	CARRICANTE	55	CARRICANTE B.	Regione Sicilia - Biesina -Marsala	ITA	Sicilia	Santa Maria di Licodia (Catania)	ITAP-south
SAMN17173251	https://www.ncbi.nlm.nih.gov/biosample/17173251	ITA430-47/1	Catarratto112 60	ITA429-ITA430	Catarratto bianco comune	B	1	2341	CATARRATTO BIANCO COMUNE	BLANC	ITALY	314	CATARRATTO BIANCO COMUNE	58	CATARRATTO BIANCO COMUNE B.	Regione Sicilia - Biesina -Marsala	ITA	Sicilia	Sciacca (Agrigento)	ITAP-south
SAMN17173252	https://www.ncbi.nlm.nih.gov/biosample/17173252	ITA430-58/2	Grecanico113 94	ITA429-ITA430	Garganega	B	1	4419	GARGANEGA	BLANC	ITALY	192	GARGANEGA	92	GARGANEGA B.	Regione Sicilia - Biesina -Marsala	ITA	Sicilia	Sciacca (Agrigento)	ITAP-north
SAMN17173253	https://www.ncbi.nlm.nih.gov/biosample/17173253	ITA429-09	Mantonico bianco (false)	ITA429-ITA430	Greco bianco (Guardavalle)	B	1	5096	GUARDAVALLE	BLANC	ITALY	502	GUARDAVALLE	105	GUARDAVALLE B.		ITA	Calabria	Bianco (Reggio Calabria)	ITAP-south
SAMN17173254	https://www.ncbi.nlm.nih.gov/biosample/17173254	ITA430-4/1	Grillo117 73	ITA429-ITA430	Grillo	B	1	5021	GRILLO	BLANC	ITALY	371	GRILLO	101	GRILLO B.	Regione Sicilia - Biesina -Marsala	ITA	Sicilia	Mazara del Vallo (Trapani)	ITAP-south
SAMN17173255	https://www.ncbi.nlm.nih.gov/biosample/17173255	ITA429-14	Mantonico nero	ITA429-ITA430	Mantonico nero	N	1	7350	MANTONICA NERA	NOIR	ITALY	488	Mantonico nero			Az. Vivai Maiorana	ITA	Calabria	Lamezia Terme (Catanzaro)	ITAP-south
SAMN17173256	https://www.ncbi.nlm.nih.gov/biosample/17173256	ITA430-47-1	Castiglione	ITA429-ITA430	Nerello mascalese	N	1	8480	NERELLO MASCALESE	NOIR	ITALY	360	NERELLO MASCALESE	165	NERELLO MASCALESE N.		ITA	Calabria	Bianco (Reggio Calabria)	ITAP-south
SAMN17173257	https://www.ncbi.nlm.nih.gov/biosample/17173257	ITA429-Parm	Parmisana	ITA429-ITA430	Pedilongo	N	1	26020	PARMISANA	NOIR	ITALY						ITA	Calabria	Lamezia Terme (Catanzaro)	ITAP-south
SAMN17173258	https://www.ncbi.nlm.nih.gov/biosample/17173258	ITA430-48/2	Prunesta	ITA429-ITA430	Prunesta di Locri	N	1					493	PRUNESTRA				ITA	Calabria	Locri (Reggio Calabria)	ITAP-south
SAMN17173259	https://www.ncbi.nlm.nih.gov/biosample/17173259	ITA429-Alic	Alicante femminella	ITA429-ITA430	Alicante	N	1	42205	ALICANTE	NOIR	ITALY					Az. ARSAC - Locri	ITA	Calabria	Lamezia Terme (Catanzaro)	ITAP-south
SAMN17173260	https://www.ncbi.nlm.nih.gov/biosample/17173260	ITA430-21/1	Frappato A 88 256R	ITA429-ITA430	Frappato	N	1	4225	FRAPPATO	NOIR	ITALY	361	Frappato	87	FRAPPATO N.	Regione Sicilia - Biesina -Marsala	ITA	Sicilia	Siracusa	ITAP-south
SAMN17173261	https://www.ncbi.nlm.nih.gov/biosample/17173261	ITA429-09	Guardavalle 3	ITA429-ITA430	Greco bianco (Guardavalle)	B	1	5096	GRECO BIANCO	BLANC	ITALY		GRECO BIANCO	98/105	GUARDAVALLE B.	Az. Vivai Maiorana	ITA	Calabria	Lamezia Terme (Catanzaro)	ITAP-south
SAMN17173262	https://www.ncbi.nlm.nih.gov/biosample/17173262	ITA429-07	Maglioccolone	ITA429-ITA430	Magliocco Canino	N	1	7092	MAGLIOCCO CANINO	NOIR	ITALY						ITA	Calabria	Reggio Calabria	ITAP-south
SAMN17173263	https://www.ncbi.nlm.nih.gov/biosample/17173263	ITA429-NerNos	Nerello nostrale	ITA429-ITA430	Nerello nostrale	N	1										ITA	Calabria	Reggio Calabria	ITAP-south
SAMN17173264	https://www.ncbi.nlm.nih.gov/biosample/17173264	ITA429-05	Pecorello	ITA429-ITA430	Pecorello	B	1	9072	PECORELLO	BLANC	ITALY			183	PECORELLO B.	Az. Vivai Maiorana	ITA	Calabria	Lamezia Terme (Catanzaro)	ITAP-south
SAMN17173265	https://www.ncbi.nlm.nih.gov/biosample/17173265	ITA430-14-2	Perricone B 116 21R	ITA429-ITA430	Perricone	N	1	9182	PERRICONE	NOIR	ITALY	359	PERRICONE	185	PERRICONE N.		ITA	Sicilia	San Giovanni Gemini (Agrigento)	ITAP-south
SAMN17173266	https://www.ncbi.nlm.nih.gov/biosample/17173266	ITA429-Tocc	Toccarino	ITA429-ITA430	Toccarino	N	1	26021	TOCCARINO	NOIR	ITALY						ITA	Calabria	Locri (Reggio Calabria)	ITAP-south
SAMN17173267	https://www.ncbi.nlm.nih.gov/biosample/17173267	ITA430-99/5	Zibibbo A 116 26R	ITA429-ITA430	Zibibbo (Moscato d'Alessandria)	B	2	8241	MUSCAT OF ALEXANDRIA	BLANC	ITALY	350	ZIBIBBO	343	ZIBIBBO B.	Regione Sicilia - Biesina -Marsala	ITA	Sicilia	Pantelleria (Trapani)	ITAP-south
SAMN17173268	https://www.ncbi.nlm.nih.gov/biosample/17173268	ITA419-1651	Aleatico	ITA419	Aleatico	N	2	259	ALEATICO	NOIR	ITALY	7	ALEATICO	9	ALEATICO N.	ITA419_Az. Colignola	ITA	Toscana	Isola d'Elba (Livorno)	ITAP-center
SAMN17173269	https://www.ncbi.nlm.nih.gov/biosample/17173269	ITA419-0296	Colorino di Pisa	ITA419	Alicante Bouschet	N	1	304	ALICANTE HENRI BOUSCHET	NOIR	FRANCE	15	ALICANTE HENRI BOUSCHET	11	ALICANTE BOUSCHET N.	ITA419_Az. Colignola	ITA	Toscana	Colline Pisane (Pisa)	WCEUR
SAMN17173270	https://www.ncbi.nlm.nih.gov/biosample/17173270	ITA419-1680	Ansonica	ITA419	Ansonica	B	1	492	ANSONICA	BLANC	ITALY	8	ANSONICA	13	ANSONICA B.	ITA419_Az. Colignola	ITA	Toscana	Capalbio (Grosseto)	ITAP-south
SAMN17173271	https://www.ncbi.nlm.nih.gov/biosample/17173271	ITA419-0199	Barbarossa	ITA419	Barbarossa piemontese	Rs	1	972	BARBAROSSA DI PIEMONTE	ROSE	ITALY	271	BARBAROSSA PIEMONTESE			ITA419_Az. Colignola	ITA	Toscana	Lunigiana (Massa-Carrara)	ITAP-north
SAMN17173272	https://www.ncbi.nlm.nih.gov/biosample/17173272	ITA419-0242	Barsaglina	ITA419	Barsaglina	N	1	1013	BARSAGLINA	NOIR	ITALY	12	BARSAGLINA	22	BARSAGLINA N.	ITA419_Az. Colignola	ITA	Toscana	Massa-Carrara	ITAP-center
SAMN17173273	https://www.ncbi.nlm.nih.gov/biosample/17173273	ITA419-1142	Bellone	ITA419	Bellone	B	1	1114	BELLONE	BLANC	ITALY	356	BELLONE	23	BELLONE B.	ITA419_Az. Colignola	ITA	Toscana	Maremma toscana (Grosseto)	ITAP-center
SAMN17173274	https://www.ncbi.nlm.nih.gov/biosample/17173274	ITA419-1172	Bonamico	ITA419	Bonamico	N	1	1540	BONAMICO	NOIR	ITALY	33	BONAMICO	34	BONAMICO N.	ITA419_Az. Colignola	ITA	Toscana	Colline Pisane (Pisa)	ITAP-center
SAMN17173275	https://www.ncbi.nlm.nih.gov/biosample/17173275	ITA419-1678	Bracciola nera (false)	ITA419	Bracciola nera (false)	N	1	1639	BRACCIOLA NERA	NOIR	ITALY			39	BRACCIOLA NERA N.		ITA	Toscana	Suvereto (Livorno)	ITAP-center
SAMN17173276	https://www.ncbi.nlm.nih.gov/biosample/17173276	ITA419-1754	Brachetto	ITA419	Brachetto	N	2	15630	BRACHETTO	NOIR	ITALY	38	BRACHETTO	40	BRACHETTO N.	ITA419_Az. Colignola	ITA	Piemonte	Piedmont	ITAP-north
SAMN17173277	https://www.ncbi.nlm.nih.gov/biosample/17173277	ITA419-1630	Brajdica bijela	ITA419	Brajdica bijela	B	1	23356	BRAJDICA BIJELA	BLANC	CROATIA						HRV			BALK
SAMN17173278	https://www.ncbi.nlm.nih.gov/biosample/17173278	ITA419-0297	Cabernet Franc	ITA419	Cabernet franc	N	4	1927	CABERNET FRANC	NOIR	FRANCE	43	CABERNET FRANC	42	CABERNET FRANC N.	ITA419_Az. Colignola	ITA	Toscana	Maremma toscana (Grosseto)	WCEUR
SAMN17173279	https://www.ncbi.nlm.nih.gov/biosample/17173279	ITA419-1676	Cabernet sauvignon	ITA419	Cabernet sauvignon	N	4	1929	CABERNET SAUVIGNON	NOIR	FRANCE	45	CABERNET SAUVIGNON	43	CABERNET SAUVIGNON N.	ITA419_Az. Colignola	ITA	Toscana	Maremma toscana (Grosseto)	WCEUR
SAMN17173280	https://www.ncbi.nlm.nih.gov/biosample/17173280	ITA419-1688	Calabrese di Montenuovo	ITA419	Calabrese di Montenuovo	N	1	22315	CALABRESE DI MONTENUOVO	NOIR	ITALY						ITA	Campania	Caserta	ITAP-south
SAMN17173281	https://www.ncbi.nlm.nih.gov/biosample/17173281	ITA419-1665	Pollera (false)	ITA419	Caloria	N	1	2010	CALORIA	NOIR	ITALY	480	CALORIA	47	CALORIA N.	ITA419_Az. Colignola	ITA	Toscana	Lunigiana (Massa-Carrara)	ITAP-center
SAMN17173282	https://www.ncbi.nlm.nih.gov/biosample/17173282	ITA419-1564	Canaiolo nero	ITA419	Canaiolo nero	N	1	2037	CANAIOLO NERO	NOIR	ITALY	9	CANAIOLO NERO	49	CANAIOLO NERO N.	ITA419_Az. Colignola	ITA	Toscana	Massa-Carrara	ITAP-center
SAMN17173283	https://www.ncbi.nlm.nih.gov/biosample/17173283	ITA419-0251	Carignano	ITA419	Carignan (Mazuelo)	N	1	2098	CARIGNAN NOIR	NOIR	FRANCE	440	CARIGNAN NOIR	54	CARIGNANO N.	ITA419_Az. Colignola	ITA	Sardegna		ITAP-south
SAMN17173284	https://www.ncbi.nlm.nih.gov/biosample/17173284	ITA419-1585	Carraresa	ITA419	Carraresa	N	1	40728	CARRARESA	NOIR	ITALY	49	CARRARESA			ITA419_Az. Colignola	ITA	Toscana	Garfagnana (Lucca)	ITAP-center
SAMN17173285	https://www.ncbi.nlm.nih.gov/biosample/17173285	ITA419-1309	Sauvignon rosso	ITA419	Centesimino	N	1	22606	CENTESIMINO	NOIR	ITALY			378	CENTESIMINO N.		ITA	Emilia Romagna		ITAP-north
SAMN17173286	https://www.ncbi.nlm.nih.gov/biosample/17173286	ITA419-0319	Chardonnay	ITA419	Chardonnay	B	1	2455	CHARDONNAY BLANC	BLANC	FRANCE	51	CHARDONNAY	298	CHARDONNAY B.	ITA419_Az. Colignola	FRA	Toscana	Maremma toscana (Grosseto)	WCEUR
SAMN17173287	https://www.ncbi.nlm.nih.gov/biosample/17173287	ITA419-0075	Ciliegiolo	ITA419	Ciliegiolo	N	1	2660	CILIEGIOLO	NOIR	ITALY	6	CILIEGIOLO	62	CILIEGIOLO N.	ITA419_Az. Colignola	ITA	Toscana	Maremma toscana (Grosseto)	ITAP-center
SAMN17173288	https://www.ncbi.nlm.nih.gov/biosample/17173288	ITA419-1664	Biancone	ITA419	Biancone	B	1	1335	BIANCONE	BLANC	ITALY			30	BIANCONE B.	ITA419_Az. Colignola	ITA	Toscana	Maremma toscana (Grosseto)	ITAP-center
SAMN17173289	https://www.ncbi.nlm.nih.gov/biosample/17173289	ITA419-1652	Colorino toscano	ITA419	Colorino (Abrusco)	N	1	32	ABRUSCO	NOIR	ITALY	11	COLORINO	67	COLORINO N.	ITA419_Az. Colignola	ITA	Toscana	Firenze	ITAP-center
SAMN17173290	https://www.ncbi.nlm.nih.gov/biosample/17173290	ITA419-1689	Durella gentile	ITA419	Durella gentile	B	1	24871	DURELLA GENTILE	BLANC	ITALY					ITA419_Az. Colignola	ITA	Toscana	Lunigiana (Massa-Carrara)	ITAP-center
SAMN17173291	https://www.ncbi.nlm.nih.gov/biosample/17173291	ITA419-0294	Canina nera (false)	ITA419	Fortana	N	1	4201	FORTANA NERA	NOIR	ITALY	329	FORTANA	84	FORTANA N.	ITA419_Az. Colignola	ITA	Toscana	Colline Pisane (Pisa)	ITAP-center
SAMN17173292	https://www.ncbi.nlm.nih.gov/biosample/17173292	ITA419-1162	Frediana bianca	ITA419	Frediana bianca	B	1	25155	FREDIANELLA BIANCA	BLANC	ITALY	88	FREDIANA BIANCA			ITA419_Az. Colignola	ITA	Toscana	Garfagnana (Lucca)	ITAP-center
SAMN17173293	https://www.ncbi.nlm.nih.gov/biosample/17173293	ITA419-0359	Gaglioppo	ITA419	Gaglioppo	N	1	4306	GAGLIOPPO	NOIR	ITALY	385	GAGLIOPPO	90	GAGLIOPPO N.		ITA	Calabria	Reggio Calabria	ITAP-south
SAMN17173294	https://www.ncbi.nlm.nih.gov/biosample/17173294	ITA419-0494	Bougiolè	ITA419	Gamay	N	1	4377	GAMAY NOIR	NOIR	FRANCE	92	GAMAY NOIR	91	GAMAY N.	ITA419_Az. Colignola	FRA	Toscana	Garfagnana (Lucca)	WCEUR
SAMN17173295	https://www.ncbi.nlm.nih.gov/biosample/17173295	ITA419-0479	Garganega	ITA419	Garganega	B	1	4419	GARGANEGA	BLANC	ITALY	192	GARGANEGA	92	GARGANEGA B.		ITA	Toscana	Alberese (Grossseto)	ITAP-center
SAMN17173296	https://www.ncbi.nlm.nih.gov/biosample/17173296	ITA419-1679	Garofana	ITA419	Garofana	N	2	4466	GAROFANA	NOIR	ITALY					ITA419_Az. Colignola	ITA	Toscana	Colline Pisane (Pisa)	ITAP-center
SAMN17173297	https://www.ncbi.nlm.nih.gov/biosample/17173297	ITA419-1117	Tempranillo (false)	ITA419	Garro	N	1	7326	GARRO	NOIR	SPAIN					ITA419_Az. Colignola	ESP			IBER
SAMN17173298	https://www.ncbi.nlm.nih.gov/biosample/17173298	ITA419-0095	Gradino (Uva Napoletana)	ITA419	Gradino	N	1									ITA419_Az. Colignola	ITA	Toscana	Garfagnana (Lucca)	ITAP-south
SAMN17173299	https://www.ncbi.nlm.nih.gov/biosample/17173299	ITA419-0253	Grechetto	ITA419	Grechetto (di Orvieto)	B	1	4966	GRECHETTO BIANCO	BLANC	ITALY	101	GRECHETTO BIANCO	95	GRECHETTO B.	ITA419_Az. Colignola	ITA	Umbria		ITAP-center
SAMN17173300	https://www.ncbi.nlm.nih.gov/biosample/17173300	ITA419-0247	Greco	ITA419	Greco (di Tufo)	B	1	4970	GRECO BIANCO DI TUFO	BLANC	ITALY	102	GRECO BIANCO DI TUFO			ITA419_Az. Colignola	ITA	Campania	Avellino	ITAP-south
SAMN17173301	https://www.ncbi.nlm.nih.gov/biosample/17173301	ITA419-1683	Groppello bianco (false)	ITA419	Ugillina	B	1	16969	GROPPELLO	BLANC	ITALY	107	GROPPELLO			ITA419_Az. Colignola	ITA	Toscana	Garfagnana (Lucca)	ITAP-center
SAMN17173302	https://www.ncbi.nlm.nih.gov/biosample/17173302	ITA419-1682	Isabel	ITA419	Isabella	N	3	5560	ISABELLA	NOIR	UNITED STATES OF AMERICA	108	ISABELLA	576/701	ISABELLA N.	ITA419_Az. Colignola	USA	Toscana	Garfagnana (Lucca)	NEWO
SAMN17173303	https://www.ncbi.nlm.nih.gov/biosample/17173303	ITA419-1329	Lacrima 70 F2/2 P.1	ITA419	Lacrima (di Morro d'Alba)	N	2	24873	LACRIMA DI MORRO D'ALBA	NOIR	ITALY			111	LACRIMA N.		ITA	Emilia Romagna		ITAP-north
SAMN17173304	https://www.ncbi.nlm.nih.gov/biosample/17173304	ITA419-1293	Lambrusco d German	ITA419	Lambrusco d'German	N	nd										ITA	Emilia Romagna		ITAP-north
SAMN17173305	https://www.ncbi.nlm.nih.gov/biosample/17173305	ITA419-0550	Luadca	ITA419	Luadca	B	1									ITA419_Az. Colignola	ITA	Toscana	Lunigiana (Massa-Carrara)	ITAP-center
SAMN17173306	https://www.ncbi.nlm.nih.gov/biosample/17173306	ITA419-1670	Lupeccio	ITA419	Lupeccio	B	1					122	LUPECCIO			ITA419_Az. Colignola	ITA	Toscana	Garfagnana (Lucca)	ITAP-center
SAMN17173307	https://www.ncbi.nlm.nih.gov/biosample/17173307	ITA419-1557	Sanforte	ITA419	Maiolica	N	1	7136	MAIOLICA	NOIR	ITALY			126	MAIOLICA N.	ITA419_Az. Colignola	ITA	Toscana	Firenze	ITAP-center
SAMN17173308	https://www.ncbi.nlm.nih.gov/biosample/17173308	ITA419-0616	Malvasia bianca di Candia	ITA419	Malvasia bianca di Candia	B	1	23555	MALVASIA BIANCA DI CANDIA	BLANC	ITALY	10	MALVASIA BIANCA DI CANDIA	131	MALVASIA BIANCA DI CANDIA B.	ITA419_Az. Colignola	ITA	Toscana	Massa-Carrara	ITAP-center
SAMN17173309	https://www.ncbi.nlm.nih.gov/biosample/17173309	ITA419-1562	Malvasia bianca lunga	ITA419	Malvasia bianca lunga	B	1	7262	MALVASIA BIANCA LUNGA	BLANC	ITALY	3	MALVASIA BIANCA LUNGA	132	MALVASIA BIANCA LUNGA B.	ITA419_Az. Colignola	ITA	Toscana	Firenze	ITAP-center
SAMN17173310	https://www.ncbi.nlm.nih.gov/biosample/17173310	ITA419-0336	Malvasia di Candia Aromatica	ITA419	Malvasia di Candia aromatica	B	2	15676	MALVASIA DI CANDIA AROMATICA	BLANC	ITALY	335	MALVASIA DI CANDIA AROMATICA	279	MALVASIA DI CANDIA AROMATICA B.	ITA419_Az. Colignola	ITA	Emilia Romagna		ITAP-north
SAMN17173311	https://www.ncbi.nlm.nih.gov/biosample/17173311	ITA419-0255	Malvasia istriana	ITA419	Malvasia istriana	B	1	7269	MALVASIA ISTRIANA	BLANC	CROATIA	125	MALVASIA ISTRIANA	138	MALVASIA ISTRIANA B.	ITA419_Az. Colignola	HRV	Friuli Venezia Giulia		BALK
SAMN17173312	https://www.ncbi.nlm.nih.gov/biosample/17173312	ITA419-0331	Malvasia nera	ITA419	Malvasia nera di Lecce	N	1	7273	MALVASIA NERA DI BRINDISI	NOIR	ITALY	316	MALVASIA NERA DI BRINDISI	140	MALVASIA NERA DI BRINDISI N.	ITA419_Az. Colignola	ITA	Toscana	Maremma toscana (Grosseto)	ITAP-south
SAMN17173313	https://www.ncbi.nlm.nih.gov/biosample/17173313	ITA419-1643	Mammolo	ITA419	Mammolo clone I-MAM-PA-1	N	1	10837	SCIACCARELLO	NOIR	ITALY			142	MAMMOLO N.	ITA419_Az. Colignola	ITA	Toscana	Firenze	ITAP-center
SAMN17173314	https://www.ncbi.nlm.nih.gov/biosample/17173314	ITA419-1660	Manzoni bianco	ITA419	Manzoni bianco	B	1	7360	MANZONI BIANCO	BLANC	ITALY	129	MANZONI BIANCO	299	MANZONI BIANCO B.		ITA	Toscana		ITAP-north
SAMN17173315	https://www.ncbi.nlm.nih.gov/biosample/17173315	ITA419-0545	Groppello	ITA419	Marinello	N	1									ITA419_Az. Colignola	ITA	Toscana	Lunigiana (Massa-Carrara)	ITAP-center
SAMN17173316	https://www.ncbi.nlm.nih.gov/biosample/17173316	ITA419-1644	Marsanne	ITA419	Marsanne	B	1	7434	MARSANNE	BLANC	FRANCE			319	MARSANNE B.	ITA419_Az. Colignola	FRA	Toscana	Siena	WCEUR
SAMN17173317	https://www.ncbi.nlm.nih.gov/biosample/17173317	ITA419-1654	Marselan	ITA419	Marselan	N	1	16383	MARSELAN	NOIR	FRANCE			485	MARSELAN N.	ITA419_Az. Colignola	FRA	Toscana	Siena	WCEUR
SAMN17173318	https://www.ncbi.nlm.nih.gov/biosample/17173318	ITA419-1668	Merlot	ITA419	Merlot	N	1	7657	MERLOT NOIR	NOIR	FRANCE	136	MERLOT NOIR	146	MERLOT N.	ITA419_Az. Colignola	FRA	Toscana		WCEUR
SAMN17173319	https://www.ncbi.nlm.nih.gov/biosample/17173319	ITA419-1657	Montepulciano	ITA419	Montepulciano	N	1	7949	MONTEPULCIANO	NOIR	ITALY	489	MONTEPULCIANO	150	MONTEPULCIANO N.	ITA419_Az. Colignola	ITA	Toscana		ITAP-south
SAMN17173320	https://www.ncbi.nlm.nih.gov/biosample/17173320	ITA419-1677	Moscatella Co	ITA419	Moscato nero di Acqui	N	2	15681	MOSCATO NERO DI ACQUI	NOIR	ITALY	143	MOSCATO NERO DI ACQUI	155	MOSCATO NERO DI ACQUI N.	ITA419_Az. Colignola	ITA	Toscana	Lunigiana (Massa-Carrara)	ITAP-north
SAMN17173321	https://www.ncbi.nlm.nih.gov/biosample/17173321	ITA419-1645	Moscato nero di Lucca	ITA419	Moscato violetto (Muscat rouge de Madère)	R	2	8249	MUSCAT ROUGE DE MADERE	ROUGE	ITALY	144	MUSCAT ROUGE DE MADERE			ITA419_Az. Colignola	ITA	Toscana	Lunigiana (Massa-Carrara)	ITAP-center
SAMN17173322	https://www.ncbi.nlm.nih.gov/biosample/17173322	ITA419-0054	Alchi	ITA419	Moschato mavro	N	2	8069	MOSCHATO MAVRO	NOIR	GREECE					ITA419_Az. Colignola	ITA	Toscana	Lunigiana (Massa-Carrara)	BALK
SAMN17173323	https://www.ncbi.nlm.nih.gov/biosample/17173323	ITA419-1658	Mourvèdre	ITA419	Mourvèdre	N	1	7915	MONASTRELL	NOIR	SPAIN			848	MOURVEDRE N.	ITA419_Az. Colignola	ESP	Toscana	Maremma toscana (Grosseto)	IBER
SAMN17173324	https://www.ncbi.nlm.nih.gov/biosample/17173324	ITA419-1226	Reine des Vignes	ITA419	Muscat reine des vignes	B	2	6350	KOENIGIN DER WEINGAERTEN	BLANC	HUNGARY			342/528	REGINA DEI VIGNETI B.	ITA419_Az. Colignola	HUN	Toscana	Siena	BALK
SAMN17173325	https://www.ncbi.nlm.nih.gov/biosample/17173325	ITA419-1715	Negrodolce	ITA419	Negrodolce	N	1	8457	NEGRO DOLCE	NOIR	ITALY						ITA	Calabria		ITAP-south
SAMN17173326	https://www.ncbi.nlm.nih.gov/biosample/17173326	ITA419-1659	Orpicchio	ITA419	Orpicchio	B	1	23028	ORPICCHIO	BLANC	ITALY			397	ORPICCHIO B.	ITA419_Az. Colignola	ITA	Toscana	Livorno	ITAP-center
SAMN17173327	https://www.ncbi.nlm.nih.gov/biosample/17173327	ITA419-0326	Seibel 128	ITA419	Pate noir	N	nd	8973	PATE NOIR	NOIR	FRANCE					ITA419_Az. Colignola	FRA	Toscana	Siena	WCEUR
SAMN17173328	https://www.ncbi.nlm.nih.gov/biosample/17173328	ITA419-0797	Perticone	ITA419	Perricone	N	1	9182	PERRICONE	NOIR	ITALY	359	PERRICONE	185	PERRICONE N.	ITA419_Az. Colignola	ITA	Campania	Napoli	ITAP-south
SAMN17173329	https://www.ncbi.nlm.nih.gov/biosample/17173329	ITA419-1638	Petit Manseng	ITA419	Petit manseng	B	1	7339	MANSENG PETIT BLANC	BLANC	FRANCE			402	PETIT MANSENG B.		FRA			WCEUR
SAMN17173330	https://www.ncbi.nlm.nih.gov/biosample/17173330	ITA419-1653	Petit Verdot	ITA419	Petit verdot	N	1	12974	VERDOT PETIT	NOIR	FRANCE	167	VERDOT PETIT	335	PETIT VERDOT N.	ITA419_Az. Colignola	FRA			WCEUR
SAMN17173331	https://www.ncbi.nlm.nih.gov/biosample/17173331	ITA419-1714	Pinot nero	ITA419	Pinot noir	N	1	9279	PINOT NOIR	NOIR	FRANCE	168	PINOT	195	PINOT NERO N.	ITA419_Az. Colignola	FRA	Toscana		WCEUR
SAMN17173332	https://www.ncbi.nlm.nih.gov/biosample/17173332	ITA419-1283	Mazzese di Parlascio	ITA419	Prugnolino	N	1	9787	PRUGNOLINO	NOIR	ITALY					ITA419_Az. Colignola	ITA	Toscana	Siena	ITAP-center
SAMN17173333	https://www.ncbi.nlm.nih.gov/biosample/17173333	ITA419-1640	Refosco dal peduncolo rosso	ITA419	Refosco dal peduncolo rosso	N	1	9987	REFOSCO DAL PEDUNCOLO ROSSO	NOIR	ITALY	251	REFOSCO DAL PEDUNCOLO ROSSO	205	REFOSCO DAL PEDUNCOLO ROSSO N.	ITA419_Az. Colignola	ITA	Toscana	Livorno	ITAP-north
SAMN17173334	https://www.ncbi.nlm.nih.gov/biosample/17173334	ITA419-1268	Ribolla gialla	ITA419	Ribolla gialla	B	1	10054	RIBOLLA GIALLA	BLANC	ITALY	254	RIBOLLA GIALLA	208	RIBUELE B.	ITA419_Az. Colignola	ITA	Toscana	Garfagnana (Lucca)	ITAP-north
SAMN17173335	https://www.ncbi.nlm.nih.gov/biosample/17173335	ITA419-1669	RiesIing italico	ITA419	Riesling italico	B	1	13217	WELSCHRIESLING	BLANC	ITALY			209	RIESLING ITALICO B.	ITA419_Az. Colignola	ITA	Toscana	Livorno	ITAP-north
SAMN17173336	https://www.ncbi.nlm.nih.gov/biosample/17173336	ITA419-1166	Rossara	ITA419	Rossara toscana	R	1	17105	ROSSRA TARDIVA	NOIR	ITALY	182	ROSSARA TOSCANA			ITA419_Az. Colignola	ITA	Toscana	Garfagnana (Lucca)	ITAP-center
SAMN17173337	https://www.ncbi.nlm.nih.gov/biosample/17173337	ITA419-0140	SanLorenzo	ITA419	San Lorenzo	N	1	22517	SAN LORENZO	NOIR	ITALY					ITA419_Az. Colignola	ITA	Toscana	Carmignano (Prato)	ITAP-center
SAMN17173338	https://www.ncbi.nlm.nih.gov/biosample/17173338	ITA419-1351	Sangiovese	ITA419	Sangiovese	N	1	10680	SANGIOVESE	NOIR	ITALY	1	SANGIOVESE	218	SANGIOVESE N.	ITA419_Az. Colignola	ITA	Toscana	Firenze	ITAP-center
SAMN17173339	https://www.ncbi.nlm.nih.gov/biosample/17173339	ITA419-1667	Sauvignon blanc	ITA419	Sauvignon blanc	B	1	10790	SAUVIGNON BLANC	BLANC	FRANCE	204	SAUVIGNON BLANC	221	SAUVIGNON B.	ITA419_Az. Colignola	FRA	Toscana		WCEUR
SAMN17173340	https://www.ncbi.nlm.nih.gov/biosample/17173340	ITA419-1656	Traminer aromatico rs	ITA419	Savagnin	Rs	5	12609	GEWUERZTRAMINER	ROUGE		196	GEWUERZTRAMINER	238	TRAMINER AROMATICO Rs.	ITA419_Az. Colignola	FRA	Toscana		WCEUR
SAMN17173341	https://www.ncbi.nlm.nih.gov/biosample/17173341	ITA419-0735	Raffayon	ITA419	Schiava (Rossara)	N	1	10825	SCHIAVA LOMBARDA	NOIR	ITALY	478	SCHIAVA LOMBARDA	224	SCHIAVA N.	ITA419_Az. Colignola	ITA	Toscana	Garfagnana (Lucca)	ITAP-north
SAMN17173342	https://www.ncbi.nlm.nih.gov/biosample/17173342	ITA419-1666	Schiava nera	ITA419	Schiava nera (false)	N	nd										ITA	Toscana	Siena	ITAP-center
SAMN17173343	https://www.ncbi.nlm.nih.gov/biosample/17173343	ITA419-0973	Semillion	ITA419	Semillon	B	1	11480	SEMILLON	BLANC	FRANCE			227	SEMILLON B.		FRA	Toscana	Massa-Carrara	WCEUR
SAMN17173344	https://www.ncbi.nlm.nih.gov/biosample/17173344	ITA419-0395	Sylvaner	ITA419	Sylvaner verde	B	1	11805	SILVANER GRUEN	BLANC	AUSTRIA			230	SYLVANER VERDE B.	ITA419_Az. Colignola	AUT			WCEUR
SAMN17173345	https://www.ncbi.nlm.nih.gov/biosample/17173345	ITA419-1650	Syrah	ITA419	Syrah	N	1	11748	SYRAH	NOIR	FRANCE	212	SYRAH	231	SYRAH N.	ITA419_Az. Colignola	FRA	Toscana	Lucca	WCEUR
SAMN17173346	https://www.ncbi.nlm.nih.gov/biosample/17173346	ITA419-1559	Malvasia Nera di Lecce (false)	ITA419	Tempranillo	N	1	12350	TEMPRANILLO TINTO	NOIR	SPAIN			345	TEMPRANILLO N.	ITA419_Az. Colignola	ESP	Toscana	Colline Pisane (Pisa)	IBER
SAMN17173347	https://www.ncbi.nlm.nih.gov/biosample/17173347	ITA419-0483	Teroldego	ITA419	Teroldego	N	1	12371	TEROLDEGO	NOIR	ITALY	332	TEROLDEGO	232	TEROLDEGO N.	ITA419_Az. Colignola	ITA	Toscana		ITAP-north
SAMN17173348	https://www.ncbi.nlm.nih.gov/biosample/17173348	ITA419-1648	Trebbiano toscano	ITA419	Trebbiano toscano	B	1	12628	TREBBIANO TOSCANO	BLANC	ITALY	2	TREBBIANO TOSCANO	244	TREBBIANO TOSCANO B.	ITA419_Az. Colignola	ITA	Toscana	Colline Pisane (Pisa)	ITAP-center
SAMN17173349	https://www.ncbi.nlm.nih.gov/biosample/17173349	ITA419-1649	Verdarella	ITA419	Verdicchio bianco	B	1	12963	VERDICCHIO BIANCO	BLANC	ITALY	498	VERDICCHIO BIANCO	254	VERDICCHIO BIANCO B.	ITA419_Az. Colignola	ITA	Toscana	Lunigiana (Massa-Carrara)	ITAP-center
SAMN17173350	https://www.ncbi.nlm.nih.gov/biosample/17173350	ITA419-1672	Vermentino	ITA419	Vermentino	B	1	12989	VERMENTINO	BLANC	ITALY	4	VERMENTINO	258	VERMENTINO B.	ITA419_Az. Colignola	ITA	Toscana	Maremma toscana (Grosseto)	ITAP-center
SAMN17173351	https://www.ncbi.nlm.nih.gov/biosample/17173351	ITA419-1636	Vermentino nero	ITA419	Vermentino nero	N	1	12992	VERMENTINO NERO	NOIR	ITALY			259	VERMENTINO NERO N.	ITA419_Az. Colignola	ITA	Toscana	Massa-Carrara	ITAP-center
SAMN17173352	https://www.ncbi.nlm.nih.gov/biosample/17173352	ITA419-0302	Vernaccia di San Gimignano	ITA419	Vernaccia di San Gimignano	B	1	12998	VERNACCIA DI SAN GIMIGNANO	BLANC	ITALY	5	VERNACCIA DI SAN GIMIGNANO	261	VERNACCIA DI S. GIMIGNANO B.	ITA419_Az. Colignola	ITA	Toscana	Siena	ITAP-center
SAMN17173353	https://www.ncbi.nlm.nih.gov/biosample/17173353	ITA419-1647	Viogneir	ITA419	Viognier	B	1	13106	VIOGNIER	BLANC	FRANCE	228	VIOGNIER	346	VIOGNIER B.	ITA419_Az. Colignola	FRA	Toscana	Colline Pisane (Pisa)	WCEUR
SAMN17173354	https://www.ncbi.nlm.nih.gov/biosample/17173354	ITA419-1390	Prugnolo BRAVIO	ITA419	Sangiovese	N	1	10680	SANGIOVESE	NOIR	ITALY	1	SANGIOVESE	218	SANGIOVESE N.	ITA419_Az. Colignola	ITA	Toscana	Firenze	ITAP-center
SAMN17173355	https://www.ncbi.nlm.nih.gov/biosample/17173355	ITA419-1671	Lugliesa toscana UNUPI	ITA419	Luglienga bianca (Lignan)	B	1	6982	LUGLIENGA BIANCA	BLANC	ITALY	479	LUGLIENGA BIANCA	544	S. ANNA DI LIPSIA B.	ITA419_Az. Colignola	ITA	Toscana	Garfagnana (Lucca)	ITAP-center
SAMN17173356	https://www.ncbi.nlm.nih.gov/biosample/17173356	ITA419-1637	Alicante Bouschet	ITA419	Alicante Bouschet	N	1	304	ALICANTE HENRI BOUSCHET	NOIR	FRANCE	15	ALICANTE HENRI BOUSCHET	11	ALICANTE BOUSCHET N.	ITA419_Az. Colignola	FRA	Toscana	Colline Pisane (Pisa)	WCEUR
SAMN17173357	https://www.ncbi.nlm.nih.gov/biosample/17173357	ITA419-1955	Uva Napoletana	ITA419	Gradino	N	1									ITA419_Az. Colignola	ITA	Toscana	Lunigiana (Massa-Carrara)	ITAP-south

## Sheet: 2- Varieties-Synonyms-Misnomers
VARIETY_ID	BioSample number or previous published genotype	dataset (1: Laucou et al., 2018) (2: De Lorenzis et al., 2019) (3: De Lorenzis et al., 2015)	note on variety name	VARIETY NAME	BREEDING	BERRY COLOR OF SKIN	BERRY FLAVOR (OIV-236)	Vitis International Vitis Catalogue (VIVC)				Italian Vitis Database (IVD)		Registro Nazionale delle Varietà di Vite (RNVV)		Variety geographic group (presumed) IBER: Iberian peninsula; WCEUR: Western and Central Europe; BALK: Balkans; ITAP: Italian peninsula; EMCA-MEFAS-RUUK: Eastern Mediterranean and Caucasus, Middle and Far East, Russia and Ukrain; MAGH: Magreb; MFEAS: Middle and Far East; RUUK: Russia and Ukrain; NEWO: New World; nd: not determined.	SYNONYMS AMONG THE VARIETIES OF THIS STUDY * somaic variant (Italian region where the synonym is used)	SYNONYMS AMONG OTHER PUBLISHED GENOTYPES (1: Laucou et al., 2018) (2: De Lorenzis et al., 2019)	WRONG DENOMINATIONS (wrong local names)	MISNOMER (errors in collections) (1: Laucou et al., 2018) (2: De Lorenzis et al., 2019)
					1 - intraspecific cross 2 - interspecific cross	B ‐ green yellow Rs ‐ rose R ‐ red G ‐ grey N ‐ dark red violet / blue black	1 ‐ none 2 ‐ muscat 3 ‐ foxy 4 ‐ herbaceous 5 ‐ other flavor than muscat, foxy or herbaceous	number	Cultivar name	colour	Geographical origin	number	Cultivar name	number	Cultivar name
VARIETIES ANALYZED IN THIS RESEARCH
1	SAMN17172743	this study		Abbuoto		N	1	7	ABBUOTO	NOIR	ITALY			1	ABBUOTO N.	ITAP-center
2	SAMN17172744	this study		Abello		B	1	22900	ABELLO	BLANC	ITALY					ITAP-south
3	SAMN17172745	this study		Achladi (Pergolese di Tivoli)		R	1	20592	ACHLADI	ROUGE	GREECE					BALK		Ferral (1); Aglianicone del Cilento (2); Gloria (2)
4	SAMN17173165	this study		Afus ali		B	1	122	AFUS ALI	BLANC	LEBANON	458	REGINA	341/527	REGINA B.	EMCA		Dattier de Beyrouth (1); Regina (2)	Zibibbo (false) (Apulia)
5	SAMN17172746	this study		Aghedene		B	1	23351	AGHEDENE	BLANC	ITALY	13	AGHEDENE			ITAP-north
6	SAMN17172747	this study		Aglianico		N	1	121	AGLIANICO	NOIR	ITALY	14	AGLIANICO	2	AGLIANICO N.	ITAP-south		Aglianico calabrese (2)
7	SAMN17173192	this study		Alba imputotato		B	1	14766	ALBA IMPUTOTATO	BLANC	ROMANIA	55	ALBA IMPUTOTATO			BALK	Bisetta (Emilia Romagna)
8	SAMN17172748	this study		Albana		B	1	224	ALBANA BIANCA	BLANC	ITALY	231	ALBANA BIANCA	4	ALBANA B.	ITAP-north		Riminèse (1)
9	SAMN17172750	this study		Albana del paniere		B	1	40441	ALBANA DEL PANIERE	BLANC						ITAP-north
10	SAMN17172751/SAMN17173246	this study		Albanello		B	1	225	ALBANELLO	BLANC	ITALY	366	ALBANELLO	5	ALBANELLO B.	ITAP-south	Lacrima cristi bianca (Sicily)	Lacrima bianca (2)
11	SAMN17172749	this study		Albanina nera Bordini (questionable)		N	1									ITAP-north
12	SAMN17172752	this study		Albaranzeuli bianco		B	1	230	ALBARANZEULI BIANCO	BLANC	ITALY	436	ALBARANZEULI BIANCO	6	ALBARANZEULI BIANCO B.	ITAP-south
13	SAMN17172753/SAMN17173086	this study		Albarola		B	1	238	ALBAROLA	BLANC	ITALY	198	ALBAROLA	8	ALBAROLA B.	ITAP-north
14	SAMN17172754/SAMN17173087	this study		Albarossa	1	N	1	239	ALBAROSSA	NOIR	ITALY	281	ALBAROSSA	267	ALBAROSSA N.	ITAP-north
15	SAMN17173259	this study		Aleatico		N	2	259	ALEATICO	NOIR	ITALY	7	ALEATICO	9	ALEATICO N.	ITAP-center
16	SAMN17172755/SAMN17173269/SAMN17173356	this study		Alicante Bouschet	1	N	1	304	ALICANTE HENRI BOUSCHET	NOIR	FRANCE	15	ALICANTE HENRI BOUSCHET	11	ALICANTE BOUSCHET N.	WCEUR	Colorino di Pisa (Tuscany)
17	SAMN17172756	this study		Alionza		B	1	318	ALIONZA	BLANC	ITALY	387	ALIONZA	315	ALIONZA B.	ITAP-north
18	SAMN17172757/SAMN17173193	this study		Ancellotta		N	1	447	ANCELLOTTA	NOIR	ITALY	197	ANCELLOTTA	12	ANCELLOTTA N.	ITAP-north
19	SAMN17172758/SAMN17173270	this study		Ansonica		B	1	492	ANSONICA	BLANC	ITALY	8	ANSONICA	13	ANSONICA B.	ITAP-south		Inzolia (2)
20	SAMN17172759	this study		Aramon		N	1	544	ARAMON NOIR	NOIR	FRANCE					WCEUR
21	SAMN17172760	this study		Argu mannu		B	1	40443	ARGU MANNU	BLANC	ITALY	390	ARGU MANNU	832	ARGU MANNU B.	ITAP-south
22	SAMN17172761/SAMN17173088	this study		Arneis		B	1	626	ARNEIS	BLANC	ITALY	16	ARNEIS	14	ARNEIS B.	ITAP-north
23	SAMN17172762	this study		Arsilico		N	1	40375	ARSILICO	NOIR						ITAP-center
24	SAMN17172763	this study		Arvesiniadu		B	1	663	ARVESINIADU	BLANC	ITALY	438	ARVESINIADU	15	ARVESINIADU B.	ITAP-south
25	SAMN17172764/SAMN17173089	this study		Avanà		N	1	793	AVANA	NOIR	ITALY	18	AVANA	17	AVANA' N.	ITAP-north
26	SAMN17173090	this study		Avarengo		N	1	795	AVARENGO	NOIR	ITALY	19	AVARENGO	18	AVARENGO N.	ITAP-north
27	SAMN17172765	this study		Baco noir	2	N	4	870	BACO NOIR	NOIR	FRANCE					WCEUR
28	SAMN17172766	this study		Totmur	2	B	3	862	TOTMUR	BLANC	FRANCE					WCEUR
29	SAMN17172767	this study		Estellat	2	N	3	3980	ESTELLAT	NOIR	FRANCE					WCEUR
30	SAMN17172768/SAMN17172769	this study		Balzamino		N	1	948	BALZAMINO	NOIR						ITAP-north	Cenerente (Veneto)
31	SAMN17173091	this study		Baratuciàt		B	5	22763	BARATUCIAT	BLANC	ITALY	20	BARATUCIAT	413	BARATUCIAT B.	ITAP-north
32	SAMN17173092	this study		Barbarossa (di Finale)		Rs	1	25148	BARBAROSSA DI FINALE	ROSE	ITALY	199	BARBAROSSA (di Finale)			ITAP-north	Barbarossa (Gallesio)
33	SAMN17173271	this study		Barbarossa piemontese		Rs	1	972	BARBAROSSA DI PIEMONTE	ROSE	ITALY	271	BARBAROSSA PIEMONTESE			ITAP-north
34	SAMN17172770/SAMN17173093	this study		Barbera		N	1	974	BARBERA NERA	NOIR	ITALY	23	BARBERA NERA	19	BARBERA N.	ITAP-north
35	SAMN17172771	this study		Barbera bianca		B	1	975	BARBERA BIANCA	BLANC	ITALY	24	BARBERA BIANCA	20	BARBERA BIANCA B.	ITAP-north
36	SAMN17172772/SAMN17173272	this study		Barsaglina		N	1	1013	BARSAGLINA	NOIR	ITALY	12	BARSAGLINA	22	BARSAGLINA N.	ITAP-center
37	SAMN17172773/SAMN17173196/SAMN17173273	this study		Bellone		B	1	1114	BELLONE	BLANC	ITALY	356	BELLONE	23	BELLONE B.	ITAP-center
38	SAMN17172774	this study		Bertille Seyve 1808	2	N	nd	1243	BERTILLE SEYVE 1808	NOIR	FRANCE					WCEUR
39	SAMN17172775	this study		Bertille Seyve 4825	2	N	nd	1271	BERTILLE SEYVE 4825	NOIR	FRANCE					WCEUR
40	SAMN17172776	this study		Berzamino		N	1	24422	BERZAMINO	NOIR	ITALY	27	BERZAMINO			ITAP-north
41	SAMN17172777	this study		Bianchetta trevigiana		B	1	1329	BIANCHETTA TREVIGIANA	BLANC	ITALY	29	BIANCHETTA TREVIGIANA	27	BIANCHETTA TREVIGIANA B.	ITAP-north
42	SAMN17173166	this study		Bianco d'Alessano		B	1	1330	BIANCO D'ALESSANO	BLANC	ITALY	30	BIANCO D'ALESSANO	28	BIANCO D'ALESSANO B.	ITAP-south		Iuvarello (2)
43	SAMN17172778	this study		Biancolella		B	1	1332	BIANCOLELLA	BLANC	ITALY			29	BIANCOLELLA B.	ITAP-south
44	SAMN17173288	this study		Biancone		B	1	1335	BIANCONE	BLANC	ITALY			30	BIANCONE B.	ITAP-center
45	SAMN17172779	this study		Biancuzzo		B	1	24976	BIANCUZZO	BLANC	ITALY					ITAP-center
46	SAMN17172780	this study		Bigolona		B	1	40456	BIGOLONA	BLANC	ITALY					ITAP-north
47	SAMN17172782	this study		Blaufraenkisch		N	1	1459	BLAUFRAENKISCH	NOIR	SLOVENIA			86	FRANCONIA N.	WCEUR		Limberger (1)
48	SAMN17172783/SAMN17172784	this study		Bombino bianco		B	1	1533	BOMBINO BIANCO	BLANC	ITALY	309	BOMBINO BIANCO	32	BOMBINO BIANCO B.	ITAP-south	Passerina (Abruzzo)
49	SAMN17172785/SAMN17173167	this study		Bombino nero		N	1	1534	BOMBINO NERO	NOIR	ITALY	310	BOMBINO NERO	33	BOMBINO NERO N.	ITAP-south
50	SAMN17172786/SAMN17173274	this study		Bonamico		N	1	1540	BONAMICO	NOIR	ITALY	33	BONAMICO	34	BONAMICO N.	ITAP-center				Notardomenico (2) (misnomer)
51	SAMN17172787/SAMN17173095	this study		Bonarda		N	1	1543	BONARDA PIEMONTESE	NOIR	ITALY	34	BONARDA PIEMONTESE	35	BONARDA N.	ITAP-north
52	SAMN17172788	this study		Bonda		N	1	41799	BONDA	NOIR	ITALY			348	BONDA N.	ITAP-north
53	SAMN17172789	this study		Boschera		B	1	1576	BOSCHIERA	BLANC		36	BOSCHIERA	326	BOSCHERA B.	ITAP-north
54	SAMN17172790/SAMN17173096	this study		Bosco		B	1	1577	BOSCO	BLANC	ITALY	37	BOSCO	36	BOSCO B.	ITAP-north
55	SAMN17173275	this study		Bracciola nera (false)		N	1	1639	BRACCIOLA NERA	NOIR	ITALY			39	BRACCIOLA NERA N.	ITAP-center
56	SAMN17172791/SAMN17173276	this study		Brachetto		N	2	15630	BRACHETTO	NOIR	ITALY	38	BRACHETTO	40	BRACHETTO N.	ITAP-north
57	SAMN17173097	this study		Brachetto Migliardi		N	2	23855	BRACHETTO MIGLIARDI	NOIR	ITALY	39	BRACHETTO MIGLIARDI			ITAP-north
58	SAMN17173098	this study		Bragat rosa (Brachetto a grappolo lungo)		N	2	24890	BRAGAT ROSA	NOIR	ITALY	40	BRAGAT ROSA	491	BRAGAT ROSA N.	ITAP-north
59	SAMN17173277	this study		Brajdica bijela		B	1	23356	BRAJDICA BIJELA	BLANC	CROATIA					BALK
60	SAMN17172792	this study		Brambana		N	1	1663	BRAMBANA	NOIR	ITALY	41	BRAMBANA			ITAP-north
61	SAMN17173099	this study		Bubbia		N	1	1778	BUBBIA	NOIR	ITALY	272	BUBBIA			ITAP-north	Bubia (Piedmont)
62	SAMN17172793	this study		Burdin 4077	2	N	nd	1827	BURDIN 4077	NOIR	FRANCE					WCEUR
63	SAMN17172794	this study		Burdin 4795	2	N	nd	1841	BURDIN 4795	NOIR	FRANCE					WCEUR
64	SAMN17172795	this study		Burdin 7419	2	B	nd	1887	BURDIN 7419	BLANC	FRANCE					WCEUR
65	SAMN17172796	this study		Bussanello	1	B	1	1914	BUSSANELLO	BLANC	ITALY	279	BUSSANELLO	269	BUSSANELLO B.	ITAP-north
66	SAMN17172797/SAMN17173278	this study		Cabernet franc		N	4	1927	CABERNET FRANC	NOIR	FRANCE	43	CABERNET FRANC	42	CABERNET FRANC N.	WCEUR
67	SAMN17172798/SAMN17173279	this study		Cabernet sauvignon		N	4	1929	CABERNET SAUVIGNON	NOIR	FRANCE	45	CABERNET SAUVIGNON	43	CABERNET SAUVIGNON N.	WCEUR
68	SAMN17172799	this study		Cabrusina		N	1	40469	CABRUSINA	NOIR		46	CABRUSINA	492	CABRUSINA N.	ITAP-north
69	SAMN17173168	this study		Cacciò di Fermo nero		N	1					358	UVA NERA ANTICA			ITAP-south	Uva nera antica (Apulia)
70	SAMN17172800	this study		Caddiu		N	1	1950	CADDIU	NOIR	ITALY	394	CADDIU	44	CADDIU N.	ITAP-south
71	SAMN17172801/SAMN17173247	this study		Calabrese (Nero d'Avola)		N	1	1986	CALABRESE	NOIR	ITALY	349	CALABRESE	46	CALABRESE N.	ITAP-south
72	SAMN17173280	this study		Calabrese di Montenuovo		N	1	22315	CALABRESE DI MONTENUOVO	NOIR	ITALY					ITAP-south
73	SAMN17172802/SAMN17173100/SAMN17173281	this study		Caloria		N	1	2010	CALORIA	NOIR	ITALY	480	CALORIA	47	CALORIA N.	ITAP-center			Pollera (false) (Tuscany)
74	SAMN17172803/SAMN17173197/SAMN17173282	this study		Canaiolo nero		N	1	2037	CANAIOLO NERO	NOIR	ITALY	9	CANAIOLO NERO	49	CANAIOLO NERO N.	ITAP-center				Retica (misnomer)
75	SAMN17172804	this study		Canina nera		N	1	2054	CANINA NERA	NOIR	ITALY			50	CANINA NERA N.	ITAP-north
76	SAMN17173169	this study		Cannella nera		N	1	2056	CANNELA NERA	NOIR	ITALY	211	CANNELA NERA			ITAP-south
77	SAMN17172805/SAMN17173101/SAMN17173248	this study		Cannonau (Garnacha tinta)		N	1	4461	GARNACHA TINTA	NOIR	SPAIN	355	GARNACHA TINTA	51	CANNONAU N.	IBER	Granaccia (Liguria); Alicante (Sicily)	Grenache (1); Dolcetta (2)
78	SAMN17172806	this study		Capretta		B	1	40479	CAPRETTA	BLANC	ITALY					ITAP-center
79	SAMN17173102	this study		Cardìn		N	1	20363	CARDIN	NOIR	ITALY	48	CARDIN			ITAP-north
80	SAMN17172807	this study		Caricagiola (Aubun)		N	1	761	AUBUN	NOIR	FRANCE	398	AUBUN	52	CARICAGIOLA N.	ITAP-south
81	SAMN17172808/SAMN17173249/SAMN17173283	this study		Carignan (Mazuelo)		N	1	2098	CARIGNAN NOIR	NOIR	FRANCE	440	CARIGNAN NOIR	54	CARIGNANO N.	ITAP-south	Bovale grande (Sardegna); Carignano (Tuscany); Nerello cappuccio (Sicily)	Quattro rappi (2); Nerello Cappuccio siciliano (2)
82	SAMN17172809	this study		Carmenère		N	4	2109	CARMENERE	NOIR	FRANCE			336	CARMENERE N.	WCEUR
83	SAMN17173284	this study		Carraresa		N	1	40728	CARRARESA	NOIR	ITALY	49	CARRARESA			ITAP-center
84	SAMN17172810/SAMN17173250	this study		Carricante		B	1	2126	CARRICANTE	BLANC	ITALY	351	CARRICANTE	55	CARRICANTE B.	ITAP-south		Reliquia bianca (2)
85	SAMN17173103	this study		Cascarolo		B	1	22731	CASCAROLO BIANCO	BLANC	ITALY	50	CASCAROLO BIANCO			ITAP-north
86	SAMN17172811/SAMN17173251	this study		Catarratto bianco comune		B	1	2341	CATARRATTO BIANCO COMUNE	BLANC	ITALY	314	CATARRATTO BIANCO COMUNE	58	CATARRATTO BIANCO COMUNE B.	ITAP-south
87	SAMN17172812	this study		Cavrara		N	1	24556	CAVRARA	NOIR	ITALY			405	CAVRARA N.	ITAP-north
88	SAMN17172813	this study		Celtica	1	B	1	23017	CELTICA	BLANC	ITALY			439	CELTICA B.	ITAP-north
89	SAMN17173285	this study		Centesimino		N	1	22606	CENTESIMINO	NOIR	ITALY			378	CENTESIMINO N.	ITAP-north	Sauvignon rosso (Emilia Romagna)
90	SAMN17172814	this study		Cesanese comune		N	1	2398	CESANESE COMUNE	NOIR	ITALY			60	CESANESE COMUNE N.	ITAP-center
91	SAMN17172815	this study		Cesanese d'Affile		N	1	2399	CESANESE D'AFFILE	NOIR	ITALY			61	CESANESE D'AFFILE N.	ITAP-center
92	SAMN17172816/SAMN17172817/SAMN17172818/SAMN17172819/SAMN17172820/SAMN17172821/SAMN17172822/SAMN17172823/SAMN17172824/SAMN17172825/SAMN17172826/SAMN17172827/SAMN17172828/SAMN17172829/SAMN17172830/SAMN17172831/SAMN17172832/SAMN17173286	this study		Chardonnay		B	1	2455	CHARDONNAY BLANC	BLANC	FRANCE	51	CHARDONNAY BLANC	298	CHARDONNAY B.	WCEUR
93	SAMN17172833/SAMN17172834/SAMN17172836/SAMN17172837/SAMN17173104	this study		Chasselas			1	2473	CHASSELAS BLANC	BLANC		52	CHASSELAS BLANC	270/509	CHASSELAS DORATO B.	WCEUR	Chasselas blanc*; Chasselas rouge*; Chasselas rosé rojal*; Chasselas lacinié*; Chasselas violet*
94	SAMN17173105	this study		Chatus		N	1	22650	CHATUS	NOIR	FRANCE	53	CHATUS	379	CHATUS N.	WCEUR	Nebbiolo Dronero (Piedmont)
95	SAMN17172838	this study		Chelois	2	N	1	2519	CHELOIS	NOIR	FRANCE					WCEUR
96	SAMN17172839/SAMN17173198/SAMN17173287	this study		Ciliegiolo		N	1	2660	CILIEGIOLO	NOIR	ITALY	6	CILIEGIOLO	62	CILIEGIOLO N.	ITAP-center				Basugana (misnomer)
97	SAMN17172840	this study		Cividin		B	1	2690	CIVIDIN BIANCO	BLANC	ITALY	56	CIVIDIN BIANCO	388	CIVIDIN B.	ITAP-north
98	SAMN17172841	this study		Cjanorie		N	1	2644	CIANORIE	NOIR	ITALY	58	CIANORIE	390	CJANORIE N.	ITAP-north
99	SAMN17172842	this study		Clairette		B	1	2695	CLAIRETTE BLANCHE	BLANC	FRANCE			63	CLAIRETTE B.	WCEUR
100	SAMN17172843	this study		Clinton (false)	2	N	3	2711	CLINTON	NOIR	USA					NEWO			Clinton (false)
101	SAMN17172844	this study		Coda di volpe bianca		B	1	24632	CODA DI VOLPE BIANCA	BLANC	ITALY	57	CODA DI VOLPE BIANCA	65	CODA DI VOLPE BIANCA B.	ITAP-south
102	SAMN17172845	this study		Colobel	2	N	nd	2768	COLOBEL	NOIR	FRANCE					WCEUR
103	SAMN17172846	this study		Colombana nera		N	1	24559	COLOMBANA NERA	NOIR	ITALY			66	COLOMBANA NERA N.	ITAP-center
104	SAMN17173289	this study		Colorino (Abrusco)		N	1	32	ABRUSCO	NOIR	ITALY	11	COLORINO	67	COLORINO N.	ITAP-center	Colorino toscano (Tuscany)
105	SAMN17172847	this study		Corbeau		N	1	2826	CORBEAU	NOIR	FRANCE					ITAP-north	Serbina (Veneto)
106	SAMN17172848	this study		Cornacchia		N	1	4132	FINTENDO	NOIR	SPAIN			447	CORNACCHIA N.	ITAP-center
107	SAMN17172849/SAMN17173106	this study		Cornallin		N	1	2838	CORNALIN D'AOSTE	NOIR	ITALY	60	CORNALIN D'AOSTE	304	CORNALLIN N.	ITAP-north
108	SAMN17172850	this study		Cornarea	1	N	1	2839	CORNAREA	NOIR	ITALY	62	CORNAREA	271	CORNAREA N.	ITAP-north
109	SAMN17172851/SAMN17173107	this study		Cortese		B	1	2856	CORTESE	BLANC	ITALY	63	CORTESE	69	CORTESE B.	ITAP-north
110	SAMN17172852	this study		Corvina		N	1	2863	CORVINA VERONESE	NOIR	ITALY	65	CORVINA VERONESE	70	CORVINA N.	ITAP-north
111	SAMN17172853	this study		Corvinone		N	1	2864	CORVINONE VERONESE	NOIR	ITALY	233	CORVINONE VERONESE	328	CORVINONE N.	ITAP-north
112	SAMN17172854	this study		Couderc 25 (questionable)	2	N	nd	2926	COUDERC 25	NOIR	FRANCE					WCEUR
113	SAMN17173199	this study		Covra		N	1	26368	COVRA	NOIR	ITALY	67	COVRA			ITAP-center
114	SAMN17172855/SAMN17173108/SAMN17173200	this study		Croatina		N	1	3251	CROATINA	NOIR	ITALY	69	CROATINA	71	CROATINA N.	ITAP-north	Uva della quercia (Emilia Romagna)
115	SAMN17172856	this study		Crovassa		N	1	21050	CROVASSA	NOIR	ITALY			349	CROVASSA N.	ITAP-north
116	SAMN17172857	this study		Cuneute		N	1	3293	CUNEUTE	NOIR	ITALY	70	CUNEUTE			ITAP-north
117	SAMN17172858	this study		Dindarella		N	1	3579	DINDARELLA	NOIR	ITALY	72	DINDARELLA	316	DINDARELLA N.	ITAP-north
118	SAMN17172859	this study		Diolinoir	1	N	1	15944	DIOLINOIR	NOIR	SWITZERLAND			350	DIOLINOIR N.	WCEUR
119	SAMN17172860/SAMN17173109	this study		Dolcetto		N	1	3626	DOLCETTO	NOIR	ITALY	484	DOLCETTO	73	DOLCETTO N.	ITAP-north
120	SAMN17172861	this study		Dolciame		B	1	3628	DOLCIAME	BLANC	ITALY			74	DOLCIAME B.	ITAP-north
121	SAMN17172862	this study		Dorona di Venezia		B	1	3664	DORONA VENEZIANA	BLANC	ITALY			460	DORONA B.	ITAP-north
122	SAMN17172863/SAMN17173110	this study		Doux d'Henry		N	1	3677	DOUX D'HENRI	NOIR	ITALY	74	DOUX D'HENRI	75	DOUX D'HENRY N.	ITAP-north
123	SAMN17173290	this study		Durella gentile		B	1	24871	DURELLA GENTILE	BLANC	ITALY					ITAP-center
124	SAMN17172864/SAMN17173111	this study		Erbaluce		B	1	3925	ERBALUCE BIANCA	BLANC	ITALY	78	ERBALUCE BIANCA	78	ERBALUCE B.	ITAP-north
125	SAMN17172865	this study		Erbamat (Verdealbara)		B	1	22363	ERBAMAT	BLANC	ITALY			418	ERBAMAT B.	ITAP-north
126	SAMN17172866	this study		Erbisedda (Carcajolo blanc)		B	1	2088	CARCAJOLO BLANC	BLANC	FRANCE					WCEUR
127	SAMN17172867	this study		Ervi	1	N	1	17654	ERVI	NOIR	ITALY			338	ERVI N.	ITAP-north
128	SAMN17172868/SAMN17173170	this study		Falanghina (Campi Flegrei)		B	1	4049	FALANGHINA FLEGREA	BLANC	ITALY					ITAP-south
129	SAMN17172869	this study		Famoso		B	2 (light)	9896	FAMOSO	BLANC	ITALY	79	RAMBELLA	420	FAMOSO B.	ITAP-north
130	SAMN17172870	this study		Fertilia	1	N	1	4112	FERTILIA	NOIR	ITALY	82	FERTILIA	273	FERTILIA N.	ITAP-north
131	SAMN17172871	this study		Fiano		B	1	4124	FIANO	BLANC	ITALY			81	FIANO B.	ITAP-south
132	SAMN17173201	this study		Filucca		N	1	25153	FILUCCA	NOIR	ITALY	83	FILUCCA			ITAP-center
133	SAMN17172872/SAMN17173202	this study		Fogarina		N	1	4170	FOGARINA	NOIR	ITALY	85	FOGARINA	393	FOGARINA N.	ITAP-north
134	SAMN17172873	this study		Forastera		B	1	4189	FORASTERA	BLANC	ITALY			83	FORASTERA B.	ITAP-south
135	SAMN17172874	this study		Forgiarin		N	1	4202	FORZARIN	NOIR	ITALY	87	FORZARIN	321	FORGIARIN N.	ITAP-north
136	SAMN17172875	this study		Forsellina		N	1	4194	FORSELLINA	NOIR	ITALY			317	FORSELLINA N.	ITAP-north
137	SAMN17173291	this study		Fortana		N	1	4201	FORTANA NERA	NOIR	ITALY	329	FORTANA	84	FORTANA N.	ITAP-north			Canina nera (false) (Tuscany)
138	SAMN17172876	this study		Frappato		N	1	4225	FRAPPATO DI VITTORIA	NOIR	ITALY	361	FRAPPATO DI VITTORIA	87	FRAPPATO N.	ITAP-south
139	SAMN17173292	this study		Frediana bianca		B	1	25155	FREDIANELLA BIANCA	BLANC	ITALY	88	FREDIANA BIANCA			ITAP-center
140	SAMN17172877	this study		Fredonia	2	N	3	4233	FREDONIA	NOIR	USA					NEWO				Niagara (misnomer)
141	SAMN17172878/SAMN17173112	this study		Freisa		N	1	4256	FREISA	NOIR	ITALY	89	FREISA	88	FREISA N.	ITAP-north
142	SAMN17172879	this study		Fubiano	1	B	1	4275	FUBIANO	BLANC	ITALY	283	FUBIANO	275	FUBIANO B.	ITAP-north
143	SAMN17172880/SAMN17173113	this study		Fumin		N	1	4290	FUMIN	NOIR	ITALY	91	FUMIN	89	FUMIN N.	ITAP-north
144	SAMN17172881	this study		Geilweilerhof GA 48-12	2	B	nd	4551	GEILWEILERHOF GA- 48- 12	BLANC	GERMANY					WCEUR
145	SAMN17172882	this study		Gabba volpe		B	nd	40519	GABBA VOLPE	BLANC						ITAP-center
146	SAMN17173293	this study		Gaglioppo		N	1	4306	GAGLIOPPO	NOIR	ITALY	385	GAGLIOPPO	90	GAGLIOPPO N.	ITAP-south
147	SAMN17172883	this study		Galibert Coulondre 15-2	2	B	nd	4342	GALIBERT COULONDRE 15- 2	BLANC	FRANCE					WCEUR
148	SAMN17172884	this study		Galibert treblanc	2	B	1	4350	GALIBERT TREBLANC	BLANC	FRANCE					WCEUR
149	SAMN17172885/SAMN17173171	this study		Galicoul noir	2	N	nd	4352	GALICOUL NOIR	NOIR	FRANCE					WCEUR		Petrera nera (2)
150	SAMN17173114/SAMN17173294	this study		Gamay		N	1	4377	GAMAY NOIR	NOIR	FRANCE	92	GAMAY NOIR	91	GAMAY N.	WCEUR	Bougiolè (Tuscany)
151	SAMN17173115	this study		Gamba di pernice (Gambarossa)		N	1	4385	GAMBA ROSSA	NOIR	ITALY	93	GAMBA ROSSA			ITAP-north
152	SAMN17172886	this study		Gambugliana		B	4	40520	GAMBUGLIANA	BLANC						ITAP-north
153	SAMN17172887/SAMN17173116/SAMN17173252/SAMN17173295	this study		Garganega		B	1	4419	GARGANEGA	BLANC	ITALY	192	GARGANEGA	92	GARGANEGA B.	ITAP-north	Grecanico (Sicily); Bianco di Pomaretto (Piedmont)
154	SAMN17173203	this study		Gargola		N	1	25156	GARGOLA	NOIR	ITALY	94	GARGOLA			ITAP-center
155	SAMN17172888/SAMN17173296	this study		Garofana		N	2	4466	GAROFANA	NOIR	ITALY					ITAP-center
156	SAMN17173297	this study		Garro		N	1	7326	GARRO	NOIR	SPAIN					IBER			Tempranillo (false)
157	SAMN17172889	this study		Villaris	2	B	nd	20347	VILLARIS	BLANC	GERMANY					WCEUR
158	SAMN17172890/SAMN17172891/SAMN17172892/SAMN17172893/SAMN17172894/SAMN17172895/SAMN17172896/SAMN17172897/SAMN17172898/SAMN17172899/SAMN17172900/SAMN17172901/SAMN17172902/SAMN17172903/SAMN17172904/SAMN17172905/SAMN17172906/SAMN17172907/SAMN17172908	this study		Glera		B	1	9741	GLERA	BLANC	ITALY	95	GLERA	200	GLERA B.	ITAP-north	Prosecco (Veneto)
159	SAMN17173298/SAMN17173357	this study		Gradino		N	1									ITAP-south	Uva Napoletana (Tuscany)
160	SAMN17172909	this study		Grapariol		B	1	23022	GRAPARIOL	BLANC	ITALY	99	GRAPARIOL	407	GRAPARIOL B.	ITAP-north
161	SAMN17172910/SAMN17173299	this study		Grechetto (di Orvieto)		B	1	4966	GRECHETTO BIANCO	BLANC	ITALY	101	GRECHETTO BIANCO	95	GRECHETTO B.	ITAP-center
162	SAMN17172911/SAMN17173300	this study		Greco (di Tufo)		B	1	4970	GRECO BIANCO DI TUFO	BLANC	ITALY	102	GRECO BIANCO DI TUFO			ITAP-south		Asprino (2)
163	SAMN17173253	this study		Greco bianco (Guardavalle)		B	1	5096	GUARDAVALLE	BLANC	ITALY	502	GUARDAVALLE	105	GUARDAVALLE B.	ITAP-south		Guardavalle di Passuli (2); Guardavalle di San Marco (2); Uva Greca (2)	Mantonico bianco (false) (Sicily)
164	SAMN17172912	this study		Greco nero (di Verbicaro)		N	1	24867	GRECO NERO DI VERBICARO	NOIR	ITALY					ITAP-south		Verdina (2)
165	SAMN17172913/SAMN17173118	this study		Grignolino		N	1	5019	GRIGNOLINO	NOIR	ITALY	104	GRIGNOLINO	100	GRIGNOLINO N.	ITAP-north
166	SAMN17172914/SAMN17173254	this study		Grillo		B	1	5021	GRILLO	BLANC	ITALY	371	GRILLO	101	GRILLO B.	ITAP-south
167	SAMN17172915	this study		Groppello di Mocasina		N	1	5076	GROPPELLO DI MOCASINA	NOIR	ITALY			102	GROPPELLO DI MOCASINA N.	ITAP-north
168	SAMN17172916	this study		Gruaio		N	1	3262	CRUARA	NOIR	ITALY			461	GRUAJA N.	ITAP-north
169	SAMN17172917	this study		Guarnaccia (bianca)		B	1	5097	GUARNACCIA	BLANC	ITALY			106	GUARNACCIA B.	ITAP-south
170	SAMN17172918	this study		Heptakilo		N	1	5207	HEPTAKILO	NOIR	GREECE	391	HEPTAKILO	797	AXINA DE TRES BIAS N.	BALK	Axinas de tres bias (Sardegna)	Trecisti nero (2)
171	SAMN17173117	this study		Heunisch Weiss		B	1	5374	HEUNISCH WEISS	BLANC		97	HEUNISCH WEISS			WCEUR	Gouais blanc
172	SAMN17172919	this study		Incrocio Bruni 624	2	B	nd	1758	BRUNI 624	BLANC	ITALY					ITAP-north
173	SAMN17172920	this study		Incrocio Manzoni 2.15	1	N	1	7359	MANZONI 2- 15	NOIR	ITALY	236	MANZONI 2- 15	109	INCROCIO MANZONI 2.15 N.	ITAP-north
174	SAMN17172921	this study		Incrocio Manzoni 2-3	1	B	1	24950	MANZONI 2- 3	BLANC	ITALY	327	MANZONI 2- 3	450	INCROCIO MANZONI 2-3 B.	ITAP-north
175	SAMN17172922	this study		Incrocio Terzi n.1	1	N	1	12385	INCROCIO TERZI N.1	NOIR	ITALY			440	GRATENA N.	ITAP-center	Gratena
176	SAMN17172923/SAMN17173204	this study		Invernenga		B	1	5536	INVERNENGA	BLANC	ITALY			277	INVERNENGA B.	ITAP-north	Mollona (Emilia Romagna)
177	SAMN17173302	this study		Isabella	2	N	3	5560	ISABELLA	NOIR	USA	108	ISABELLA	576/701	ISABELLA N.	NEWO
178	SAMN17172924	this study		Italica	1	B	1	5584	ITALICA	BLANC	ITALY	109	ITALICA	278	ITALICA B.	ITAP-north
179	SAMN17172925	this study		Kerner	1	B	1	6123	KERNER	BLANC	GERMANY	110	KERNER	305	KERNER B.	WCEUR
180	SAMN17172926	this study		Korinthiaki		N	1	6410	KORINTHIAKI	NOIR	GREECE			68/535	CORINTO NERO N.	BALK
181	SAMN17173172	this study		Kosinjot		N	1	23803	KOSINJOT	NOIR	ALBANIA	487	KOSINJOT			BALK			Zagarese (false) di Avetrana
182	SAMN17173303	this study		Lacrima (di Morro d'Alba)		N	2	24873	LACRIMA DI MORRO D'ALBA	NOIR	ITALY			111	LACRIMA N.	ITAP-center
183	SAMN17172927	this study		Lagrein		N	1	6666	LAGREIN	NOIR	ITALY	111	LAGREIN	112	LAGREIN N.	ITAP-north
184	SAMN17172928/SAMN17173119	this study		Lambrusca di Alessandria		N	1	6688	LAMBRUSCA DI ALESSANDRIA	NOIR	ITALY	112	LAMBRUSCA DI ALESSANDRIA	113	LAMBRUSCA DI ALESSANDRIA N.	ITAP-north
185	SAMN17172929/SAMN17173205	this study		Lambrusco a foglia frastagliata		N	1	6689	LAMBRUSCO A FOGLIA FRASTAGLIATA	NOIR	ITALY	187	LAMBRUSCO A FOGLIA FRASTAGLIATA	114	LAMBRUSCO A FOGLIA FRASTAGLIATA N.	ITAP-north	Enantio
186	SAMN17172930	this study		Lambrusco Benetti		N	1	24954	LAMBRUSCO BENETTI	NOIR	ITALY			451	LAMBRUSCO BENETTI N.	ITAP-north
187	SAMN17173304	this study		Lambrusco d'German		N	nd									ITAP-north
188	SAMN17173206	this study		Lambrusco di Fiorano		N	1	6691	LAMBRUSCO DI FIORANO	NOIR	ITALY	115	LAMBRUSCO DI FIORANO	851	LAMBRUSCO DEL PELLEGRINO N.	ITAP-north
189	SAMN17172931/SAMN17173207/SAMN17173208	this study		Lambrusco di Sorbara		N	1	6690	LAMBRUSCO DI SORBARA	NOIR	ITALY	116	LAMBRUSCO DI SORBARA	115	LAMBRUSCO DI SORBARA N.	ITAP-north	Ciliegia (Emilia Romagna); Sorbara (Emilia Romagna)
190	SAMN17172932/SAMN17173209	this study		Lambrusco Grasparossa		N	1	6692	LAMBRUSCO GRASPAROSSA	NOIR	ITALY	203	LAMBRUSCO GRASPAROSSA	116	LAMBRUSCO GRASPAROSSA N.	ITAP-north	Scorzamara (Emilia Romagna)
191	SAMN17172933	this study		Lambrusco Maestri		N	1	6693	LAMBRUSCO MAESTRI	NOIR	ITALY	219	LAMBRUSCO MAESTRI	117	LAMBRUSCO MAESTRI N.	ITAP-north
192	SAMN17172934/SAMN17173210	this study		Lambrusco Marani		N	1	6695	LAMBRUSCO MARANI	NOIR	ITALY	117	LAMBRUSCO MARANI	118	LAMBRUSCO MARANI N.	ITAP-north
193	SAMN17173211	this study		Lambrusco Montericco		N	1	6697	LAMBRUSCO MONTERICCO	NOIR	ITALY	118	LAMBRUSCO MONTERICCO	119	LAMBRUSCO MONTERICCO N.	ITAP-north
194	SAMN17173212	this study		Lambrusco oliva		N	1	6698	LAMBRUSCO OLIVA	NOIR	ITALY	119	LAMBRUSCO OLIVA	360	LAMBRUSCO OLIVA N.	ITAP-north
195	SAMN17173213	this study		Lambrusco salamino		N	1	6701	LAMBRUSCO SALAMINO	NOIR	ITALY	120	LAMBRUSCO SALAMINO	120	LAMBRUSCO SALAMINO N.	ITAP-north
196	SAMN17173214/SAMN17173215	this study		Lambrusco viadanese		N	1	6702	LAMBRUSCO VIADANESE	NOIR	ITALY	121	LAMBRUSCO VIADANESE	121	LAMBRUSCO VIADANESE N.	ITAP-north	Lambrusco Ruozzi (Emilia Romagna)
197	SAMN17172935	this study		Lanzesa		B	1	10608	LANZESA	BLANC	ITALY			452	LANZESA B.	ITAP-north
198	SAMN17173305	this study		Luadca		B	1									ITAP-center
199	SAMN17173120/SAMN17173355	this study		Luglienga bianca (Lignan)		B	1	6982	LUGLIENGA BIANCA	BLANC	ITALY	479	LUGLIENGA BIANCA	544	S. ANNA DI LIPSIA B.	ITAP-north	Lugliesa (Tuscany)	Lignan (1)
200	SAMN17173121	this study		Lumassina		B	1	6993	LUMASSINA	BLANC	ITALY			123	LUMASSINA B.	ITAP-north	Buzzetto (Piedmont)
201	SAMN17173306	this study		Lupeccio		B	1					122	LUPECCIO			ITAP-center
202	SAMN17173307	this study		Maiolica		N	1	7136	MAIOLICA	NOIR	ITALY			126	MAIOLICA N.	ITAP-center	Sanforte (Tuscany)
203	SAMN17172936	this study		Maiolina		N	1	22365	MAIOLINA	NOIR	ITALY			422	MAIOLINA N.	ITAP-north
204	SAMN17172937	this study		Malbech (Cot)		N	1	2889	COT	NOIR	FRANCE	66	COT	127	MALBECH N.	WCEUR
205	SAMN17172938/SAMN17172939/SAMN17173216	this study		Malbo gentile		N	1	398	MALBO GENTILE	NOIR	ITALY	334	MALBO GENTILE	333	MALBO GENTILE N.	ITAP-north	Amabile (Emilia Romagna)
206	SAMN17173122/SAMN17173217	this study		Malvasia aromatica di Parma		B	2	15057	MALVASIA AROMATICA DI PARMA	BLANC		128	MALVASIA AROMATICA DI PARMA			ITAP-north
207	SAMN17172940/SAMN17173173	this study		Malvasia bianca		B	1	7256	MALVASIA BIANCA	BLANC	ITALY	317	MALVASIA BIANCA	129	MALVASIA BIANCA B.	ITAP-north	Malvasia bastarda (Apulia)
208	SAMN17172941/SAMN17173308	this study		Malvasia bianca di Candia		B	1	23555	MALVASIA BIANCA DI CANDIA	BLANC	ITALY	10	MALVASIA BIANCA DI CANDIA	131	MALVASIA BIANCA DI CANDIA B.	ITAP-center
209	SAMN17172942/SAMN17173123/SAMN17173174/SAMN17173309	this study		Malvasia bianca lunga		B	1	7262	MALVASIA BIANCA LUNGA	BLANC	ITALY	3	MALVASIA BIANCA LUNGA	132	MALVASIA BIANCA LUNGA B.	BALK	Scannapecora (Apulia)	Malvasia del Cilento (2)
210	SAMN17172943	this study		Malvasia del Lazio		B	1	7263	MALVASIA DEL LAZIO	BLANC	ITALY	333	MALVASIA DEL LAZIO	133	MALVASIA DEL LAZIO B.	ITAP-center
211	SAMN17172944/SAMN17172945/SAMN17173218/SAMN17173310	this study		Malvasia di Candia aromatica		B	2	15676	MALVASIA DI CANDIA AROMATICA	BLANC	ITALY	335	MALVASIA DI CANDIA AROMATICA	279	MALVASIA DI CANDIA AROMATICA B.	ITAP-north	Malvasia rosa* (Emilia Romagna)
212	SAMN17172946	this study		Malvasia di Casorzo		N	2	7264	MALVASIA DI CASORZO	NOIR	ITALY	123	MALVASIA DI CASORZO	134	MALVASIA DI CASORZO N.	ITAP-north
213	SAMN17172947	this study		Malvasia di Lipari		B	2	7266	MALVASIA DI SARDEGNA	BLANC		412	MALVASIA DI SARDEGNA	135	MALVASIA DI LIPARI B.	ITAP-south		Malvasia di Sardegna (1); Greco di Bianco (2)	Greco di Cirò (false) (2)	Mantonico bianco (2) (misnomer)
214	SAMN17173077/SAMN17173124	this study		Malvasia di Schierano		N	2	7267	MALVASIA DI SCHIERANO	NOIR	ITALY	124	MALVASIA DI SCHIERANO	137	MALVASIA DI SCHIERANO N.	ITAP-north
215	SAMN17172948/SAMN17173311	this study		Malvasia istriana		B	1	7269	MALVASIA ISTRIANA	BLANC	CROATIA	125	MALVASIA ISTRIANA	138	MALVASIA ISTRIANA B.	BALK
216	SAMN17173125	this study		Malvasia moscata		B	2	22748	MALVASIA MOSCATA	BLANC	ITALY	126	MALVASIA MOSCATA	462	MALVASIA MOSCATA B.	ITAP-north	Malvasia bianca (Piedmont)
217	SAMN17172949	this study		Malvasia nera di Bolzano		N	1	22902	MALVASIA NERA DI BOLZANO	NOIR	ITALY					ITAP-north
218	SAMN17172950/SAMN17173312	this study		Malvasia nera di Lecce		N	1	7273	MALVASIA NERA DI BRINDISI	NOIR	ITALY	316	MALVASIA NERA DI BRINDISI	140	MALVASIA NERA DI BRINDISI N.	ITAP-south	Malvasia nera di Brindisi (Apulia)
219	SAMN17173126	this study		Malvasia nera lunga		N	2	16874	MALVASIA NERA LUNGA	NOIR	ITALY	127	MALVASIA NERA LUNGA	363	MALVASIA NERA LUNGA N.	ITAP-north
220	SAMN17173313	this study		Mammolo clone I-MAM-PA-1		N	1	10837	SCIACCARELLO	NOIR	ITALY			142	MAMMOLO N.	ITAP-center
221	SAMN17173255	this study		Mantonico nero		N	1	7350	MANTONICA NERA	NOIR	ITALY	488				ITAP-south
222	SAMN17172951/SAMN17173314	this study		Manzoni bianco	1	B	1	7360	MANZONI BIANCO	BLANC	ITALY	129	MANZONI BIANCO	299	MANZONI BIANCO B.	ITAP-north
223	SAMN17172952	this study		Manzoni moscato	1	N	2	22897	MANZONI MOSCATO	NOIR	ITALY	130	MANZONI MOSCATO	375	MANZONI MOSCATO N.	ITAP-north
224	SAMN17172953	this study		Manzoni rosa	1	Rs	1	7357	MANZONI ROSA	ROSE	ITALY	131	MANZONI ROSA	376	MANZONI ROSA Rs.	ITAP-north
225	SAMN17172954	this study		Maor		B	1	7361	MAOR	BLANC	ITALY			423	MAOR B.	ITAP-north
226	SAMN17173315	this study		Marinello		N	1									ITAP-center			Groppello (false) (Tuscany)
227	SAMN17172955/SAMN17173316	this study		Marsanne		B	1	7434	MARSANNE	BLANC	FRANCE			319	MARSANNE B.	WCEUR
228	SAMN17173317	this study		Marselan	1	N	1	16383	MARSELAN	NOIR	FRANCE			485	MARSELAN N.	WCEUR
229	SAMN17172956	this study		Marzemina bianca		B	1	16944	MARZEMINA BIANCA	BLANC	ITALY	132	MARZEMINA BIANCA	329	MARZEMINA BIANCA B.	ITAP-north
230	SAMN17172957	this study		Marzemina grossa		N	5	40555	MARZEMINA NERA BASTARDA	NOIR	ITALY	133	MARZEMINA NERA BASTARDA	408	MARZEMINA GROSSA N.	ITAP-north
231	SAMN17172958/SAMN17173127/SAMN17173219	this study		Marzemino		N	1	7463	MARZEMINO	NOIR	ITALY	341	MARZEMINO	144	MARZEMINO N.	ITAP-north	Balsamina (Emilia Romagna); Lambrusco Barghi (Emilia Romagna)
232	SAMN17172959	this study		Maturano		B	5	23347	MATURANO BIANCO	BLANC	ITALY			424	MATURANO B.	ITAP-center
233	SAMN17173128	this study		Mayolet		N	1	7544	MAYOLET	ROUGE	ITALY	135	MAYOLET	306	MAYOLET N.	ITAP-north
234	SAMN17172960/SAMN17173318	this study		Merlot		N	1	7657	MERLOT NOIR	NOIR	FRANCE	136	MERLOT NOIR	146	MERLOT N.	WCEUR
235	SAMN17173175	this study		Minutolo		B	2	22764	MINUTOLO	BLANC	ITALY	311	MINUTOLO	455	MINUTOLO B.	ITAP-south	Squaccianosa (Apulia)
236	SAMN17172961	this study		Molinara		N	1	7899	MOLINARA	NOIR	ITALY	138	MOLINARA	148	MOLINARA N.	ITAP-north
237	SAMN17172962	this study		Monica		N	1	7928	MONICA NERA	NOIR	ITALY	415	MONICA NERA	149	MONICA N.	ITAP-south
238	SAMN17172963/SAMN17173319	this study		Montepulciano		N	1	7949	MONTEPULCIANO	NOIR	ITALY	489	MONTEPULCIANO	150	MONTEPULCIANO N.	ITAP-south
239	SAMN17172964/SAMN17173176	this study		Montonico bianco		B	1	7960	MONTONICO BIANCO	BLANC	ITALY	325	MONTONICO BIANCO	151	MONTONICO BIANCO B.	ITAP-south	Greco bianco del Pollino (Apulia); Chiapparone (Apulia)
240	SAMN17173129	this study		Moradella		N	1	7980	MORADELLA	NOIR	ITALY	140	MORADELLA	392	MORADELLA N.	ITAP-north	Vermeju (Piedmont)
241	SAMN17172965/SAMN17173177	this study		Moscatello selvatico		B	2	8043	MOSCATELLO SELVATICO	BLANC	ITALY	490	MOSCATELLO SELVATICO	307	MOSCATELLO SELVATICO B.	ITAP-south
242	SAMN17172966/SAMN17173130	this study		Moscato bianco		B	2	8193	MUSCAT A PETITS GRAINS BLANCS	BLANC	GREECE	141	MOSCATO BIANCO	153	MOSCATO BIANCO B.	BALK
243	SAMN17172967	this study		Moscato d'Amburgo	1	N	2	8226	MUSCAT HAMBURG	NOIR	UNITED KINGDOM	491	MUSCAT HAMBURG	517/857	MOSCATO D'AMBURGO N.	WCEUR
244	SAMN17172968	this study		Moscato di Scanzo		N	2	8052	MOSCATO DI SCANZO	NOIR	ITALY			308	MOSCATO DI SCANZO N.	ITAP-north
245	SAMN17172969	this study		Moscato giallo		B	2	8056	MOSCATO GIALLO	BLANC	ITALY	459	MOSCATO GIALLO	154	MOSCATO GIALLO B.	ITAP-north
246	SAMN17172970/SAMN17173320	this study		Moscato nero di Acqui		N	2	15681	MOSCATO NERO DI ACQUI	NOIR	ITALY	143	MOSCATO NERO DI ACQUI	155	MOSCATO NERO DI ACQUI N.	ITAP-north	Moscatella nera (Tuscany)
247	SAMN17172971/SAMN17173321	this study		Moscato violetto (Muscat rouge de Madère)		R	2	8249	MUSCAT ROUGE DE MADERE	ROUGE	ITALY	144	MUSCAT ROUGE DE MADERE			ITAP-center	Moscato nero di Lucca (Tuscany)
248	SAMN17173322	this study		Moschato mavro		N	2	8069	MOSCHATO MAVRO	NOIR	GREECE					BALK
249	SAMN17173178	this study		Mostosa		B	1	8075	MOSTOSA	BLANC	ITALY	308	BIANCOREALE			ITAP-south
250	SAMN17173323	this study		Mourvèdre		N	1	7915	MONASTRELL	NOIR	SPAIN			848	MOURVEDRE N.	IBER
251	SAMN17172972	this study		Müller Thurgau	1	B	5	8141	MUELLER THURGAU WEISS	BLANC	GERMANY			158	MULLER THURGAU B.	WCEUR
252	SAMN17172973	this study		Muscat de St. Christol (Galibert 255-43)	2	B	2	8209	MUSCAT DE ST. CHRISTOL	BLANC	FRANCE					WCEUR
253	SAMN17173324	this study		Muscat reine des vignes	1	B	2	6350	KOENIGIN DER WEINGAERTEN	BLANC	HUNGARY			342/528	REGINA DEI VIGNETI B.	WCEUR	Reine des Vignes (Tuscany)
254	SAMN17172974	this study		Muskat Uzbekinstanskii	1	B	2	8295	MUSKAT USBEKISTANSKII	BLANC	UZBEKISTAN					MFEAS
255	SAMN17173131	this study		Nascetta		B	1	16936	NASCETTA	BLANC	ITALY	145	NASCETTA	362	NASCETTA B.	ITAP-north
256	SAMN17172975	this study		Nasco		B	1	8354	NASCO	BLANC	ITALY	449	NASCO	159	NASCO B.	ITAP-south
257	SAMN17172976	this study		Nebbiera	1	N	1	8416	NEBBIERA	NOIR	ITALY	485	NEBBIERA	282	NEBBIERA N.	ITAP-north
258	SAMN17172977/SAMN17173132	this study		Nebbiolo		N	1	8417	NEBBIOLO	NOIR	ITALY	146	NEBBIOLO	160	NEBBIOLO N.	ITAP-north
259	SAMN17173133	this study		Nebbiolo rosé (Chiavennaschino)		N	1	22742	NEBBIOLO ROSE	NOIR	ITALY	147	NEBBIOLO ROSE			ITAP-north
260	SAMN17173220	this study		Negretta (Megliorandi 2013) (questionable)		N	1					148	NEGRETTA			ITAP-north
261	SAMN17172978/SAMN17173179	this study		Negro amaro		N	1	8456	NEGRO AMARO	NOIR	ITALY	326	NEGRO AMARO	163	NEGRO AMARO N.	ITAP-south
262	SAMN17173325	this study		Negrodolce		N	1	8457	NEGRO DOLCE	NOIR	ITALY					ITAP-south
263	SAMN17173134	this study		Ner d'ala		N	1	22749	NER D'ALA	NOIR	ITALY	149	NER D'ALA	354	NER D'ALA N.	ITAP-north	Vernassa (Piedmont)
264	SAMN17173256	this study		Nerello mascalese		N	1	8480	NERELLO MASCALESE	NOIR	ITALY	360	NERELLO MASCALESE	165	NERELLO MASCALESE N.	ITAP-south		Nerello campano (2); Negrello (2); Nerello (2); Nerello amaro (2); Nerello Castiglione (2); Nerello di Ferruzzano (2); Nerello Zinnarico (2); Nerello trialato (2)		Castiglione (misnomer)
265	SAMN17173135	this study		Neretta cuneese		N	1	22750	NERETTA CUNEESE	NOIR	ITALY	150	NERETTA CUNEESE	166	NERETTA CUNEESE N.	ITAP-north
266	SAMN17173136	this study		Neretto di Bairo		N	1	8482	NERETTO DI BAIRO	NOIR	ITALY	151	NERETTO DI BAIRO	167	NERETTO DI BAIRO N.	ITAP-north
267	SAMN17173137	this study		Neretto di Marengo		N	1	23832	NERETTO DI MARENGO	NOIR	ITALY	152	NERETTO DI MARENGO			ITAP-north
268	SAMN17173138	this study		Neretto di Salto		N	1	23874	NERETTO DI SALTO	NOIR	ITALY	153	NERETTO DI SALTO			ITAP-north
269	SAMN17173139	this study		Neretto duro (Balau)		N	1	19014	NERETTO DURO	NOIR	ITALY	319	NERETTO DURO			ITAP-north
270	SAMN17173221	this study		Nero di Gonzaga		N	1	25159	NERO DI GONZAGA	NOIR	ITALY	155	NERO DI GONZAGA			ITAP-north
271	SAMN17172979	this study		Nieddera		N	1	8545	NIEDDERA	NOIR	ITALY	420	NIEDDERA	170	NIEDDERA N.	ITAP-south
272	SAMN17172980	this study		Nieddu Mannu		N	1	8546	NIEDDU MANNU	NOIR	ITALY	418	NIEDDU MANNU	171	NIEDDU MANNU N.	ITAP-south
273	SAMN17172981	this study		Nosiola		B	1	8606	NOSIOLA	BLANC	ITALY	238	NOSIOLA	173	NOSIOLA B.	ITAP-north
274	SAMN17172982	this study		Notardomenico		N	1	8609	NOTARDOMENICO	NOIR	ITALY			174	NOTARDOMENICO N.	ITAP-south		San Nicola (2)
275	SAMN17172983/SAMN17173326	this study		Orpicchio		B	1	23028	ORPICCHIO	BLANC	ITALY			397	ORPICCHIO B.	ITAP-center
276	SAMN17172984	this study		Orsina		N	nd									ITAP-center
277	SAMN17173222	this study		Orsolina		N	1	10162	ROHRTRAUBE BLAUROT	NOIR	GERMANY	161	ROHRTRAUBE BLAUROT			ITAP-center
278	SAMN17173180	this study		Paglione		B	1									ITAP-south
279	SAMN17173181	this study		Palomba (Uva Carrieri)		B	1	21422	PALUMBO	BLANC	ITALY	240	PALUMBA			ITAP-south
280	SAMN17173194/SAMN17173195	this study		Pampanaro		B	1	23184	PAMPANARO	BLANC	ITALY	499	BELLO	426	PAMPANARO	ITAP-center			Bellone (false)
281	SAMN17172985	this study		Paolina	1	B	1	7937	MONTAGNA	BLANC	GERMANY			427	PAOLINA B.	ITAP-north
282	SAMN17172986	this study		Passau	1	N	1	8965	PASSAU	NOIR	ITALY	299	PASSAU	284	PASSAU N.	ITAP-north
283	SAMN17173327	this study		Pate noir	2	N	nd	8973	PATE NOIR	NOIR	FRANCE					WCEUR	Seibel 128
284	SAMN17172987	this study		Pattaresca		N	1	8980	PATTARESCO	NOIR	ITALY					ITAP-north
285	SAMN17172988	this study		Pavana		N	1	9057	PAVANA	NOIR	ITALY			182	PAVANA N.	ITAP-north
286	SAMN17172989	this study		Pecorello		B	1	9071	PECORELLO	BLANC	ITALY			183	PECORELLO B.	ITAP-south
287	SAMN17172990/SAMN17173182	this study		Pecorino		B	1	9072	PECORINO	BLANC	ITALY	500	PECORINO	184	PECORINO B.	ITAP-center
288	SAMN17173257	this study		Pedilongo		N	1	26020	PARMISANA	NOIR	ITALY					ITAP-south
289	SAMN17172991/SAMN17172992	this study		Pedro Ximenez		B	1	9080	PEDRO XIMENEZ	BLANC	SPAIN					IBER	Corinto bianco*
290	SAMN17172993	this study		Pelagos		N	1	24951	PELAGOS	NOIR	ITALY			456	PELAGOS N.	ITAP-north
291	SAMN17173140	this study		Pelaverga		N	1	9101	PELAVERGA	NOIR	ITALY	162	PELAVERGA	309	PELAVERGA N.	ITAP-north
292	SAMN17173141	this study		Pelaverga piccolo		N	1	16938	PELAVERGA PICCOLO	NOIR	ITALY	163	PELAVERGA PICCOLO	330	PELAVERGA PICCOLO N.	ITAP-north
293	SAMN17173223	this study		Perla dei vivi		N	1	23031	PERLA DEI VIVI	NOIR	ITALY	336	PERLA DEI VIVI	394	PERLA DEI VIVI N.	ITAP-north
294	SAMN17173328	this study		Perricone		N	1	9182	PERRICONE	NOIR	ITALY	359	PERRICONE	185	PERRICONE N.	ITAP-south	Perticone (Campania)
295	SAMN17172994/SAMN17173329	this study		Petit manseng		B	1	7339	MANSENG PETIT BLANC	BLANC	FRANCE			402	PETIT MANSENG B.	WCEUR
296	SAMN17172995/SAMN17173142	this study		Petit rouge		N	1	9200	PETIT ROUGE	NOIR	ITALY	273	PETIT ROUGE	186	PETIT ROUGE N.	ITAP-north
297	SAMN17172996/SAMN17173330	this study		Petit verdot		N	1	12974	VERDOT PETIT	NOIR	FRANCE	167	VERDOT PETIT	335	PETIT VERDOT N.	WCEUR
298	SAMN17172997	this study		Pezzola		B	nd	17551	PEZZOLA	BLANC						ITAP-north
299	SAMN17172998/SAMN17173183	this study		Picolit		B	1	9236	PICOLIT	BLANC	ITALY	492	PICOLIT	188	PICOLIT B.	ITAP-north	Passulara (Apulia)
300	SAMN17173143	this study		Pignola (Pignolo spano)		N	1	9252	PIGNOLA VALTELLINESE	NOIR	ITALY	244	Pignolo	191	PIGNOLA N.	ITAP-north
301	SAMN17172999	this study		Pignoletto		B	1	9254	PIGNOLETTO	BLANC	ITALY	354	PIGNOLETTO	300	PIGNOLETTO B.	ITAP-center
302	SAMN17173000	this study		Pignolo		N	1	9255	PIGNOLO	NOIR	ITALY	244	PIGNOLO	285	PIGNOLO N.	ITAP-north
303	SAMN17173002/SAMN17173003/SAMN17173001/SAMN17173004/SAMN17173331	this study		Pinot			1	9279	PINOT NOIR	NOIR	FRANCE	168	PINOT	195	PINOT NERO N.	WCEUR	Meunier* ; Pinot bianco*; Pinot grigio*	Pinot noir (1)
304	SAMN17173144	this study		Pollera nera		N	1	9585	POLLERA NERA	NOIR	ITALY			197	POLLERA NERA N.	ITAP-north
305	SAMN17173224	this study		Pomposa MO		B	1	26369	POMPOSA MO	BLANC	ITALY	170	POMPOSA MO			ITAP-north
306	SAMN17173005	this study		Porcina nera		N	nd	2568	CHINCO NERO	NOIR	ITALY					ITAP-south
307	SAMN17172781/SAMN17173094	this study		Prié blanc		B	1	107	AGOSTENGA	BLANC	ITALY	175	AGOSTENGA	311	PRIE' BLANC B.	ITAP-north	Blanc de Morgex (Aosta valley)	Madeleine Salomon = Agostenga blanc (1)
308	SAMN17173145	this study		Prié rouge		N	1	9693	PREMETTA	ROUGE	ITALY	176	PREMETTA	312	PRIE' ROUGE Rs.	ITAP-north	Premetta (Piedmont)
309	SAMN17173006/SAMN17173146/SAMN17173184	this study		Primitivo		N	1	9703	PRIMITIVO	NOIR	BALKAN	313	PRIMITIVO	199	PRIMITIVO N.	BALK		Primitivo del Cilento (2); Kratosija (2)	Sanguinella (false) (Apulia)
310	SAMN17173332	this study		Prugnolino		N	1	9787	PRUGNOLINO	NOIR	ITALY					ITAP-center	Mazzese del Parlascio (Tuscany)
311	SAMN17173258	this study		Prunesta di Locri		N	1					493	PRUNESTRA			ITAP-south
312	SAMN17173147	this study		Quagliano (Bouteillan)		N	2	9837	QUAGLIANO	NOIR	ITALY	276	QUAGLIANO	325	QUAGLIANO N.	ITAP-north
313	SAMN17173007/SAMN17173008	this study		Raboso Piave		N	1	9864	RABOSO PIAVE	NOIR	ITALY	247	RABOSO PIAVE	203	RABOSO PIAVE N.	ITAP-north
314	SAMN17173009	this study		Ragusano		B	2 (light)	41585	RAGUSANO	BLANC						ITAP-south			Moscatellone bianco (false)
315	SAMN17173010	this study		Recantina		N	1	9965	RECANTINA	NOIR	ITALY	249	RECANTINA	409	RECANTINA N.	ITAP-north
316	SAMN17173011/SAMN17173333	this study		Refosco dal peduncolo rosso		N	1	9987	REFOSCO DAL PEDUNCOLO ROSSO	NOIR	ITALY	251	REFOSCO DAL PEDUNCOLO ROSSO	205	REFOSCO DAL PEDUNCOLO ROSSO N.	ITAP-north
317	SAMN17173012	this study		Refosco nostrano		N	1	9989	REFOSCO NOSTRANO	NOIR	ITALY	253	REFOSCO NOSTRANO	206	REFOSCO NOSTRANO N.	ITAP-north
318	SAMN17173013/SAMN17173334	this study		Ribolla gialla		B	1	10054	RIBOLLA GIALLA	BLANC	ITALY	254	RIBOLLA GIALLA	208	RIBUELE B.	ITAP-north	Bianca la tinta (Tuscany)
319	SAMN17173014	this study		Riesling		B	1	10077	RIESLING WEISS	BLANC	GERMANY			210	RIESLING RENANO B.	WCEUR
320	SAMN17173015/SAMN17173335	this study		Riesling italico		B	1	13217	WELSCHRIESLING	BLANC	ITALY			209	RIESLING ITALICO B.	ITAP-north
321	SAMN17173148	this study		Rollo		B	1	10171	ROLLO	BLANC	ITALY	178	ROLLO	211	ROLLO B.	ITAP-north	Bruciapagliaio (Piedmont)	Pagadebiti (1)
322	SAMN17173016	this study		Rondinella		N	1	10189	RONDINELLA	NOIR	ITALY	255	RONDINELLA	212	RONDINELLA N.	ITAP-north
323	SAMN17173336	this study		Rossara toscana		R	1	17105	ROSSARA TARDIVA	NOIR	ITALY	182	ROSSARA TOSCANA			ITAP-center
324	SAMN17173017/SAMN17173149	this study		Rossese (Tibourin)		N	1	12434	TIBOUREN	NOIR	FRANCE	183	TIBOUREN	213	ROSSESE N.	ITAP-north	Rossese di Dolceacqua (Piedmont)	Tibouren (1)
325	SAMN17173150	this study		Ruché		N	2	10318	RUCHE	NOIR	ITALY	188	RUCHE	313	RUCHE' N.	ITAP-north
326	SAMN17173018	this study		Ruggine		B	1	23035	RUGGINE	BLANC	ITALY	189	RUGGINE	431	RUGGINE B.	ITAP-north
327	SAMN17173019	this study		Ruzzese		B	1	22772	RUZZESE	BLANC	ITALY	200	RUZZESE	432	RUZZESE B.	ITAP-north
328	SAMN17173020	this study		Sagrantino		N	1	10457	SAGRANTINO	NOIR	ITALY			217	SAGRANTINO N.	ITAP-center
329	SAMN17173337	this study		San Lorenzo	1	N	1	22517	SAN LORENZO	NOIR	ITALY					ITAP-center
330	SAMN17173021	this study		San Michele	1	N	1	10672	SAN MICHELE	NOIR	ITALY	301	SAN MICHELE	288	S. MICHELE N.	ITAP-north
331	SAMN17173022/SAMN17173151/SAMN17173338/SAMN17173354	this study		Sangiovese		N	1	10680	SANGIOVESE	NOIR	ITALY	1	SANGIOVESE	218	SANGIOVESE N.	ITAP-center	Prugnolo (Tuscany)
332	SAMN17173339	this study		Sauvignon blanc		B	1	10790	SAUVIGNON BLANC	BLANC	FRANCE	204	SAUVIGNON BLANC	221	SAUVIGNON B.	WCEUR
333	SAMN17173023/SAMN17173024/SAMN17173340	this study		Savagnin		Rs	5	17636	SAVAGNIN BLANC	BLANC						WCEUR	Traminer aromatico (Trentino)*
334	SAMN17173025/SAMN17173152/SAMN17173341	this study		Schiava (Rossara)		N	1	10825	SCHIAVA LOMBARDA	NOIR	ITALY	478	SCHIAVA LOMBARDA	224	SCHIAVA N.	ITAP-north	Raffayon (Tuscany); Schiava bresciana (Piedmont)
335	SAMN17173026	this study		Schiava gentile		N	1	10821	SCHIAVA GENTILE	NOIR	ITALY	258	SCHIAVA GENTILE	222	SCHIAVA GENTILE N.	ITAP-north
336	SAMN17173027/SAMN17173225	this study		Schiava grossa		N	1	10823	SCHIAVA GROSSA	NOIR	ITALY	321	SCHIAVA GROSSA	289/529	SCHIAVA GROSSA N.	ITAP-north	Postizza (Emilia Romagna)	Frankenthal (1)
337	SAMN17173342	this study		Schiava nera (false)		N	nd					205				ITAP-center
338	SAMN17173028	this study		Schioppettino		N	1	10830	SCHIOPPETTINO	NOIR	ITALY	259	SCHIOPPETTINO	290	SCHIOPPETTINO N.	ITAP-north
339	SAMN17173153/SAMN17173226	this study		Scimiscià (Scarsafoglia)		B	1	4766	GENOVESE	BLANC	ITALY	322	SCIMISCIÀ	377	SCIMISCIA' B.	ITAP-north	Squarciafoglia (Emilia Romagna)	Genovese (1)
340	SAMN17173029	this study		Ambror	2	B	1	416	AMBROR	BLANC	FRANCE					WCEUR	Seibel 10173
341	SAMN17173030	this study		Seibel 19881	2	N	nd	11461	SEIBEL 19881	NOIR	FRANCE					WCEUR
342	SAMN17173031	this study		Seinoir	2	N	3/4	11466	SEINOIR	NOIR	FRANCE					WCEUR	Seibel 8745
343	SAMN17173032/SAMN17173343	this study		Semillon		B	1	11480	SEMILLON	BLANC	FRANCE			227	SEMILLON B.	WCEUR
344	SAMN17173033	this study		Seyve Villard 12-347	2	N	nd	11587	SEYVE VILLARD 12- 347	NOIR	FRANCE					WCEUR
345	SAMN17173034	this study		Seyve Villard 12-390	2	N	nd	11592	SEYVE VILLARD 12- 390	NOIR	FRANCE					WCEUR
346	SAMN17173035	this study		Seyve Villard 29-399	2	N	nd	11663	SEYVE VILLARD 29- 399	NOIR	FRANCE					WCEUR
347	SAMN17173036	this study		Seyve Villard 23-512	2	B	nd	11651	SEYVE VILLARD 23- 512	BLANC	FRANCE					WCEUR
348	SAMN17173037	this study		Seyve Villard 29-522	2	N	nd	14324	SEYVE VILLARD 29- 522	NOIR	FRANCE					WCEUR
349	SAMN17173038	this study		Sirio	1	B	1	11832	SIRIO	BLANC	ITALY	302	SIRIO	291	SIRIO B.	ITAP-north
350	SAMN17173154	this study		Slarina		N	1	2372	CELLERINA	NOIR	ITALY	210	SLARINA	411	SLARINA N.	ITAP-north
351	SAMN17173185	this study		Somarello		N	1	24606	SOMARELLO NERO	NOIR	ITALY	312	SOMARELLO NERO			ITAP-south		Cerasola (2)
352	SAMN17173155/SAMN17173186	this study		Sultanina		B	1	12051	SULTANINA	BLANC	TURKEY	494	SULTANINA			EMCA	Ciucciuitto (Apulia)	Sultanine (1)
353	SAMN17173039/SAMN17173344	this study		Sylvaner verde		B	1	11805	SILVANER GRUEN	BLANC	AUSTRIA			230	SYLVANER VERDE B.	WCEUR		Utkhveti (2)
354	SAMN17173040/SAMN17173345	this study		Syrah		N	1	11748	SYRAH	NOIR	FRANCE	212	SYRAH	231	SYRAH N.	WCEUR
355	SAMN17173041	this study		Tamjanika crna (Moscato rosa)		Rs	2	8057	TAMJANIKA CRNA	ROUGE	BALKAN			156	MOSCATO ROSA Rs.	BALK
356	SAMN17173042	this study		Tazzelenghe		N	1	12291	TAZZELENGHE	NOIR	ITALY	261	TAZZELENGHE	293	TAZZELENGHE N.	ITAP-north	Refosco del botton (Friuli)
357	SAMN17173156	this study		Teinturier ad acino rotondo		N	1	24446	TINTORIA LLOYD	NOIR	ITALY	213	TEINTURIER AD ACINO ROTONDO			ITAP-north
358	SAMN17173346	this study		Tempranillo		N	1	12350	TEMPRANILLO TINTO	NOIR	SPAIN			345	TEMPRANILLO N.	IBER			Malvasia nera di Lecce (false) (Tuscany)
359	SAMN17173043	this study		Terbash		B	nd	12364	TERBASH	BLANC	TURKMENISTAN					MFEAS	Terbasci
360	SAMN17173044/SAMN17173157/SAMN17173227	this study		Termarina (Sciaccarello)		N	1	13604	TERMARINA	NOIR	ITALY	214	TERMARINA	395	TERMARINA N.	ITAP-center	Termarone rosso (Piedmont)*		Duraguzza (false)
361	SAMN17173045/SAMN17173347	this study		Teroldego		N	1	12371	TEROLDEGO	NOIR	ITALY	332	TEROLDEGO	232	TEROLDEGO N.	ITAP-north
362	SAMN17173046	this study		Terrano		N	1	12374	TERRANO	NOIR	ITALY	262	TERRANO	233	TERRANO N.	ITAP-north		Teran (2)
363	SAMN17173047/SAMN17173048	this study		Terzi 100.31	1	N	nd	12400	TERZI 100-31	NOIR	ITALY					ITAP				TERZI 108.6 CREA (misnomer)
364	SAMN17173049	this study		Terzi 97.46	1	N	nd	12398	TERZI 97- 46	NOIR	ITALY					ITAP
365	SAMN17173158	this study		Timorasso		B	1	12450	TIMORASSO	BLANC	ITALY	215	TIMORASSO	234	TIMORASSO B.	ITAP-north
366	SAMN17173050/SAMN17173228	this study		Tocai friulano (Sauvignonasse)		B	1	12543	FRIULANO	BLANC	ITALY	216	FRIULANO	235	TOCAI FRIULANO B.	ITAP-north	Occhio di gatto (Emilia Romagna)	Uva bianca antica di Sangineto (2)
367	SAMN17173229	this study		Tognona		B	1	25165	TOGNONA	BLANC	ITALY	330	TOGNONA			ITAP-center
368	SAMN17173051	this study		Torbato		B	1	12590	TOURBAT	BLANC	FRANCE	263	TOURBAT	237	TORBATO B.	ITAP-south
369	SAMN17173230	this study		Tosca bianca		B	1					223				ITAP-north
370	SAMN17173052/SAMN17173231	this study		Trebbianina		B	1	23038	TREBBIANINA	BLANC	ITALY	323	TREBBIANINA	434	TREBBIANINA B.	ITAP-north	Trebbiano di Spagna (Emilia Romagna)
371	SAMN17173053	this study		Trebbiano giallo		B	1	13605	TREBBIANO GIALLO	BLANC	ITALY	217	TREBBIANO GIALLO	240	TREBBIANO GIALLO B.	ITAP-center
372	SAMN17173054	this study		Trebbiano romagnolo		B	1	12625	TREBBIANO ROMAGNOLO	BLANC	ITALY	218	TREBBIANO ROMAGNOLO	242	TREBBIANO ROMAGNOLO B.	ITAP-north
373	SAMN17173159/SAMN17173232/SAMN17173233/SAMN17173348	this study		Trebbiano toscano		B	1	12628	TREBBIANO TOSCANO	BLANC	ITALY	2	TREBBIANO TOSCANO	244	TREBBIANO TOSCANO B.	ITAP-center	Rossetto (Emilia Romagna)	Lacrima di Gallicchio (2)		Carricante (2) (misnomer)
374	SAMN17173055/SAMN17173234	this study		Trevisana nera		N	1	12642	TREVISANA NERA	NOIR	ITALY	191	TREVISANA NERA	245	TREVISANA NERA N.	ITAP-north	Lambrusco montanaro (Emilia Romagna)
375	SAMN17173056	this study		Turchetta		N	1	23214	TURCHETTA	NOIR				410	TURCHETTA N.	ITAP-north
376	SAMN17173301	this study		Ugillina		B	1	16969	GROPPELLO	BLANC	ITALY	107	GROPPELLO			ITAP-center			Groppello bianco (false) (Tuscany)
377	SAMN17173235	this study		Uva d’oro bianca		B	1				ITALY	441				ITAP-north
378	SAMN17173236	this study		Uva del Fantini		N	1	23040	UVA DEL FANTINI	NOIR	ITALY	338	UVA DEL FANTINI	435	UVA DEL FANTINI N.	ITAP-north
379	SAMN17173187	this study		Uva della macchia		N	1					495	UVA DELLA MACCHIA			ITAP-south
380	SAMN17173057/SAMN17173188	this study		Uva di Troia		N	1	12819	UVA DI TROIA	NOIR	ITALY	496	UVA DI TROIA	247	UVA DI TROIA N.	ITAP-south	Nero di Troia (Apulia)
381	SAMN17173189	this study		Uva nera tosta		N	1					497	UVA NERA TOSTA			ITAP-south
382	SAMN17173160	this study		Uva rara		N	1	12830	UVA RARA	NOIR	ITALY	222	UVA RARA	248	UVA RARA N.	ITAP-north
383	SAMN17173237	this study		Uva Tosca		N	1	12836	UVA TOSCA	NOIR	ITALY	339	UVA TOSCA	249	UVA TOSCA N.	ITAP-north
384	SAMN17173161	this study		Uvalino		N	1	22754	UVALINO	NOIR	ITALY	221	UVALINO	370	UVALINO N.	ITAP-north
385	SAMN17173058	this study		Valentino	1	N	1	12872	VALENTINO NERO	NOIR	ITALY	305	VALENTINO NERO	295	VALENTINO N.	ITAP-north
386	SAMN17173059	this study		Vega	1	B	1	12926	VEGA	BLANC	ITALY	306	VEGA	296	VEGA B.	ITAP-north
387	SAMN17173060	this study		Veltliner gruener		B	1	12930	VELTLINER GRUEN	BLANC	ITALY			250	VELTLINER B.	WCEUR		Gruner Veltliner (1)
388	SAMN17173238/SAMN17173239	this study		Verdea		B	1	10944	VERDEA	BLANC	ITALY	476	VERDEA	251/532	VERDEA B.	ITAP-north	Dorata di Montericco (Emilia Romagna)		Lugliatica (false) (Emilia Romagna)
389	SAMN17173190	this study		Verdeca (Lagorthi)		B	1	6665	LAGORTHI	BLANC	GREECE	501	VERDECA			BALK	Pampanuto (Apulia)	Lagorthi (1); Malvasia (2)
390	SAMN17173061	this study		Verdelet	2	B	nd	12952	VERDELET	BLANC	FRANCE					WCEUR	Seibel 9110
391	SAMN17173062/SAMN17173063/SAMN17173349	this study		Verdicchio bianco		B	1	12963	VERDICCHIO BIANCO	BLANC	ITALY	498	VERDICCHIO BIANCO	254	VERDICCHIO BIANCO B.	ITAP-center	Verduschia (Tuscany); Verdarella (Tuscany)
392	SAMN17173064	this study		Verdiso		B	1	12966	VERDISO	BLANC	ITALY	265	VERDISO	255	VERDISO B.	ITAP-north
393	SAMN17173065	this study		Verduzzo friulano		B	1	12976	VERDUZZO FRIULANO	BLANC	ITALY	266	VERDUZZO FRIULANO	256	VERDUZZO FRIULANO B.	ITAP-north
394	SAMN17173066	this study		Verduzzo trevigiano		B	1	12977	VERDUZZO TREVIGIANO	BLANC	ITALY	267	VERDUZZO TREVIGIANO	257	VERDUZZO TREVIGIANO B.	ITAP-north
395	SAMN17173067/SAMN17173162/SAMN17173350	this study		Vermentino		B	1	12989	VERMENTINO	BLANC	ITALY	4	VERMENTINO	258	VERMENTINO B.	ITAP-center	Favorita (Piedmont)
396	SAMN17173351	this study		Vermentino nero		N	1	12992	VERMENTINO NERO	NOIR	ITALY			259	VERMENTINO NERO N.	ITAP-center
397	SAMN17173068/SAMN17173240	this study		Vernaccia di Oristano (Spergola)		B	1	12997	VERNACCIA DI ORISTANO	BLANC	ITALY	434	VERNACCIA DI ORISTANO	260	VERNACCIA DI ORISTANO B.	ITAP-north	Spergola (Emilia Romagna)
398	SAMN17173069/SAMN17173352	this study		Vernaccia di San Gimignano		B	1	12998	VERNACCIA DI SAN GIMIGNANO	BLANC	ITALY	5	VERNACCIA DI SAN GIMIGNANO	261	VERNACCIA DI S. GIMIGNANO B.	ITAP-center
399	SAMN17173070	this study		Vernaccina		B	1	24952	VERNACCINA	BLANC	ITALY			437	VERNACCINA B.	ITAP-center			Scarsafoglia (false) CREA
400	SAMN17173071	this study		Vespaiola		B	1	13016	VESPAIOLA	BLANC	ITALY	268	VESPAIOLA	263	VESPAIOLA B.	ITAP-north
401	SAMN17173163	this study		Vespolina		N	1	13018	VESPOLINA	NOIR	ITALY	226	VESPOLINA	264	VESPOLINA N.	ITAP-north
402	SAMN17173164	this study		Vien de Nus		N	1	13068	VIEN DE NUS	NOIR	ITALY	227	VIEN DE NUS	265	VIEN DE NUS N.	ITAP-north
403	SAMN17173353	this study		Viognier		B	1	13106	VIOGNIER	BLANC	FRANCE	228	VIOGNIER	346	VIOGNIER B.	WCEUR
404	SAMN17173241	this study		Vite di Roteglia		N	1	26370	VITE DI ROTEGLIA	NOIR	ITALY	324	VITE DI ROTEGLIA			ITAP-north
405	SAMN17173072	this study		Vitouska		B	1	24412	VITOVSKA	BLANC	SLOVENIA			320	VITOUSKA B.	BALK
406	SAMN17173073	this study		Vitovska grganja		B	1	16017	VITOUSKA GARGANIJA	BLANC	SLOVENIA					BALK	Malvasia furmhann
407	SAMN17173074	this study		Wildbacher spätblau		N	1	13234	WILDBACHER BLAU	NOIR	AUSTRIA	270	WILDBACHER BLAU	303	WILDBACHER N.	WCEUR		Wildbacher blau (1)
408	SAMN17173075/SAMN17173191	this study		Zibibbo (Moscato d'Alessandria)		B	2	8241	MUSCAT OF ALEXANDRIA	BLANC	GREECE	350	ZIBIBBO	343/533	ZIBIBBO B.	ITAP-south		Muscat d'Alexandrie (1); Zibibbo Fortunato (2)	Moscatiddone bianco (false) (Apulia)
VARIETIES NOT MATCHING THE VARIETIES OF THIS RESEARCH ADDED FROM: 1) Laucou et al., 2018 (Collection of Vassal); 2) De Lorenzis et al., 2019 (Magna Grecia); 3) De Lorenzis et al., 2015 (Georgia)
409	Abouhou	1		Abouhou		N		35	ABOUHOU	NOIR	MOROCCO					MAGH
410	Achlamiche	1		Achlamiche		B		14764	ACHLAMICHE	BLANC	SYRIAN ARAB REPUBLIC					EMCA-MEFAS-RUUK
411	Adjaruli tetri	3		Adjaruli tetri		B		21847	ADJARULI TETRI	BLANC	GEORGIA					EMCA-MEFAS-RUUK
412	Adreuli skelkana	1		Adreuli skelkana		B		16266	ADREULI TKHELKANA	BLANC	GEORGIA					EMCA-MEFAS-RUUK
413	Adreuli tetri	1		Adreuli tetri		B		71	ADREULI TETRI	BLANC	GEORGIA					EMCA-MEFAS-RUUK
414	Aetonychi mavro	1		Aetonychi mavro		N		76	AITONYCHI MAVRO	NOIR	GREECE					BALK
415	Affenthaler	1		Affenthaler		N		79	AFFENTHALER	NOIR	GERMANY					WCEUR
416	Ag isioum	1		Ag isioum		B		6813	LESNOI BELYI MARAGINSKII	BLANC	DAGHESTAN					EMCA-MEFAS-RUUK
417	Ag Kiourdach faux	1		Ag Kiourdach faux		R		22014	GYRMYZY MERENDI	ROUGE	AZERBEIJAN					EMCA-MEFAS-RUUK
418	Agadai	1		Agadai		B		95	AGADAI	BLANC	DAGHESTAN					EMCA-MEFAS-RUUK
419	Aghiorgitiko	2		Aghiorgitiko		N		102	AGIORGITIKO	NOIR	GREECE					BALK
420	Aglianico antico	2		Aglianico antico		N										ITAP-south
421	Aglianicone	2		Aglianicone		N		24148	AGLIANICONE	NOIR	ITALY			3	AGLIANICONE N.	ITAP-south
422	Aglianicone di cardile	2		Aglianicone di cardile		N		26216	AGLIANICONE DI CARDILE	NOIR	ITALY					ITAP-south
423	Agourane	1		Agourane		B		110	AGOURANE	BLANC	ALGERIA					MAGH
424	Agua santa	1		Agua santa		N		123	AGUA SANTA	NOIR	PORTUGAL					IBER
425	Ambary	1	as in VIVC	Ahafei		B		11687	SHAFEI	BLANC	AZERBEIJAN					EMCA-MEFAS-RUUK
426	Ahmar Derani	1		Ahmar Derani		R		133	AHMAR DERANI	ROUGE	SYRIAN ARAB REPUBLIC					EMCA-MEFAS-RUUK
427	Amessasse	1	as in VIVC	Ahmed		B		135	AHMED	BLANC	ALGERIA					MAGH
428	Ahmeh Sal apyrene	1		Ahmeh Sal apyrene		B		24157	AHMEH SAL APYRENE	BLANC	IRAN					EMCA-MEFAS-RUUK
429	Ahmeur bou Ahmeur	1		Ahmeur bou Ahmeur		R		140	AHMEUR BOU AHMEUR	ROUGE	ALGERIA					MAGH
430	Aidani mavro	2		Aidani mavro		N		148	AIDANI MAVRO	NOIR	GREECE					BALK
431	Ain el Bouma	1		Ain el Bouma		B		17384	AIN EL BOUMA	BLANC	ALGERIA					MAGH
432	Airen	1		Airen		B		157	AIREN	BLANC	SPAIN					IBER
433	Ak ouzioum tagapskii	1		Ak ouzioum tagapskii		B		174	AK UZYUM TAGAPSKII	BLANC	SUN (FORMERLY USSR)					EMCA-MEFAS-RUUK
434	Akiki	1		Akiki		Rs		188	AKIKI	ROSE	GREECE					BALK
435	Aladasturi	3		Aladasturi		N		211	ALADASTURI	NOIR	GEORGIA					EMCA-MEFAS-RUUK
436	Alarije	1		Alarije		B		213	ALARIJE	BLANC	SPAIN					IBER
437	Albaranzeuli bianco	1	considering the PO with 'Heben'	Albaranzeuli bianco (false)		B		26852	CRANACCIA ARUSSA	BLANC	ITALY					ITAP-south
438	Albillo de Grenada	1		Albillo de Grenada		B		248	ALBILLO DE GRANADA	BLANC	SPAIN					IBER
439	Albillo de Albacete	1	as in VIVC	Albillo del pozo		B		20502	ALBILLO DEL POZO	BLANC	SPAIN					IBER
440	Forastera (Spain)	1	considering its PO with 'Palomino fino'	Albillo forastero		B		24859	ALBILLO FORASTERO	BLANC	SPAIN					IBER
441	Picadillo	1	as in VIVC	Albillo mayor		B		12581	ALBILLO MAYOR	BLANC	SPAIN					IBER
442	Albillo Real	1		Albillo Real		B		247	ALBILLO REAL	BLANC	SPAIN					IBER
443	Alcanon	1		Alcanon		B		255	ALCANON	BLANC	SPAIN					IBER
444	Aledo	1		Aledo		B		260	ALEDO	BLANC	USA					NEWO
445	Aledo real	1		Aledo real		B		26025	ALEDO REAL	BLANC	SPAIN					IBER
446	Alexandroouli	1		Alexandroouli		N		263	ALEXANDROOULI	NOIR	GEORGIA			813	ALEXANDROULI N.	EMCA-MEFAS-RUUK
447	Alfrocheiro preto	1		Alfrocheiro preto		N		277	ALFROCHEIRO	NOIR	PORTUGAL					IBER
448	Alicante di Egua	2	considering its POs	Alicante (false)												ITAP-south				Alicante di Egua (2) (misnomer)
449	Alicanti	1		Alicanti		B		26048	ALICANTI	BLANC	SPAIN					IBER
450	Allaren	1		Allaren		B		25111	ALLAREN	BLANC	SPAIN					IBER
451	Almeria nera	1		Almeria nera		N		22738	ALMERIA NERA	ROUGE	SPAIN					nd
452	Alphonse Lavallee	1		Alphonse Lavallee		N		349	ALPHONSE LAVALLEE	NOIR	FRANCE			502	ALPHONSE LAVALEE N.	WCEUR
453	Altesse	1		Altesse		B		354	ALTESSE	BLANC	FRANCE					WCEUR
454	Alvarelhao	1		Alvarelhao		N		1650	ALVARELHAO	NOIR	PORTUGAL					IBER
455	Alvarinho	1		Alvarinho		B		15689	ALVARINHO	BLANC	PORTUGAL					IBER
456	Amaral	1		Amaral		N		818	AMARAL	NOIR	PORTUGAL					IBER
457	Amigne	1		Amigne		B		425	AMIGNE	BLANC	SWITZERLAND					WCEUR
458	Angoor Kalan	1	as in VIVC	Angur Kalan		Rs		8561	ANGUR KALAN	ROSE	UZBEKISTAN					EMCA-MEFAS-RUUK
459	Antao Vaz	1		Antao Vaz		B		493	ANTAO VAZ	BLANC	PORTUGAL					IBER
460	Antinello	2		Antinello		B		25771	ANTINELLO	BLANC	ITALY			446	ANTINELLO B.	ITAP-south
461	Aouillat	1		Aouillat		B		504	AOUILLAT	BLANC	FRANCE					WCEUR
462	Aragatzi	1		Aragatzi	1	Rs		525	ARAGATSI	ROSE	ARMENIA					EMCA-MEFAS-RUUK
463	Araklinos	1		Araklinos		N		528	ARAKLINOS	NOIR	GREECE					BALK
464	Arakseni tcherni	1		Arakseni tcherni		N		530	ARAKSENI CHERNYI	NOIR	ARMENIA					EMCA-MEFAS-RUUK
465	Arbane	1		Arbane		B		554	ARBANE	BLANC	FRANCE					WCEUR
466	Arbanello	2		Arbanello		B		42280	ARBANELLO	BLANC	ITALY	363	ARBANELLO			ITAP-south
467	Argamusa	1		Argamusa		B		585	ARGAMUSA	BLANC	SPAIN					IBER
468	Argvetula GEOpub	3	as in VIVC	Argvetula sapere		N		592	ARGVETULA SAPERE	NOIR	GEORGIA					EMCA-MEFAS-RUUK
469	Arilla	2		Arilla		B		17578	ARILLA	BLANC	ITALY					ITAP-south
470	Arinarnoa	1		Arinarnoa		N		599	ARINARNOA	NOIR	FRANCE					WCEUR
471	Arinto = Pederna	1		Arinto = Pederna		B		602	ARINTO	BLANC	PORTUGAL					IBER
472	Arna-guirna	1		Arna-guirna		B		583	AREVIK SPITAK	BLANC	ARMENIA					EMCA-MEFAS-RUUK
473	Aromriesling	1		Aromriesling		B		637	AROMRIESLING	BLANC	FRANCE					WCEUR
474	Arrouya	1		Arrouya		N		649	ARROUYA	NOIR	FRANCE					WCEUR
475	Arvine	1	as in VIVC	Arvine petite		B		664	ARVINE PETITE	BLANC	SWITZERLAND	166	PETITE ARVINE			WCEUR
476	Askeri	1	considering its PO with 'Sultanina'	Askeri		B		3960	ESKERI	BLANC	TURKMENISTAN					EMCA-MEFAS-RUUK
477	Asma	1		Asma		N		682	ASMA	NOIR	UKRAINE					EMCA-MEFAS-RUUK
478	Rivairenc = Aspiran noir	1	as in VIVC	Aspiran noir		N		697	ASPIRAN NOIR	NOIR	FRANCE					WCEUR
479	Asprinio bianco faux	1		Asprinio bianco faux												ITAP-south
480	Asprouda Santorinis	1		Asprouda Santorinis		B		4989	ASPROUDA SANTORINES	BLANC	GREECE					BALK
481	Assali al arous	1		Assali al arous		B		712	ASSALI AL AROUS	BLANC	LEBANON					EMCA-MEFAS-RUUK
482	Assouad karech	1		Assouad karech		N		12125	ASSWAD KARECH	NOIR	LEBANON					EMCA-MEFAS-RUUK
483	Assouad Koupti	1		Assouad Koupti		N		17398	ASSWAD KOUPTI	NOIR						EMCA-MEFAS-RUUK
484	Assoued kere	1		Assoued kere		B		724	ASSOUED KERE	BLANC	TURKEY					EMCA-MEFAS-RUUK
485	Asswad Abou Khisle	1		Asswad Abou Khisle		N		17396	ASSWAD ABOU KHISLE	NOIR	SYRIAN ARAB REPUBLIC					EMCA-MEFAS-RUUK
486	Kasoufi de la Bekaa	1	as in VIVC	Asswad zeitouni		N		21790	ASSWAD ZEITOUNI	NOIR	SYRIAN ARAB REPUBLIC					EMCA-MEFAS-RUUK
487	Assyl kara	1		Assyl kara		N		731	ASYL KARA	NOIR	DAGHESTAN					EMCA-MEFAS-RUUK
488	Assyrtiko	2		Assyrtiko		B		726	ASSYRTIKO	BLANC	GREECE					BALK
489	Asuretuli shavi	3		Asuretuli shavi		N		729	ASURETULI SHAVI	NOIR	GEORGIA					EMCA-MEFAS-RUUK
490	Athiri lefko (Kotinis)	1	as in VIVC	Athiri aspro		B		744	ATHIRI ASPRO	BLANC	GREECE					BALK
491	Attiki	1	as in VIVC	Attika seedless	1	N		17309	ATTIKA SEEDLESS	NOIR	GREECE					BALK
492	Bajor kek	1	as reported in VIVC	Augster blau		N		765	AUGSTER BLAU	NOIR	AUSTRIA					BALK
493	Goher	1	considering its full pedegree and its POs	Augster weiss		B		767	AUGSTER WEISS	BLANC	HUNGARY					BALK
494	Austegna	2		Austegna		B		26215	AUSTEGNA	BLANC	ITALY					ITAP-south
495	Avassirkhva	1		Avassirkhva		B		796	AVASIRKHVA	BLANC	GEORGIA					EMCA-MEFAS-RUUK
496	Avesso	1		Avesso		B		798	AVESSO	BLANC	PORTUGAL					IBER
497	Avgoustiatis	2		Avgoustiatis		N		801	AVGOUSTIATIS	NOIR	GREECE					BALK
498	Azizi el Jaia	1		Azizi el Jaia		B		830	AZIZI EL JAIA	BLANC	MOROCCO					MAGH
499	Babica crna	1		Babica crna		N		23110	BABICA	NOIR	DALMATIEN					BALK
500	Bacchus	1	as in VIVC	Bacchus weiss		B		851	BACCHUS WEISS	BLANC	GERMANY					WCEUR
501	Badagui noir	1	as in VIVC	Badagi		N		880	BADAGI	ROUGE	GEORGIA					EMCA-MEFAS-RUUK
502	Baga	1		Baga		N		885	BAGA	NOIR	PORTUGAL					IBER
503	Bagitchala 05	3		Bagitchala 05												EMCA-MEFAS-RUUK
504	Baisubani 01	3		Baisubani 01												EMCA-MEFAS-RUUK
505	Bakator piros	1	as in VIVC	Bakator roz		R		905	BAKATOR ROZ	ROSE	HUNGARY					BALK
506	Bakhtiori	1		Bakhtiori		B		908	BAKHTIORI	BLANC	UZBEKISTAN					EMCA-MEFAS-RUUK
507	Balbut bijeli	1	as in VIVC	Balbut		B		929	BALBUT	BLANC	CROATIA					BALK
508	Balouti	1		Balouti				24990	BALOUTI (ABBAYE DE LATROUN)		ISRAEL					EMCA-MEFAS-RUUK
509	Balsamina	1		Balsamina		B		24401	BALSAMINA	BLANC	ITALY					ITAP-north
510	Baratcsuha szurke	1		Baratcsuha szurke		G		17431	BARATCSUHA SZUERKE	GRIS	HUNGARY					BALK
511	Barlinka faux	1		Barlinka faux		N		41916	BARLINKA FAUX	NOIR	SOUTH AFRICA					NEWO
512	Baroque	1		Baroque		B		1005	BAROQUE	BLANC	FRANCE					WCEUR
513	Baserri	1		Baserri		B		1021	BASERRI	BLANC	FRANCE					WCEUR
514	Basicata	1		Basicata		B		1022	BASICATA	BLANC	MOLDOVA					BALK
515	Basilikumtraube	1	as in VIVC	Basilikum		B		21292	BASILIKUM	BLANC	GERMANY					WCEUR
516	Bastardo espanhol	1		Bastardo espanhol		N		25773	BASTARDO ESPANHOL	NOIR	PORTUGAL					IBER
517	Bastardo Magaratchskii	1		Bastardo Magaratchskii		N		1028	BASTARDO MAGARACHSKII	NOIR	UKRAINE					EMCA-MEFAS-RUUK
518	Bastrardo blanco	1		Bastrardo blanco		B		24996	BASTARDO BLANCO	BLANC	SPAIN					IBER
519	Battraube	1		Battraube		N		1041	BATTTRAUBE	NOIR	AUSTRIA					WCEUR
520	Bayad (non identified)	1	as in VIVC	Bayad (non identified)		B	2	42258	BAYAD (NON IDENTIFIED)	BLANC						WCEUR
521	Bayadi de Syrie	1		Bayadi de Syrie		B		42007	BAYADI DE SYRIE	BLANC	SYRIAN ARAB REPUBLIC					EMCA-MEFAS-RUUK
522	Bayan Shirei	1		Bayan Shirei		B		1049	BAYAN SHIREI	BLANC	AZERBEIJAN					EMCA-MEFAS-RUUK
523	Bazaleturi	3		Bazaleturi		B		1053	BAZALETURI	BLANC	GEORGIA					EMCA-MEFAS-RUUK
524	Beclan	1		Beclan		N		1076	BECLAN PETIT	NOIR	FRANCE					WCEUR
525	Beerheller	1		Beerheller				1084	BEERHELLER							nd
526	Bekari	2		Bekari		N		1091	BEKARI	NOIR	GREECE					BALK
527	Belle Denise	1		Belle Denise		N		24177	BELLE DENISE	NOIR	FRANCE					WCEUR
528	Benedicto	1		Benedicto		N		1131	BENEDICTO	NOIR	SPAIN					IBER
529	Benedicto falso	1	as in VIVC	Benedicto falso de Aragon		N		23871	BENEDICTO FALSO DE ARAGON	NOIR	SPAIN					IBER
530	Beregi rozsas	1		Beregi rozsas		Rs		1157	BEREGI ROZSA	ROUGE	HUNGARY					BALK
531	Bermejuela	1		Bermejuela		B		24424	BERMEJUELA	BLANC	SPAIN					IBER
532	Bermestia bianca	1		Bermestia bianca		B		1178	BERMESTIA BIANCA	BLANC	ITALY					ITAP-north
533	Bezoul el Aouda	1		Bezoul el Aouda		N		1312	BEZOUL EL AOUDA	NOIR	MOROCCO					MAGH
534	Bezoul el Kelba	1		Bezoul el Kelba		B		25669	BEZOUL EL KELBA	BLANC	TUNISIA					MAGH
535	Variete d'oasis Bou Chemma 46	1	as in VIVC	Bezoul kelba el bidha gabes		B		24997	BEZOUL KELBA EL BIDHA GABES	BLANC	TUNISIA					MAGH
536	Bianca di Bellosguardo	2		Bianca di Bellosguardo												ITAP-south
537	Borrado das moscas	1	considering its PO with 'Arinto do dao'	Bical		B		1568	BICAL	BLANC	PORTUGAL					IBER
538	Bicane	1		Bicane		B		1341	BICANE	BLANC	FRANCE					nd
539	Big Muscat seedless	1		Big Muscat seedless		B		17810	BIG MUSCAT SEEDLESS	BLANC	ARGENTINA					NEWO
540	Big Perlon	1		Big Perlon		N		17811	BIG PERLON	NOIR	ARGENTINA					NEWO
541	Black monukka	1	considering its full pedigree and POs	Black monukka		N		17452	BLACK MONUKKA	NOIR	USA					NEWO
542	Black Morocco	1		Black Morocco		N		3402	BLACK MOROCCO	NOIR	FRANCE					WCEUR
543	Blanc Auba	1		Blanc Auba		B		1418	BLANC AUBA	BLANC	FRANCE					WCEUR
544	Blanc de Rhafsai	1		Blanc de Rhafsai		B		1423	BLANC DE RHAFSAI	BLANC	MOROCCO					MAGH
545	Blanquilina	1		Blanquilina		B		1452	BLANQUILINA	BLANC	SPAIN					IBER
546	Blatina	2		Blatina		N		1454	BLATINA	NOIR	BOSNIA AND HERZEGOWINA					BALK
547	Blatterle	1		Blatterle		B		1455	BLATTERLE	BLANC	ITALY			835	BLATTERLE B.	ITAP-north
548	Bobal	1		Bobal		N		1493	BOBAL	NOIR	SPAIN			819	BOBAL N.	IBER
549	Bogazkere	1		Bogazkere		N		1505	BOGAZKERE	NOIR	TURKEY					EMCA-MEFAS-RUUK
550	Bondola	1		Bondola		N		1546	BONDOLA	NOIR	SWITZERLAND					WCEUR
551	Borchalo	1		Borchalo				6938	BORCHALO							EMCA-MEFAS-RUUK
552	Borracal	1		Borracal		N		1564	BORRACAL	NOIR	PORTUGAL					IBER
553	Bou Khanzir noir	1		Bou Khanzir noir		N		1592	BOU KHANZIR NOIR	NOIR	MOROCCO					MAGH
554	Bourboulenc	1		Bourboulenc		B		1612	BOURBOULENC	BLANC	FRANCE					WCEUR
555	Braghina	1		Braghina		Rs		1644	BRAGHINA ROSIE	ROSE	SERBIA					BALK
556	Breider 5-6	1		Breider 5-6		Rs		24182	BREIDER 5-6	ROSE	GERMANY					WCEUR
557	Breval negro	1		Breval negro		N		24609	BREVAL NEGRO	ROUGE	SPAIN					IBER
558	Brun Fourca	1		Brun Fourca		N		1707	BRUN FOURCA	NOIR	FRANCE					WCEUR
559	C 50-171 (Ramming)	1		C 50-171 (Ramming)		N										NEWO
560	Cacaboue	1		Cacaboue		B		1937	CACABOUE	BLANC	FRANCE					WCEUR
561	Cahours	1		Cahours		N		40346	CAHOURS	NOIR	FRANCE					WCEUR
562	Cainho	1		Cainho		B		371	CAINO BLANCO	BLANC	PORTUGAL					IBER
563	Calabre	1		Calabre		B	2 (light)	1988	CALABRE	BLANC	ITALY					ITAP-south
564	Callet	1		Callet		N		2001	CALLET	NOIR	SPAIN					IBER
565	Camaralet	1		Camaralet		B		2015	CAMARALET FEMELLE	BLANC	FRANCE					WCEUR
566	Camaraou noir	1		Camaraou noir		N		2017	CAMARAOU NOIR	NOIR	FRANCE					WCEUR
567	Camarate	1		Camarate		N		2018	CAMARATE TINTO	NOIR	PORTUGAL					IBER
568	Camputese	2		Camputese		N		26212	CAMPUTESE	NOIR	ITALY					ITAP-south
569	Batista	1	as in VIVC	Canari noir		N		2043	CANARI NOIR	NOIR	FRANCE					IBER
570	Cannamelo n.	2	as in VIVC	Cannamela		N		26220	CANNAMELA	NOIR	ITALY					ITAP-south
571	Canocazo	1		Canocazo		B		2058	CANOCAZO	BLANC	SPAIN					IBER
572	Canorroyo	1		Canorroyo		B		2061	CANORROYO	BLANC	SPAIN					IBER
573	Caprugnone	1		Caprugnone		N		22472	CAPRUGNONE	ROUGE	ITALY					ITAP-center
574	Cardinal	1		Cardinal	1	R		2091	CARDINAL	ROUGE	USA			507	CARDINAL N.	NEWO
575	Carina	1		Carina		N		2100	CARINA	NOIR	AUSTRALIA					NEWO
576	Carrasquin	1		Carrasquin		N		2123	CARRASQUIN	NOIR	SPAIN					IBER
577	Casavecchia	2		Casavecchia		N		22899	CASAVECCHIA	NOIR	ITALY			365	CASAVECCHIA N.	ITAP-south
578	Casetta	1		Casetta		N		14977	LAMBRUSCO DEL CASETTA	NOIR	ITALY			369	CASETTA N.	ITAP-north
579	Castanal	1		Castanal		N		23051	CASTANAL	NOIR	SPAIN					IBER
580	Castelao	1		Castelao		N		2324	CASTELAO	NOIR	PORTUGAL					IBER
581	Castellana blanca	1		Castellana blanca		B		26280	CASTELLANA BLANCA	BLANC	SPAIN					IBER
582	Castets = Maturana tinta de Navarrete	1	as in VIVC	Castets		N		2325	CASTETS	NOIR	FRANCE					WCEUR
583	Castiglione di Bova	2	as reported in VIVC	Castiglione		N		26023	CASTIGLIONE	NOIR	ITALY					ITAP-south
584	Castillo de arcos	1		Castillo de arcos		B		2328	CASTILLO DE ARCOS	BLANC	SPAIN					IBER
585	Catalanesca	1		Catalanesca		B		2337	CATALANESCA	BLANC	ITALY			398	CATALANESCA B.	ITAP-south
586	Cayam	1	as reported in VIVC from Laucou et al., 2018	Cayam		B		14819	CAYAM	BLANC	FRANCE					WCEUR
587	Cayetana blanca = Jaen blanco	1	as in VIVC	Cayetana blanca		B		5648	CAYETANA BLANCA	BLANC	SPAIN					IBER
588	Centennial seedless	1		Centennial seedless		B		2380	CENTENNIAL SEEDLESS	BLANC	USA			571	CENTENNIAL SEEDLESS B.	NEWO
589	Cercial du Dao	1		Cercial du Dao		B		2389	CERCEAL BRANCO	BLANC	PORTUGAL					IBER
590	Cesar	1		Cesar		N		2400	CESAR	NOIR	FRANCE					WCEUR
591	Chachkhriala 01	3		Chachkhriala 01												EMCA-MEFAS-RUUK
592	Chahnani	1		Chahnani		B		2416	CHAHMANI	BLANC	LEBANON					EMCA-MEFAS-RUUK
593	Chami abiad	1		Chami abiad		B		14822	CHAMI ABIAD	BLANC	SYRIAN ARAB REPUBLIC					EMCA-MEFAS-RUUK
594	Chaouch blanc	1		Chaouch blanc		B		10196	CHAOUCH BLANC	BLANC	TURKEY					EMCA-MEFAS-RUUK
595	Chaouch rose	1	considering its PO with 'Chaouch blanc'	Chaouch rozovyi		Rs		2507	CHAOUCH ROZOVYI	ROSE	TURKEY					EMCA-MEFAS-RUUK
596	Chaptal	1		Chaptal		B		2450	CHAPTAL	BLANC	FRANCE					WCEUR
597	Chenin	1		Chenin		B		2527	CHENIN BLANC	BLANC	FRANCE			391	CHENIN B.	WCEUR
598	Chirai obak	1		Chirai obak		B		16251	CHIRAI OBAK	BLANC	SUN (FORMERLY USSR)					EMCA-MEFAS-RUUK
599	Chouchillon	1		Chouchillon		B		2619	CHOUCHILLON	BLANC	FRANCE					WCEUR
600	Cinsaut	1		Cinsaut		N		2672	CINSAUT	NOIR	FRANCE					WCEUR
601	Claverie coulard	1		Claverie coulard		B		14831	CLAVERIE COULARD	BLANC	FRANCE					WCEUR
602	Coada vulpii	1		Coada vulpii		Rs		17460	COADA VULPII	ROSE	ROMANIA					BALK
603	Coarna alba	1		Coarna alba		B		2724	COARNA ALBA	BLANC	MOLDOVA					BALK
604	Darkaia noir = Coarna neagra	1	as in VIVC	Coarna neagra		N		2726	COARNA NEAGRA	NOIR	MOLDOVA					MAGH
605	Cococciola	1		Cococciola		B		2735	COCOCCIOLA	BLANC	ITALY			64	COCOCCIOLA B.	ITAP-center
606	Coda di pecora	2		Coda di pecora		B		24868	CODA DI PECORA	BLANC	ITALY					ITAP-south
607	Codivarta	1		Codivarta		B		17007	CUDIVERTA	BLANC	FRANCE					WCEUR
608	Coglionara	2		Coglionara		B		26214	COGLIONARA	BLANC	ITALY					ITAP-south
609	Cojonata	1		Cojonata		B		2751	COJONATA	BLANC	SPAIN					IBER
610	Colatamurro	2		Colatamurro		N		25679	COLATAMURRO	NOIR	ITALY			882	COLATAMURRO N.	ITAP-south
611	Conca d'oro	1		Conca d'oro		B		4357	GALLURAZENI DI DAMASCO	BLANC	SYRIAN ARAB REPUBLIC					ITAP-south
612	Corason de Kabritte blanc	1		Corason de Kabritte blanc		B		40369	CORASON DE KABRITTE	BLANC	SPAIN					IBER
613	Corazon de cabrito	1		Corazon de cabrito		B		24550	CORAZON DE CABRITO	BLANC	SPAIN					IBER
614	Corbina vicentina	1		Corbina vicentina		N		17273	CORBINA VICENTINA	NOIR	ITALY					ITAP-north
615	Corinto nero	2	different from Corinto nero / Korinthiaki reported in VIVC	Corinto (false)		N										BALK			Corinto (false)
616	Teta de Vaca = De Cuerno	1	considering its offspring 'Orlovi nokti beli'	Cornichon blanc		B		16448	CORNICHON BLANC	BLANC	ITALY					nd
617	Cornichon blanc (non identified)	1		Cornichon blanc (non identified)		B		42085	CORNICHON BLANC (NON IDENTIFIED)	BLANC						nd
618	Cornifesto	1		Cornifesto		N		2846	CORNIFESTO	NOIR	PORTUGAL					IBER
619	Corniola	2		Corniola (false)		B										ITA			Corniola (false)
620	Autumn seedless	1	as in VIVC	Corrin seedles		B		13720	CORRIN SEEDLESS	BLANC	USA			585	AUTUMN SEEDLESS B.	NEWO
621	Courbu	1	as in VIVC	Courbu blanc		B		3211	COURBU BLANC	BLANC	FRANCE					WCEUR
622	Crimposie	1		Crimposie		B		3237	CRIMPOSIE	BLANC	ROMANIA					BALK
623	Crimson seedless	1		Crimson seedless		R		16019	CRIMSON SEEDLESS	ROUGE	USA			597	CRIMSON SEEDLESS Rs.	NEWO
624	Criolla grande sanjuanina	1		Criolla grande sanjuanina		N		3241	CRIOLLA GRANDE SANJUANINA	NOIR	ARGENTINA					NEWO
625	Perle de Csaba	1	considering its Pos	Csaba Gyoengye	1	B		9166	CSABA GYOENGYE	BLANC	HUNGARY					BALK
626	Cuatendra	1		Cuatendra		N		22846	CUATENDRA	NOIR	SPAIN					IBER
627	Cuelga	1		Cuelga		B		3286	CUELGA	BLANC	SPAIN					IBER
628	Dabouki	1		Dabouki		B		3309	DABOUKI	BLANC	ISRAEL					EMCA-MEFAS-RUUK
629	Danugue	1		Danugue		N		3425	DANUGUE	NOIR	FRANCE					IBER
630	Hagnos Zold	1	as in VIVC	Dardagan		B		3430	DARDAGAN	BLANC	UKRAINE					BALK
631	Datal	1		Datal	1	B		3436	DATAL	BLANC	FRANCE					WCEUR
632	De cilindro	1		De cilindro		B		3470	DE CILINDRO	BLANC	SPAIN					IBER
633	Uva de Rey	1	considering its POs with 'Airen'	De Rey		B		3494	DE REY	BLANC	SPAIN					IBER
634	Deckrot	1		Deckrot		N		3482	DECKROT	NOIR	GERMANY					WCEUR
635	Dedo de Dama	1		Dedo de Dama		B		14842	DEDO DE DAMA	BLANC	PORTUGAL					IBER
636	Delisi 04	3		Delisi 04												EMCA-MEFAS-RUUK
637	Delisi 06	3		Delisi 06												EMCA-MEFAS-RUUK
638	Derechero	1		Derechero		N		3525	DERECHERO	NOIR	SPAIN					IBER
639	Dermatas	1		Dermatas		B		3526	DERMATAS	BLANC	GREECE					BALK
640	Didshavi	3		Didshavi		N		3554	DIDSHAVI	NOIR	GEORGIA					EMCA-MEFAS-RUUK
641	Dili kaftar	1		Dili kaftar		Rs		3567	DILI KAFTAR	ROSE	TAJIKISTAN					EMCA-MEFAS-RUUK
642	Dimiat	1		Dimiat		B		5716	DIMYAT	BLANC	BULGARIA					BALK
643	Dimrit	1	considering the PO with Korinthiaki	Dimrit kara		N		3575	DIMRIT KARA	NOIR	TURKEY					EMCA-MEFAS-RUUK
644	Dinka zold	1		Dinka zold		B		13462	DINKA ZOELD	BLANC	HUNGARY					BALK
645	Djandjal kara	1		Djandjal kara		N		3760	DZHANDZHAL KARA	NOIR	UZBEKISTAN					EMCA-MEFAS-RUUK
646	Gros Colman	1	considering its PO with 'Alphonse Lavallee'	Dodrelyabi		N		3616	DODRELYABI	NOIR	GEORGIA					EMCA-MEFAS-RUUK
647	Doight du neigne	1		Doight du neigne		N		40368	DOIGHT DU NEIGNE	NOIR						EMCA-MEFAS-RUUK
648	Domina	1		Domina		N		3632	DOMINA	NOIR	GERMANY					WCEUR
649	Dominga	1		Dominga		B		4985	DOMINGA	BLANC	SPAIN					IBER
650	Dona Maria	1		Dona Maria	1	B		3641	DONA MARIA	BLANC	PORTUGAL					IBER
651	Dongine	1		Dongine		B		24197	DONGINE	BLANC	FRANCE					WCEUR
652	Donzelinho branco	1		Donzelinho branco		B		3651	DONZELINHO BRANCO	BLANC	PORTUGAL					IBER
653	Donzelinho tinto	1		Donzelinho tinto		N		3653	DONZELINHO TINTO	NOIR	PORTUGAL					IBER
654	Doppel Augen	1		Doppel Augen		B		8607	NOSRAHAT	BLANC	ARMENIA					EMCA-MEFAS-RUUK
655	Doradilla	1		Doradilla		B		3654	DORADILLA	BLANC	SPAIN					IBER
656	Douradinha	1		Douradinha		B		8864	DOURADINHA	BLANC	PORTUGAL					IBER
657	Dureza	1		Dureza		N		3738	DURIF	NOIR	FRANCE					WCEUR
658	Dziganidzis Shavi	3	as in VIVC	Dziganidze		N		3781	DZIGANIDZE	NOIR	GEORGIA					EMCA-MEFAS-RUUK
659	El Farryali	1		El Farryali		N		3857	EL FARRYALI	NOIR	MOROCCO					MAGH
660	El Gouz	1		El Gouz		B		3858	EL GOUZ	BLANC	MOROCCO					MAGH
661	Elbling	1		Elbling		B		3865	ELBLING WEISS	BLANC	GERMANY					WCEUR
662	Emerald seedless	1		Emerald seedless		B		3895	EMERALD SEEDLESS	BLANC	USA					NEWO
663	Epero de Gall	1		Epero de Gall		N		3919	EPERO DE GALL	NOIR	SPAIN					IBER
664	Epinou	1		Epinou		N		14870	EPINOU	NOIR	FRANCE					WCEUR
665	Murescu = Escursach	1	as in VIVC	Escursach		N		4019	ESCURSAC	NOIR	SPAIN					WCEUR
666	Espadeiro tinto	1		Espadeiro tinto		N		24552	ESPADEIRO TINTO	NOIR	PORTUGAL					IBER
667	Estaca saouma	1		Estaca saouma		N		14871	ESTACAO SAOUMO	NOIR	FRANCE					WCEUR
668	Fahri kalamak	1		Fahri kalamak		B		4033	FAHRI KALAMAK	BLANC	AFGHANISTAN					EMCA-MEFAS-RUUK
669	Falanghina	1		Falanghina (false)		B										ITAP-south			Falanghina (false)
670	Fer	1		Fer		N		4085	FER	NOIR	FRANCE					WCEUR
671	Ferlongo	1		Ferlongo		N		4095	FERLONGO	NOIR	PORTUGAL					IBER
672	Fernandella	1		Fernandella		N		4099	FERNANDELLA	NOIR	SPAIN					IBER
673	Fernao Pires	1		Fernao Pires		B		4100	FERNAO PIRES	BLANC	PORTUGAL					IBER
674	Ferral	1		Ferral		N		4105	FERRAL	NOIR	SPAIN					IBER
675	Feteasca alba	1		Feteasca alba		B		4119	FETEASCA ALBA	BLANC	ROMANIA					BALK
676	Feteasca regala	1		Feteasca regala		B		4121	FETEASCA REGALA	BLANC	ROMANIA					BALK
677	Fiesta	1		Fiesta		B		4126	FIESTA	BLANC	USA					NEWO
678	Fiorella	2		Fiorella		B		25670	FIORELLA	BLANC	ITALY					ITAP-south
679	Flame seedless	1		Flame seedless		R		4141	FLAME SEEDLESS	ROUGE	USA					NEWO
680	Flora	1		Flora		Rs		4146	FLORA	ROUGE	USA					NEWO
681	Fogoneu	1		Fogoneu		N		4169	FOGONEU	NOIR	SPAIN					IBER
682	Fokiano	1		Fokiano		N		5210	FOKIANO	NOIR	GREECE					BALK
683	Folgasao	1		Folgasao		R		4176	FOLGASAO ROXO	ROUGE	PORTUGAL					IBER
684	Tortozon	1	considering its POs	Folha de figueira		B		14142	FOLHA DE FIGUEIRA	BLANC	PORTUGAL					IBER
685	Fondo de Orza	1		Fondo de Orza		B		17469	FONDO DE ORZA	BLANC	SPAIN					IBER
686	Forcallat tinta	1		Forcallat tinta		N		4192	FORCALLAT TINTA	NOIR	SPAIN					IBER
687	Fuella nera	1		Fuella nera		N		4281	FUELLA NERA	NOIR	ITALY					WCEUR
688	Furmint	1		Furmint		B		4292	FURMINT	BLANC	HUNGARY					BALK
689	Gabekhouri tsiteli	3		Gabekhouri tsiteli		N		21974	GABEKHOURA TSITELI	NOIR	GEORGIA					EMCA-MEFAS-RUUK
690	Gabriella	1		Gabriella		B		40868	GABRIELA	BLANC	SPAIN	403	GABRIELA			IBER
691	Argant	1	considering its POs	Gaensfuesser blau		N		586	GAENSFUESSER BLAU	NOIR						WCEUR
692	Galbena de Odobesti	1		Galbena de Odobesti		B		12727	GALBENA DE ODOBESTI	BLANC	ROMANIA					BALK
693	Galbena uriasa	1		Galbena uriasa		B		4322	GALBENA URIASA	BLANC	ROMANIA					BALK
694	Galotta	1		Galotta		N		22973	GALOTTA	NOIR	SWITZERLAND					WCEUR
695	Gamaret	1		Gamaret		N		16022	GAMARET	NOIR	SWITZERLAND			351	GAMARET N.	WCEUR
696	Garganega faux	1		Garganega faux		0		42016	GARBANEGA FAUX	BLANC	ITALY					ITAP-north
697	Monstruosa	1	considering its Pos with 'Garrido macho'	Garrido fino		B		4470	GARRIDO FINO	BLANC	SPAIN					IBER
698	Garrido macho	1		Garrido macho		B		4471	GARRIDO MACHO	BLANC	SPAIN					IBER
699	Gascon	1	considering its PO with 'Tressot noir'	Gascon		N		4477	GASCON	NOIR	FRANCE					WCEUR
700	Gateta	1		Gateta		N		4480	GATETA	NOIR	SPAIN					IBER
701	Geisdutte blau	1		Geisdutte blau		N		40836	GEISDUTTE BLAU	NOIR						WCEUR
702	Gelbholzer blau	1		Gelbholzer blau		N		16158	GELBHOELZER BLAU	NOIR	GERMANY					WCEUR
703	Ghemera	1	as in VIVC	Gemero		R		5010	GEMERO	ROUGE	GREECE					BALK
704	Verico	1	as in VIVC	Gemre pembe		R		4752	GEMRE PEMBE	ROUGE	TURKEY					BALK
705	Genk Uzum	1		Genk Uzum		B		4763	GENK UZUM	BLANC	TURKEY					EMCA-MEFAS-RUUK
706	Gharbi	1		Gharbi		B		14907	GHARBI	BLANC	SYRIAN ARAB REPUBLIC					EMCA-MEFAS-RUUK
707	Ghvinis tsiteli	3		Ghvinis tsiteli		N		5153	GHVINIS TSITELI	NOIR	GEORGIA					EMCA-MEFAS-RUUK
708	Gibert	1		Gibert		N		14910	GIBERT	NOIR	FRANCE					WCEUR
709	Malvasia acino piccolo b.	2	as in VIVC	Giosana		B		25671	GIOSANA	BLANC	ITALY					ITAP-south
710	Mancens = Giro de Baleares	1	as in VIVC	Giro nero		N		4811	GIRO NERO	NOIR	SPAIN					IBER
711	Glycostaphyllo	1		Glycostaphyllo		R		14911	GLYCOSTAPHYLLO	ROUGE	GREECE					EMCA-MEFAS-RUUK
712	Goldriesling	1		Goldriesling		B		4884	GOLDRIESLING	BLANC	FRANCE					WCEUR
713	Golodan	1		Golodan		B		26057	GOLODAN	BLANC	AFGHANISTAN					EMCA-MEFAS-RUUK
714	Tchainak = Gordin verde	1	as in VIVC	Gordin verde		B		4903	GORDIN VERDE	BLANC	MOLDOVA					EMCA-MEFAS-RUUK
715	Gorgollasa	1		Gorgollasa		N		4904	GORGOLLASA	NOIR	SPAIN					IBER
716	Gorula	3		Gorula		B		4910	GORULA	BLANC	GEORGIA					EMCA-MEFAS-RUUK
717	Korintos	2	considering its full pedigree and the PO with 'Donzelinho branco'	Gouveio		B		12953	GOUVEIO	BLANC	PORTUGAL					BALK
718	Graeco	1		Graeco		B		24624	GRAECO	BLANC	TUNISIA					MAGH
719	Grain	1		Grain		N		14917	GRAIN	NOIR						WCEUR
720	Granatovyi	1		Granatovyi		N		5741	GRANATOVYI	NOIR	RUSSIAN FEDERATION					EMCA-MEFAS-RUUK
721	Grand Noir de la Calmette	1	as in VIVC	Grand noir		N		5012	GRAND NOIR	NOIR	FRANCE	457	GRAND NOIR			WCEUR
722	Grappenoux	1		Grappenoux		N		14918	GRAPPENOUX	NOIR	FRANCE					WCEUR
723	Grassen	1		Grassen		N		4950	GRASSEN	NOIR	FRANCE					WCEUR
724	Grec rouge	1		Grec rouge		Rs		4962	GREC ROUGE	ROUGE	FRANCE	103	GREC ROUGE			WCEUR
725	Greg	1		Greg		B		4975	GREG	BLANC	SPAIN					IBER
726	Grilla	2		Grilla												ITAP-south
727	Grillo (omonimo)	2		Grillo (false)												ITAP-south			Grillo (false)
728	Gros Bourgogne	1		Gros Bourgogne		B		1614	BOURGOGNE GROS	BLANC	SWITZERLAND					WCEUR
729	Gros Cabernet	1		Gros Cabernet		N		22758	GROS CABERNET	NOIR	FRANCE					WCEUR
730	Institutis grozelmtevana	1	as in VIVC	Grozelmtevana Institutis		B		24411	GRDZELMTEVANA INSTITUTIS	BLANC	GEORGIA					EMCA-MEFAS-RUUK
731	Guarnaccia	2	the true 'Gurnaccia' is the accession Guarnaccia from CREA	Guarnaccia (false)												ITAP-south
732	Guarnaccino	2		Guarnaccino		N		26016	GUARNACCINO	NOIR	ITALY			467	GUARNACCINO N.	ITAP-south
733	Hadari	1		Hadari		B		59	HADARI	BLANC	MOROCCO					MAGH
734	Halholyag	1		Halholyag		B		6419	HALHOLYAG	BLANC	UKRAINE					EMCA-MEFAS-RUUK
735	Harslevelu	1		Harslevelu		B		5314	HARSLEVELUE	BLANC	HUNGARY					BALK
736	Gibi = Heben	1	as in VIVC	Heben		B		5335	HEBEN	BLANC	SPAIN					IBER
737	Henab turki	1		Henab turki		R		5350	HENAB TURKI	ROUGE	TURKEY					EMCA-MEFAS-RUUK
738	Heroldrebe	1		Heroldrebe		N		5365	HEROLDREBE	NOIR	GERMANY					WCEUR
739	Heunish rot n1	1	as in VIVC	Heunish rot n°1		R		5372	HEUNISCH ROT 1	ROUGE	AUSTRIA					WCEUR
740	Heunish rotgestreift = mutation Gouais	1	as in VIVC, but it is PO of Gouais and not a mutation	Heunish rotgestreift		B		5373	HEUNISCH ROTGESTREIFT	BLANC	AUSTRIA					WCEUR
741	Hoertling weiss	1		Hoertling weiss		B		20378	HOERTLING WEISS	BLANC						nd
742	Houssein rouge	1	as in VIVC	Houssein krasnyi		N		6209	KHUSAINE KRASNYI	NOIR	UZBEKISTAN					EMCA-MEFAS-RUUK
743	Humagne blanc	1		Humagne blanc		B		5450	HUMAGNE BLANCHE	BLANC	SWITZERLAND					WCEUR
744	Hunisa	1	considering its PO with 'Henab turki'	Hunisa		N		3438	DATTIER NOIR	NOIR	IRAN					EMCA-MEFAS-RUUK
745	Hweidi	1		Hweidi		B		21123	HWEIDI	BLANC	SYRIAN ARAB REPUBLIC					EMCA-MEFAS-RUUK
746	Ichkimar	1		Ichkimar		R		5477	ICHKIMAR	ROUGE	UZBEKISTAN					EMCA-MEFAS-RUUK
747	Ichkimar biely faux	1		Ichkimar biely faux		B		5478	ICHKIMAR BELYI	BLANC	SUN (FORMERLY USSR)					EMCA-MEFAS-RUUK
748	Napoleon = Don Mariano	1	as in VIVC	Imperial Napoleon		N		5517	IMPERIAL NAPOLEON	NOIR	SPAIN					IBER
749	Impigno	2		Impigno		B		5522	IMPIGNO	BLANC	ITALY			107	IMPIGNO B.	ITAP-south
750	Muscat d'Eisenstadt	1	as in VIVC	Ingram's Muscat	1	N		5531	INGRAM'S MUSCAT	NOIR	UNITED KINGDOM					WCEUR
751	Zemoasa	1	as in VIVC	Iordan		B		5544	IORDAN	BLANC	ROMANIA					BALK
752	Irsay Oliver	1		Irsay Oliver	1	B	2	5557	IRSAI OLIVER	BLANC	HUNGARY					BALK
753	Italia	1		Italia	1	B	2	5582	ITALIA	BLANC	ITALY			514	ITALIA B.	ITAP-north
754	Ithaki	1		Ithaki	1	Rs		5586	ITHAKI	ROUGE	GREECE					BALK
755	Iusana	2		Iusana		B		25672	GUISANA	BLANC	ITALY					ITAP-south
756	Izsaki sarfeher	1		Izsaki sarfeher		B		5600	IZSAKI SARFEHER	BLANC	HUNGARY					BALK
757	Jani bakhvis	3		Jani bakhvis		N		3761	JANI BAKHVIS	NOIR	GEORGIA					EMCA-MEFAS-RUUK
758	Jaoumet	1		Jaoumet		B		5670	JAOUMET	BLANC	FRANCE					WCEUR
759	Javor weiss	1		Javor weiss		B		24944	JAVOR WEISS	BLANC						BALK
760	Jeronimo	1		Jeronimo		N		5692	JERONIMO	NOIR	SPAIN					IBER
761	Joubertin	1		Joubertin		N		5837	JOUBERTIN	NOIR	FRANCE					WCEUR
762	July muscat	1		July muscat	1	B	2	5855	JULY MUSCAT	BLANC	USA					NEWO
763	Kadarka	1	considering its POs	Kadarka kek		N		5898	KADARKA KEK	NOIR	HUNGARY					BALK
764	Oreg Kadarka	1	as in VIVC	Kadarka Oreg		N		24908	KADARKA OREG	NOIR	HUNGARY					BALK
765	Kakotryghis	1		Kakotryghis		B		5920	KAKOTRYGIS	BLANC	GREECE					BALK
766	Kamuri shavi	3		Kamuri shavi		N		5949	KAMURI SHAVI	NOIR	GEORGIA					EMCA-MEFAS-RUUK
767	Kandahari siah	1		Kandahari siah		N		5956	KANDAHARI SIAH	NOIR	AFGHANISTAN					EMCA-MEFAS-RUUK
768	Kanzler	1		Kanzler		B		5962	KANZLER	BLANC	GERMANY					WCEUR
769	Kapistroni tetri hermaphrodite (Coll. Kichinev)	1		Kapistroni tetri hermaphrodite (Coll. Kichinev)		B		25033	KAPISTONI TETRI HERMAPHRODITE	BLANC	GEORGIA					EMCA-MEFAS-RUUK
770	Kara oglan faux	1		Kara oglan faux		B		41936	KARA OGLAN FAUX	BLANC	TURKEY					EMCA-MEFAS-RUUK
771	Kara ouzume Aschkhabadsky	1		Kara ouzume Aschkhabadsky		N		5973	KARA USYUM ASHKHABADSKII	NOIR	TURKMENISTAN					EMCA-MEFAS-RUUK
772	Kartsiotis	1		Kartsiotis		N		6010	KARTSIOTIS	NOIR	GREECE					BALK
773	Katsakoulias	2		Katsakoulias		N		6034	KATSAKOULIAS	NOIR	GREECE					BALK
774	Katta kourgan	1		Katta kourgan		B		6040	KATTA KURGAN	BLANC	UZBEKISTAN					EMCA-MEFAS-RUUK
775	Keknyelu	1		Keknyelu		B		16421	KEKNYELUE	BLANC	HUNGARY					BALK
776	Khalili belyi	1		Khalili belyi		B		6140	KHALILI BELYI	BLANC	AZERBEIJAN					EMCA-MEFAS-RUUK
777	Khalt	1		Khalt		B		14964	KHALT	BLANC	TUNISIA					MAGH
778	Kharistvala meskhuri	1		Kharistvala meskhuri		B		6157	KHARISTVALA MESKHURI	BLANC	GEORGIA					EMCA-MEFAS-RUUK
779	Khikhvi	1		Khikhvi		B		6178	KHIKHVI	BLANC	GEORGIA			814	KHIKHVI B.	EMCA-MEFAS-RUUK
780	Khikhvi femelle	1		Khikhvi femelle		B		24219	KHIKHVI FEMELLE	BLANC	MOLDOVA					EMCA-MEFAS-RUUK
781	Khindogny	1		Khindogny		N		6182	KHINDOGNY	NOIR	AZERBEIJAN					EMCA-MEFAS-RUUK
782	Khoussaine blanc	1	as in VIVC	Khusaine belyi		B		6203	KHUSAINE BELYI	BLANC	ARMENIA					EMCA-MEFAS-RUUK
783	Khushia shavi	3		Khushia shavi		N		6215	KHUSHIA SHAVI	NOIR	GEORGIA					EMCA-MEFAS-RUUK
784	Kichmich tcherni	1	considering its POs	Kishmish chernyi		N		6256	KISHMISH CHERNYI	NOIR	AZERBEIJAN					EMCA-MEFAS-RUUK
785	Kizil sapak faux	1		Kizil sapak faux		N		41941	KIZIL SAPAK FAUX	NOIR						EMCA-MEFAS-RUUK
786	Steinschiller weisser	1	as in VIVC	Koevidinka feher		B		6355	KOEVIDINKA FEHER	BLANC	HUNGARY					BALK
787	Kokurdes belyi	1		Kokurdes belyi		B		6378	KOKURDES BELYI	BLANC	UKRAINE					EMCA-MEFAS-RUUK
788	Kolliniatiko	1		Kolliniatiko		R		6384	KOLLINIATIKO	NOIR	GREECE					BALK
789	Kolontar	1		Kolontar		B		6387	KOLONTAR	BLANC	HUNGARY					BALK
790	Kolossie gebirgig	1		Kolossie gebirgig		N		42021	KOLOSSIE GEBIRGIG	NOIR	UKRAINE					EMCA-MEFAS-RUUK
791	Konigstraube	1		Konigstraube												WCEUR
792	Kontegalo	1		Kontegalo		B		24538	KONTEGALO	BLANC	GREECE					BALK
793	Korithi aspro	1		Korithi aspro		B		6414	KORITHI ASPRO	BLANC	GREECE	342	BARESANA			BALK
794	Kotsifali	2		Kotsifali		N		6446	KOTSIFALI	NOIR	GREECE					BALK
795	Kouroupitsa	1		Kouroupitsa		R		14966	KOUROUPITSA	ROUGE	GREECE					BALK
796	Koutlaksky belyi	1		Koutlaksky belyi		B-Rs										EMCA-MEFAS-RUUK
797	Kovidinka	1		Kovidinka		Rs		13727	KOEVIDINKA	ROSE	HUNGARY					BALK
798	Koz ouzioum	1	as in VIVC	Koz uzyum		B		6465	KOZ UZYUM	BLANC	DAGHESTAN					EMCA-MEFAS-RUUK
799	Krakhouna	1		Krakhouna		B		6477	KRAKHUNA	BLANC	GEORGIA					EMCA-MEFAS-RUUK
800	Kvelouri	3		Kvelouri		N		6591	KVELOURI	NOIR	GEORGIA					EMCA-MEFAS-RUUK
801	Kvetari 05	3		Kvetari 05												EMCA-MEFAS-RUUK
802	Kvetari 10	3		Kvetari 10												EMCA-MEFAS-RUUK
803	Labrusco	1		Labrusco		N		6613	LABRUSCO	NOIR	PORTUGAL					IBER
804	Greca	2	considering its full pedegree and its Pos	Lacrima di Maria		B		6621	LACRIMA DI MARIA	BLANC	ITALY					ITAP-south
805	Ladikino = Psarossyriko	1	as in VIVC	Ladikino		N		6624	LADIKINO	NOIR	GREECE					BALK
806	Lado	1		Lado		B		23156	LADO	BLANC	SPAIN					IBER
807	Gantziandan	1		Lalvari		B		6685	LALVARI	BLANC	ARMENIA					EMCA-MEFAS-RUUK
808	Lameiro	1		Lameiro		B		6706	LAMEIRO	BLANC	PORTUGAL					IBER
809	Lampanzona	2	is PO of Alchadi and its synonyms as previous reported	Lampanzona												ITAP-south
810	Lauzet	1		Lauzet		B		6777	LAUZET	BLANC	FRANCE					WCEUR
811	Len de l'El	1		Len de l'El		B		6803	LEN DE L'EL	BLANC	FRANCE					WCEUR
812	Lialmigui	1		Lialmigui		B		14998	LIALMIGUI	BLANC	TAJIKISTAN					EMCA-MEFAS-RUUK
813	Liatiko	2		Liatiko		N		6829	LIATIKO	NOIR	GREECE			802	LIATIKO N.	BALK
814	Lievuso	2		Lievuso		B		24978	LIEVUSO	BLANC	ITALY	373	LIEVUSO			ITAP-south
815	Limnio	2		Limnio		N		6802	LIMNIONA	NOIR	GREECE			803	LIMNIO N.	BALK
816	Icod de los Vinos	1	as in VIVC	Listan negro		N		14943	LISTAN NEGRO	NOIR	SPAIN					IBER
817	Mission = Listan prieto	1	as in VIVC	Listan prieto		N		6860	LISTAN PRIETO	NOIR	SPAIN					IBER
818	Lisztes feher	1		Lisztes feher		B		17061	LISZTES FEHER	BLANC	HUNGARY					BALK
819	Louali	1	as in VIVC from Laucou et al., 2018	Louali		B		24613	LOUALI	BLANC	ALGERIA					MAGH
820	Loureiro	1	considering its PO with 'Amaral'	Loureiro		B		6912	LOUREIRO BLANCO	BLANC	SPAIN					IBER
821	Lucignola	2		Lucignola		N		26176	LUCIGNOLA	NOIR	ITALY	374	LUCIGNOLA	868	LUCIGNOLA N.	ITAP-south
822	Luisa blanca	1		Luisa blanca		B		6988	LUISA BLANCA	BLANC	SPAIN					IBER
823	Madeleine Angevine	1		Madeleine Angevine		B		7062	MADELEINE ANGEVINE	BLANC	FRANCE					WCEUR
824	Madeleine Angevine Oberlin	1		Madeleine Angevine Oberlin		B		7064	MADELEINE ANGEVINE OBERLIN	BLANC	FRANCE					WCEUR
825	Madeleine de Clermont	1		Madeleine de Clermont		B		7066	MADELEINE DE CLERMONT	BLANC	FRANCE					WCEUR
826	Magdeleine noire des Charentes	1		Magdeleine noire des Charentes		N		22717	MAGDELEINE NOIRE DES CHARENTES	NOIR	FRANCE					WCEUR
827	Magliocco dolce	2		Magliocco dolce		N		24402	MAGLIOCCO DOLCE	NOIR	ITALY			888	MAGLIOCCO DOLCE N.	ITAP-south
828	Mai 3	1		Mai 3	1	B		7110	MAI 3	BLANC	BULGARIA					BALK
829	Malagouzia	2		Malagouzia		B		7158	MALAGOUZIA	BLANC	GREECE					BALK
830	Completer	1	considering its POs	Malanstraube		B		7160	MALANSTRAUBE	BLANC	SWITZERLAND					WCEUR
831	Malvar	1		Malvar		B		7254	MALVAR	BLANC	SPAIN					IBER
832	Arinto do Dao	1	as in VIVC	Malvasia fina		B		715	MALVASIA FINA	BLANC	PORTUGAL					IBER
833	Malvasia n. di Lucania	2	considering its PO with 'Somarello nero'	Malvasia nera di Basilicata		N		7272	MALVASIA NERA DI BASILICATA	NOIR	ITALY					ITAP-south
834	Mureto	1	considering its full pedegree	Malvasia preta		N		15647	MALVASIA PRETA	NOIR	PORTUGAL					IBER
835	Malvasia volcanica	1		Malvasia volcanica		B		22730	MALVASIA VOLCANICA	BLANC	SPAIN					IBER
836	Malvoisie de Lasseraz	1	cosnidering the berry color reported in Laucou et al., 2018	Malvoisie de la Lasseraz		B		23556	MALVOISIE DE LASSERAZ	BLANC	FRANCE					WCEUR
837	Mancin	1	as in VIVC from Laucou et al., 2018	Mancin		N		7298	MANCIN	NOIR	FRANCE					WCEUR
838	Mandilaria	2		Mandilaria		N		7300	MANDILARIA	NOIR	GREECE			804	MANDILARI N.	BALK
839	Gros Manseng	1	considering its PO with 'Manseng petit blanc' and 'Baserri'	Manseng gros blanc		B		7338	MANSENG GROS BLANC	BLANC	FRANCE					WCEUR
840	Manseng noir	1		Manseng noir		N		7340	MANSENG NOIR	NOIR	FRANCE					WCEUR
841	Manses de Tibbus	1		Manses de Tibbus		N		15602	MANSES DE TIBBUS	NOIR	SPAIN					IBER
842	Manteudo	1	considering its PO with 'Mollar Cano'	Manteudo		B		7346	MANTEUDO	BLANC	PORTUGAL					IBER
843	Passulara	2	considering its POs	Mantonico bianco		B		7349	MANTONICO BIANCO	BLANC	ITALY			494	MANTONICO BIANCO B.	ITAP-south
844	Mantonico di Nigra	2	as in VIVC	Mantonico nigra												ITAP-south
845	Mantonico pinto	2		Mantonico pinto		N		22898	MONTONICO PINTO	NOIR	ITALY					ITAP-south
846	Mantúo de Pilas	1	considering its PO with 'Alicanti' reported in Laucou et al., 2018; different from De Rey reported in VIVC	Mantúo de Pilas		B										IBER
847	Maratheftiko	1	as in VIVC	Maratheftico		N		7374	MARATHEFTICO	NOIR	CYPRUS					BALK
848	Marchione	2		Marchione		B		22903	MARCHIONE	BLANC	ITALY			453	MARCHIONE B.	ITAP-south
849	Maria	2		Maria												ITAP-south
850	Gros Maroc	1	as in VIVC	Maroc gros		N		7418	MAROC GROS	NOIR	MOROCCO					nd
851	Mourisco tinto = Marufo	1	as in VIVC	Marufo		N		8086	MARUFO	NOIR	PORTUGAL					IBER
852	Massirart	1		Massirart		N		7483	MASSIRART	NOIR	FRANCE					WCEUR
853	Matilde	1		Matilde	1	B		7512	MATILDE	BLANC	ITALY			547	MATILDE B.	ITAP-north
854	Matrassa	1		Matrassa		N		7514	MATRASSA	NOIR	AZERBEIJAN					EMCA-MEFAS-RUUK
855	Matrassa blanc faux	1		Matrassa blanc faux		Rs		42054	MATRASSA BLANC FAUX	ROSE						EMCA-MEFAS-RUUK
856	Maturana blanca	1		Maturana blanca		B		7518	MATURANA BLANCA	BLANC	SPAIN					IBER
857	Mauzac	1	as in VIVC	Mauzac blanc		B		7522	MAUZAC BLANC	BLANC	FRANCE					WCEUR
858	Avgoustiatis	1	considering its POs with Skiadopoulo and Zakynthino	Mavrodaphni		N		7528	MAVRODAPHNI	NOIR	GREECE					BALK				Avgoustiatis (2) (misnomer)
859	Mecle	1		Mecle		N		7566	MECLE	NOIR	FRANCE					WCEUR
860	Medouar	1		Medouar		0		24352	MEDOUAR		ISRAEL					EMCA-MEFAS-RUUK
861	Mencia	1		Mencia		N		7623	MENCIA	NOIR	SPAIN					IBER
862	Meneso 02	3		Meneso 02												EMCA-MEFAS-RUUK
863	Mennavò	2		Mennavò												ITAP-south
864	Merbein seedless	1		Merbein seedless	1	B		7637	MERBEIN SEEDLESS	BLANC	AUSTRALIA					NEWO
865	Grosse Merille	1	as in VIVC	Merille grosse		N		7665	MERILLE GROSSE	NOIR	FRANCE					WCEUR
866	Merseguera	1		Merseguera		B		7660	MERSEGUERA	BLANC	SPAIN					IBER
867	Meslier Saint-Francois	1		Meslier Saint-Francois		B		7677	MESLIER SAINT FRANCOIS	BLANC	FRANCE					WCEUR
868	Mgaloblishvili	3		Mgaloblishvili		N		7702	MGALOBLISHVILI	NOIR	GEORGIA					EMCA-MEFAS-RUUK
869	Miguel de Arco	1	Cadrete' considering its PO with 'Heben'	Miguel de Arco		N		1961	CADRETE	NOIR	SPAIN					IBER
870	Miguel de Arco (Spain)	1	Cadrete' considering its PO with 'Heben'	Miguel de Arco (Spain)		N		1961	CADRETE	NOIR	SPAIN					IBER
871	Minnella nera	2		Minnella nera		N		7835	MINELLA NERA	NOIR	ITALY	376	MINELLA NERA			ITAP-south
872	Mireille	1		Mireille	1	B		7852	MIREILLE	BLANC	FRANCE					WCEUR
873	Misaktsieli 05	3		Misaktsieli 05												EMCA-MEFAS-RUUK
874	Misket Rusenski	1		Misket Rusenski	1	N	2	8288	MISKET RUSENSKI	NOIR	BULGARIA					BALK
875	Tinta Madeira	1	as in VIVC	Molar		N		15678	MOLAR	NOIR	PORTUGAL					IBER
876	Molinera gorda	1	as in VIVC	Molinera		R		7900	MOLINERA	ROUGE	SPAIN					IBER
877	Negra_mole	1	considering its POs	Mollar cano		N		7901	MOLLAR CANO	NOIR	SPAIN					IBER
878	Morrastel	1	as in VIVC	Monastrell		N		4935	GRACIANO	NOIR	SPAIN					IBER
879	Mondeuse blanche	1		Mondeuse blanche		B		7919	MONDEUSE BLANCHE	BLANC	FRANCE					WCEUR
880	Mondeuse	1	considering its full pedigree	Mondeuse noire		N		7921	MONDEUSE NOIRE	NOIR	FRANCE					WCEUR
881	Mondragon	1		Mondragon		N		7924	MONDRAGON	NOIR	SPAIN					IBER
882	Monica femelle	1		Monica femelle		N		24353	MONICA FEMELLE	NOIR	TUNISIA					MAGH
883	Diagalves	1	considering its full pedegree	Montua		B		2520	MONTUA	BLANC	SPAIN					IBER
884	Morate	1		Morate		N		7981	MORATE	NOIR	SPAIN					IBER
885	Moravia agria	1		Moravia agria		N		7376	MORAVIA AGRIA	NOIR	SPAIN					IBER
886	More	1	considering its PO with 'Breval negro' and the berry color reported in Laucou et al., 2018	More		N		26275	MORE	NOIR	SPAIN					IBER
887	Morenzi	1	as in VIVC	Morenci		R		7986	MORENCI	ROUGE	BULGARIA					BALK
888	Morenillo	1		Morenillo		N		25054	MORENILLO	NOIR	SPAIN					IBER
889	Moristel	1		Moristel		N		12353	MORISTEL	NOIR	SPAIN					IBER
890	Moscatel de Angüés	1		Moscatel de Angüés	1	B	2	40885	MOSCATEL DE ANGUES	BLANC	SPAIN					IBER
891	Moscato d'Adda (Spain)	1		Moscato d'Adda		N	2	8050	MOSCATO D'ADDA	NOIR	ITALY			516	MOSCATO D'ADDA N.	ITAP
892	Muscatiddruni bianco	2		Moscato di Terracina		B	2	8053	MOSCATO DI TERRACINA	BLANC	ITALY	142	MOSCATO DI TERRACINA	281/518	MOSCATO DI TERRACINA B.	ITAP-center
893	Moscatuel	1		Moscatuel		Rs		8059	MOSCATUEL	ROSE	ARGENTINA
894	Moscofilero	2		Moscofilero		R	2	8068	MOSCHOFILERO	ROUGE	GREECE			805	MOSCHOFILERO N.	BALK				Mavrodaphni (2) misnomer
895	Juan Garcia	1	as in VIVC	Mouration		N		8082	MOURATON	NOIR	SPAIN					IBER
896	Mourtaou	1	as in VIVC from Laucou et al., 2018	Mourtaou		N		24236	MOURTAOU	NOIR	FRANCE					WCEUR
897	Mourvedre Goule	1	as in VIVC	Mourvedre Gule		N		8090	MURVEDR GULE	NOIR	SUN (FORMERLY USSR)					EMCA-MEFAS-RUUK
898	Peikani	1	as in VIVC	Movsesi		N		8095	MOVSESI	NOIR	ARMENIA					EMCA-MEFAS-RUUK
899	Mrgvali kurdzeni	3		Mrgvali kurdzeni		N		8102	MRGVALI KURDZENI	NOIR	GEORGIA					EMCA-MEFAS-RUUK
900	Mskhali	1		Mskhali		B		8109	MSKHALI	BLANC	ARMENIA					EMCA-MEFAS-RUUK
901	Mtsklarta	1		Mtsklarta		N		8118	MTSKLARTA	NOIR	GEORGIA					EMCA-MEFAS-RUUK
902	Muradouli	1		Muradouli		B		8170	MURADOULI	BLANC	GEORGIA					EMCA-MEFAS-RUUK
903	Muradouli 3	1	it is different from Mouradoli in VIVC (8170)	Muradouli 3												EMCA-MEFAS-RUUK
904	Kaisermuskat	1	as in VIVC and considering its full pedigree	Muscat de la republique		B		8203	MUSCAT DE LA REPUBLIQUE	BLANC	FRANCE					WCEUR
905	Muscat d'Istamboul	1	as in VIVC	Muscat d'Istambul		B	2	17493	MUSCAT D'ISTAMBUL	BLANC	TUNISIA					MAGH
906	Muscat Ottonel	1		Muscat Ottonel	1	B	2	8243	MUSCAT OTTONEL	BLANC	FRANCE			425	MOSCATO OTTONEL B.	WCEUR
907	Muscate	1		Muscate												BALK
908	Muskule	1		Muskule		B		8146	MUESKUELE	BLANC	TURKEY					EMCA-MEFAS-RUUK
909	Nakhiduri 03	3		Nakhiduri 03												EMCA-MEFAS-RUUK
910	Nakhiduri 05	3		Nakhiduri 05												EMCA-MEFAS-RUUK
911	Nakhiduri 06	3		Nakhiduri 06												EMCA-MEFAS-RUUK
912	Nakhiduri 09	3		Nakhiduri 09												EMCA-MEFAS-RUUK
913	Naose	1		Naose		R		8343	NAOSE	ROUGE	AFGHANISTAN					EMCA-MEFAS-RUUK
914	Nassau	1		Nassau		B		8357	NASSAU	BLANC	SUN (FORMERLY USSR)					EMCA-MEFAS-RUUK
915	Negra dorada	1		Negra dorada		R		8436	NEGRA DORADA	NOIR	SPAIN					IBER
916	Negra rayada	1		Negra rayada		N		1494	NEGRA RAYADA	NOIR	SPAIN					IBER
917	Negra tardia	1		Negra tardia		N		15609	NEGRA TARDIA	NOIR						IBER
918	Negret castrais	1		Negret castrais		N		22494	NEGRET CASTRAIS	NOIR	FRANCE					WCEUR
919	Negret pounjut	1		Negret pounjut		N		8451	NEGRET POINTU	NOIR	FRANCE					WCEUR
920	Negru de Causani	1		Negru de Causani		N		8461	NEGRU DE CAUSANI	NOIR	MOLDOVA					EMCA-MEFAS-RUUK
921	Negru mare	1	as in VIVC	Negru mare (Charas)		N		2452								BALK
922	Negru virtos	1	considering its POs	Negru virtos		N		8466	NEGRU VIRTOS	NOIR	ROMANIA					BALK
923	Nehelescol	1		Nehelescol		B		8467	NEHELESCOL	BLANC	ISRAEL					EMCA-MEFAS-RUUK
924	Nera del Cilento	2		Nera del Cilento												ITAP-south
925	Nevoeira	1		Nevoeira		N		8504	NEVOEIRA	NOIR	PORTUGAL					IBER
926	Nimrang rouge	1	as in VIVC	Nimrang krasnyi		R		8563	NIMRANG KRASNYI	ROUGE	UZBEKISTAN					EMCA-MEFAS-RUUK
927	Nincusa	1		Nincusa		N		8565	NINCUSA	NOIR	YUGOSLAVIA					BALK
928	Ninotsminda 08	3		Ninotsminda 08												EMCA-MEFAS-RUUK
929	Ninotsminda 13	3		Ninotsminda 13												EMCA-MEFAS-RUUK
930	Obeidi	1		Obeidi		B		8646	OBEIDI	BLANC	LEBANON					EMCA-MEFAS-RUUK
931	Occhi di lepre	2		Occhi di lepre												ITAP-south
932	Odem	1		Odem		R		8688	ODEM	ROUGE	ISRAEL					EMCA-MEFAS-RUUK
933	Oeillade noire	1		Oeillade noire		N		8702	OEILLADE NOIRE	NOIR	FRANCE					WCEUR
934	Okuz gozu faux	1	as in VIVC	Oekuez goezue faux		B		41964	OEKUEZ GOEZUE FAUX	BLANC	TURKEY					EMCA-MEFAS-RUUK
935	Ohanes	1		Ohanes		B		8716	OHANES	BLANC	SPAIN					IBER
936	Odjaleschi	1	as in VIVC	Ojaleshi		N		8698	OJALESHI	NOIR	GEORGIA					EMCA-MEFAS-RUUK
937	Ojo de Buey	1	it is different from 'Dodrelyabi' as reported in VIVC	Ojo de Buey		N										IBER
938	Okhtoura	3		Okhtoura		N		8731	OKHTOURA	NOIR	GEORGIA					EMCA-MEFAS-RUUK
939	Öküzgözü	1		Öküzgözü		N		8708	OEKUEZGOEZUE	NOIR	TURKEY					EMCA-MEFAS-RUUK
940	Olasz Korai	1		Olasz Korai		N		8739	OLASZ KORAI	NOIR	HUNGARY					BALK
941	Olber weiss	1	as in VIVC	Olber		B		8740	OLBER	BLANC	FRANCE					WCEUR
942	Olivella di Caggiano	2		Olivella di Caggiano		N		25682	OLIVELLA CAGGIANO	NOIR	ITALY					ITAP-south
943	Olivette blanche	1		Olivette blanche		B		8758	OLIVETTE BLANCHE	BLANC	FRANCE					nd
944	Olivette rose	1		Olivette rose		Rs		8760	OLIVETTE ROSE	ROSE	FRANCE					WCEUR
945	Txakoli = Hondarrabi beltza	1	as in VIVC	Ondarrabi beltza		N		8768	ONDARRABI BELTZA	NOIR	SPAIN					WCEUR
946	Opsimo Edessis	1		Opsimo Edessis		B		8789	OPSIMOS EDESSIS	BLANC	GREECE					BALK
947	Ora	1	considering its POs with 'Cardinal'	Ora	1	B		16380	ORA	BLANC	FRANCE					WCEUR
948	Orangetraube	1		Orangetraube		B		16645	ORANGETRAUBE	BLANC	GERMANY					WCEUR
949	Orisi	2		Orisi		N		24750	ORISI	NOIR	ITALY	379	ORISI			ITAP-south
950	Orlovi nokti	1	as in VIVC	Orlovi nokti beli		B		8807	ORLOVI NOKTI BELI	BLANC	RUSSIAN FEDERATION					BALK
951	Orona	3		Orona		N		8809	ORONA	NOIR	GEORGIA					EMCA-MEFAS-RUUK
952	Ortega	1		Ortega		B		8811	ORTEGA	BLANC	GERMANY					WCEUR
953	Osteiner	1		Osteiner		B		8831	OSTEINER	BLANC	GERMANY					WCEUR
954	Ouliven	1	considering its PO wit 'Aramon'	Ouliven		N		8845	OULIVEN	NOIR	FRANCE					WCEUR
955	Outanant	1		Outanant		B		17497	OUTANAT	BLANC	MOROCCO					MAGH
956	Palestina Oberlin I	1	considering its full pedegree	Palestina I	1	B		8878	PALESTINA I	BLANC	FRANCE					WCEUR
957	Palomino fino = Listan	1	as in VIVC	Palomino fino		B		8888	PALOMINO FINO	BLANC	SPAIN					IBER
958	Pampolat de Sagunto	1		Pampolat de Sagunto		N		14370	PAMPOLAT DE SAGUNTO	NOIR	SPAIN					IBER
959	Cruixen = Pampolat girat	1	as in VIVC	Pampolat girat		N		8904	PAMPOLAT GIRAT	NOIR	SPAIN					IBER
960	Paneshi	3		Paneshi		N		8913	PANESHI	NOIR	GEORGIA					EMCA-MEFAS-RUUK
961	Pannonia kincse	1		Pannonia kincse	1	B		8915	PANNONIA KINCSE	BLANC	HUNGARY					BALK
962	Pansera	1		Pansera		B										IBER
963	Papazkarasi	1	considering its full pedegree	Papazkarasi		N		8923	PAPASKARASI	NOIR	TURKEY					EMCA-MEFAS-RUUK
964	Pardilla	1	considering its PO with 'Folha figueira'	Pardillo		B		8934	PARDILLO	BLANC	SPAIN					IBER
965	Pardina	1		Pardina		B		8935	PARDINA	BLANC	ITALY					IBER
966	Parduca	1		Parduca		N		8937	PARDUCA	NOIR	SPAIN					IBER
967	Parellada	1		Parellada		B		8938	PARELLADA	BLANC	SPAIN					IBER
968	Galletto rosa	2	considering its POs	Parmak cerven		R		8945	PARMAK CERVEN	ROUGE	TURKEY					ITAP-south
969	Carcajolo	1	as in VIVC	Parraleta		N		8951	PARRALETA	NOIR	SPAIN					IBER
970	Pasiga	1		Pasiga	1	N		8964	PASIGA	NOIR	ARGENTINA					NEWO
971	Pecorello San Marco	2		Pecorello (false)												ITAP-south			Pecorello (false)
972	Pedral	1		Pedral		N		9078	PEDRAL	NOIR	SPAIN					IBER
973	Pedro Luis	1	considering the indication of origin in Laucou et al., 2018	Pedro Luis		B		9079	PEDRO LUIS	BLANC	SPAIN					IBER
974	Penouille	1		Penouille		N		9112	PENOUILLE	NOIR	FRANCE					WCEUR
975	Moll	1	considering its POs with 'Heben' and 'Agemusa', and the berri color reported in Laucou et al., 2018	Pensal blanca		B		9113	PENSAL BLANCA	BLANC	SPAIN					IBER
976	Perlon	1		Perlon		N		9170	PERLON	ROSE	ARGENTINA					NEWO
977	Pero Godal	1		Pero Godal		N		9174	PERO GODAL	NOIR	PORTUGAL					IBER
978	Perruno	1	considering its PO with 'Listan Pieto'	Perruno		B		9185	PERRUNO	BLANC	SPAIN					IBER
979	Persan	1		Persan		N		9190	PERSAN	NOIR	FRANCE					WCEUR
980	Petit Bouschet	1		Petit Bouschet		N		1619	BOUSCHET PETIT	NOIR	FRANCE	165	PETIT BOUSCHET			WCEUR
981	Peygamber uzumu	1		Peygamber uzumu		B		42039	PEYGAMBER UEZUEMUE	BLANC	TURKEY					EMCA-MEFAS-RUUK
982	Piedirosso	1	as from De lorenzis et al., 2019, but in VIVC is reported as Piedirosso	Pie di palombo												ITAP-south
983	Piedirosso	2		Piedirosso		N		9239	PIEDIROSSO	NOIR	ITALY			189	PIEDIROSSO N.	ITAP-south
984	Arinto tinto (Collection Soaresnco)	1	as in VIVC	Pilongo		N		16955	PILONGO	NOIR	PORTUGAL					IBER
985	Pinotage	1		Pinotage	1	N		9286	PINOTAGE	NOIR	SOUTH AFRICA					NEWO
986	Piquepoul noir	1		Piquepoul noir		N		9298	PIQUEPOUL NOIR	NOIR	FRANCE					WCEUR
987	Plant d'Arrat	1		Plant d'Arrat		N		24360	PLANT D'ARRAT	NOIR	FRANCE					WCEUR
988	Plant de Chaudefonds 53 (Fardeau)	1	as in VIVC	Plant de Chaudefonds 53		N		41970	PLANT DE CHAUDEFONDS 53	NOIR	FRANCE					WCEUR
989	Plant de Pedebernade 1	1		Plant de Pedebernade 1		N		24366	PLANT DE PEDEBERNADE 1	NOIR	FRANCE					WCEUR
990	Plant de Ponteilla	1		Plant de Ponteilla		B		24274	PLANT DE PONTEILLA	BLANC	FRANCE					WCEUR
991	Plant de Roubia	1		Plant de Roubia		N		24277	PLANT DE ROUBIA	NOIR	FRANCE					WCEUR
992	Plant de Vic 98-N-3 (Collection Torres S.A.)	1	as in VIVC	Plant de Vic 98 N 3		N		24285	PLANT DE VIC 98 N 3	NOIR	SPAIN					IBER
993	Plant droit	1		Plant droit		N		9536	PLANT DROIT	NOIR	FRANCE					WCEUR
994	Plant du Maroc E (Collection Meknes)	1	as in VIVC	Plant du Maroc E		N		24372	PLANT DU MAROC E	NOIR	MOROCCO					MAGH
995	Messinese b.	2	as in VIVC	Planta fina		B		9542	PLANTA FINA	BLANC	SPAIN					IBER
996	Planta mula faux	1		Planta mula faux		N		41971	PLANTA MULA FAUX	NOIR	SPAIN					IBER
997	Planta nova	1		Planta nova		B		9543	PLANTA NOVA	BLANC	SPAIN					IBER
998	Platyracho	1		Platyracho		B		4994	PLATYRACHO	BLANC	GREECE					BALK
999	Plavina Crna	2		Plavina Crna		N		9557	PLAVINA CRNA	NOIR	YUGOSLAVIA					BALK
1000	Plyto	1	as in VIVC	Plito		B		9563	PLITO	BLANC	GREECE					BALK
1001	Portugais bleu	1		Portugais bleu		N		9620	PORTUGIESER BLAU	NOIR	SLOVENIA	174	PORTUGAIS BLEU			WCEUR
1002	Posip bijeli	1		Posip bijeli		B		16018	POSIP BIJELI	BLANC	YUGOSLAVIA					BALK
1003	Pougayen	1		Pougayen		N		8984	PAUGAYEN	NOIR	FRANCE					WCEUR
1004	Poulsard	1	as in VIVC	Poulsard noir		N		9643	POULSARD NOIR	NOIR	FRANCE					WCEUR
1005	Pozsonyi feher	1	as in VIVC	Pozsonyi		B		9653	POZSONYI	BLANC	HUNGARY					BALK
1006	Prieto picudo	1	as in VIVC	Prieto picudo tinto		N		9694	PRIETO PICUDO TINTO	NOIR	SPAIN					IBER
1007	Prima	1	considering its PO with 'Cardinal'	Prima	1	N		17291	PRIMA	NOIR	FRANCE					WCEUR
1008	Prokupac	1		Prokupac		N		9734	PROKUPAC	NOIR	SERBIA					BALK
1009	Prunesta nera	2		Prunesta (false)										202/526	PRUNESTA N.	ITAP-south			Prunesta (false)
1010	Fortunato	1	as in VIVC	Puerto alto		B		9619	PUERTO ALTO	BLANC	SPAIN					IBER
1011	Quiebratinajas	1	as in VIVC	Quiebratinajas tinto		N		9849	QUIEBRATINAJAS TINTO	NOIR	SPAIN					IBER
1012	Quigat	1		Quigat		B		9854	QUIGAT	BLANC	SPAIN					IBER
1013	Rabigato	1		Rabigato		B		9857	RABIGATO	BLANC	PORTUGAL					IBER
1014	Rabo d'ovelha	1	as in VIVC from Laucoau et al., 2018	Rabo de ovelha		B		16956	RABO DE OVELHA	BLANC	PORTUGAL					IBER
1015	Ragol	1		Ragol		Rs		22739	RAGOL	ROSE	SPAIN					IBER
1016	Raisaine	1		Raisaine		B		9885	RAISAINE	BLANC	FRANCE					WCEUR
1017	Ramisco	1		Ramisco		N		9899	RAMISCO	NOIR	PORTUGAL					IBER
1018	Ramishvili 01	3		Ramishvili 01												EMCA-MEFAS-RUUK
1019	Ramishvili 03	3		Ramishvili 03												EMCA-MEFAS-RUUK
1020	Ramishvili 05	3		Ramishvili 05												EMCA-MEFAS-RUUK
1021	Ramishvili 06	3		Ramishvili 06												EMCA-MEFAS-RUUK
1022	Ramishvili 07	3		Ramishvili 07												EMCA-MEFAS-RUUK
1023	B 40-97 (Ramming)	1	as in VIVC	Ramming B 40-97		B		24380	RAMMING B 40- 97	BLANC	USA					NEWO
1024	Rannii Vira	1		Rannii Vira	1	B		9911	RANNII VIRA	BLANC	UZBEKISTAN					EMCA-MEFAS-RUUK
1025	Rassegui	1		Rassegui		B		9923	RASSEGUI	BLANC	TUNISIA					MAGH
1026	Rayada melonera = Corropio	1	as in VIVC	Rayada melonera		N		7617	RAYADA MELONERA	NOIR	SPAIN					IBER
1027	Razachie rosie	1	considering its POs	Razaki kirmizi		R		9947	RAZAKI KIRMIZI	ROUGE	TURKEY					BALK
1028	Razakisi antep	1		Razakisi antep		B		16673	RAZAKISI ANTEP	BLANC	TURKEY					EMCA-MEFAS-RUUK
1029	Razdani	1		Razdani		N		9953	RAZDANI	NOIR	ARMENIA					EMCA-MEFAS-RUUK
1030	Recuno	2	as in VIVC	Recunu		B		24991	RECUNU	BLANC	ITALY	362	RECUNO			ITAP-south
1031	Red Globe	1		Red Globe		R		9972	RED GLOBE	ROUGE	USA					NEWO
1032	Red Ohanes	1		Red Ohanes		R		21500	OHANES RED	ROUGE	PORTUGAL					EMCA-MEFAS-RUUK
1033	Redondal	1		Redondal		B		15095	REDONDAL BLANC	BLANC	SPAIN					IBER
1034	Ribote rose	1		Ribote rose		Rs		42041	RIBOTE ROSE	ROSE	SPAIN					IBER
1035	Riesling bleu	1		Riesling bleu		N		10074	RIESLING BLAU	NOIR	GERMANY					WCEUR
1036	Rkatsiteli	3		Rkatsiteli		B		10116	RKATSITELI	BLANC	GEORGIA			810	RKATSITELI B.	EMCA-MEFAS-RUUK
1037	Rko shavi	3		Rko shavi		N		10121	RKO SHAVI	NOIR	GEORGIA					EMCA-MEFAS-RUUK
1038	Rocia	1	as in VIVC	Roal		N		10298	ROAL	ROUGE	PORTUGAL					IBER
1039	Roditis	2		Roditis		Rs		10141	RODITIS	ROSE	GREECE					BALK
1040	Roi des precoces	1		Roi des precoces		N		10165	ROI DES PRECOCES	NOIR	FRANCE					WCEUR
1041	Rojal negro	1		Rojal negro		N		22734	ROJAL NEGRO	NOIR	SPAIN					IBER
1042	Royal = Rojal tinta	1	as in VIVC	Rojal tinta		R		22733	ROJAL TINTA	ROUGE	SPAIN					IBER
1043	Romeiko	1		Romeiko		N		10182	ROMEIKO	NOIR	GREECE					BALK
1044	Rosaky rose faux	1		Rosaky rose faux		Rs		42042	ROSAKY ROSE FAUX	ROSE	TURKEY					EMCA-MEFAS-RUUK
1045	Rossa di Moico	2		Rossa di Moico		N		26217	ROSSA DI MOICO	NOIR	ITALY					ITAP-south
1046	Rossa di San Nicola	2		Rossa di San Nicola												ITAP-south
1047	Rossignola	1		Rossignola		N		10219	ROSSIGNOLA	NOIR	ITALY			214	ROSSIGNOLA N.	ITAP-north
1048	Rosso antico	2		Rosso antico												ITAP-south
1049	Roublot	1		Roublot		B		10234	ROUBLOT	BLANC	FRANCE					WCEUR
1050	Landroter = Cornalin du Valais	1	as in VIVC	Rouge du pays		N		10240	ROUGE DU PAYS	NOIR	SWITZERLAND					WCEUR
1051	Roumi noir	1		Roumi noir		N		10385	ROUMI NOIR	NOIR	EGYPT					BALK
1052	Roussette basse de Seyssel	1		Roussette basse de Seyssel		B		24303	ROUSSETTE BASSE DE SEYSSEL	BLANC	FRANCE					WCEUR
1053	Rubinovyi Magaracha	1		Rubinovyi Magaracha		N		7088	RUBINOVYI MAGARACHA	NOIR	UKRAINE					EMCA-MEFAS-RUUK
1054	Ruby Cabernet	1		Ruby Cabernet		N		10313	RUBY CABERNET	NOIR	USA					NEWO
1055	Rufete	1		Rufete		N		10331	RUFETE	NOIR	PORTUGAL					IBER
1056	Ruzevina (Jelaska)	1	as in VIVC	Ruzevina		B		10423	RUZEVINA	BLANC	YUGOSLAVIA					BALK
1057	Sabate	1		Sabate		N		10433	SABATE	NOIR	SPAIN					IBER
1058	Sabro	1	considering its POs	Sabro		B		25056	SABRO	BLANC	SPAIN					IBER
1059	Sabue 07	3		Sabue 07												EMCA-MEFAS-RUUK
1060	Sagubari 01	3		Sagubari 01												EMCA-MEFAS-RUUK
1061	Saint Laurent	1		Saint Laurent		N		10470	SAINT LAURENT	NOIR	FRANCE					WCEUR
1062	Salceno blanco	1		Salceno blanco		B		10495	SALCENO BLANCO	BLANC	SPAIN					IBER
1063	Salicette (Collection Parc de la Tete d'Or)	1	as in VIVC	Salicette		B		10501	SALICETTE (COLLECTION PARC DE LA TETE D'OR)	BLANC	FRANCE					WCEUR
1064	Salvador	1		Salvador		B		10518	SALVADOR	BLANC	SPAIN					IBER
1065	Samarkhi	3		Samarkhi		B		10641	SAMARKHI	BLANC	GEORGIA					EMCA-MEFAS-RUUK
1066	San Lorenzo faux	1		San Lorenzo faux												ITAP-south
1067	San Pietro	2		San Pietro		0		26018	SAN PIETRO		ITALY					ITAP-south
1068	Sanguinella	2		Sanguinella		B		26213	SANGUINELLA	BLANC	ITALY					ITAP-south
1069	Tempranilla blanca = Santa Magdalena	1	as in VIVC	Santa Magdalena		B		10690	SANTA MAGDALENA	BLANC	SPAIN					IBER
1070	Santa Sofia	2		Santa Sofia		B		26634	SANTA SOFIA	BLANC	ITALY			898	SANTA SOFIA B.	ITAP-south
1071	Santanera	1		Santanera		B		24881	SANTANERA	BLANC	SPAIN					IBER
1072	Sant'Antonio	2		Sant'Antonio		B		26174	SAN ANTONIO	BLANC	ITALY					ITAP-south
1073	Sao Mamede	1		Sao Mamede		B		25524	SAO MAMEDE	BLANC	PORTUGAL					IBER
1074	Sapena	3		Sapena		B		22139	SAPENA	BLANC	GEORGIA					EMCA-MEFAS-RUUK
1075	Saperavi	1		Saperavi		N		10708	SAPERAVI	NOIR	GEORGIA			811	SAPERAVI	EMCA-MEFAS-RUUK
1076	Saperavi atenis	3		Saperavi atenis		N		10709	SAPERAVI ATENIS	NOIR	GEORGIA					EMCA-MEFAS-RUUK
1077	Saperavi grdzelmtevana	3		Saperavi grdzelmtevana		N		22137	SAPERAVI GRDZELMTEVANA	NOIR	GEORGIA					EMCA-MEFAS-RUUK
1078	Sapere otskhanouri faux	1		Sapere otskhanouri faux		N		42044	SAPERE OTSKHANOURI FAUX	NOIR	GEORGIA					EMCA-MEFAS-RUUK
1079	Sauterne blanc	1		Sauterne blanc		B		10788	SAUTERNE BLANC	BLANC	FRANCE					WCEUR
1080	Sauvaget noir	1	as in VIVC	Sauvaget		N		10789	SAUVAGET	NOIR	FRANCE					WCEUR
1081	Savvatiano	1		Savvatiano		B		10798	SAVVATIANO	BLANC	GREECE					BALK
1082	Schirastraube	1		Schirastraube		B		20493	SCHIRASTRAUBE	BLANC						nd
1083	Semidano	1		Semidano		B		11479	SEMIDANO	BLANC	ITALY	430	SEMIDANO	226	SEMIDANO B.	ITAP-south
1084	Sena	1		Sena		N		11483	SENA	NOIR	SPAIN					IBER
1085	Sercial	1		Sercial		B		11497	SERCIAL	BLANC	PORTUGAL					IBER
1086	Korza erevani	1	as in VIVC	Sermnali		B		11516	SERMNALI	BLANC	ARMENIA					EMCA-MEFAS-RUUK
1087	Serna inta	1	as in VIVC	Serna		Rs		23002	SERNA	ROSE	ARGENTINA					NEWO
1088	Servanin	1		Servanin		N		11526	SERVANIN	NOIR	FRANCE					WCEUR
1089	Servant	1		Servant		B		11527	SERVANT	BLANC	FRANCE					WCEUR
1090	Shabash	1		Shabash		B		11684	SHABASH	BLANC	UKRAINE					EMCA-MEFAS-RUUK
1091	Shavkapito	3		Shavkapito		N		11718	SHAVKAPITO	NOIR	GEORGIA					EMCA-MEFAS-RUUK
1092	Shirikhevi 04	3		Shirikhevi 04												EMCA-MEFAS-RUUK
1093	Shtur angur	1	considering its PO with 'Khalili belyi' and the coloro of berries	Shtur angur		R		11764	SHTUR ANGUR	ROSE	RUSSIAN FEDERATION					EMCA-MEFAS-RUUK
1094	Siah	1		Siah		B		24310	SIAH	BLANC	IRAN					EMCA-MEFAS-RUUK
1095	Sibirkovy	1		Sibirkovy		B		11773	SIBIRKOVYI	BLANC	RUSSIAN FEDERATION					EMCA-MEFAS-RUUK
1096	Panse precoce	1	as in VIVC	Sicilien		B		11775	SICILIEN	BLANC	FRANCE					WCEUR
1097	Siegerrebe	1		Siegerrebe	1	Rs	5	11781	SIEGERREBE	ROSE	GERMANY					WCEUR
1098	Signurina	2		Signurina												ITAP-south
1099	Silvestris CA 10.1	1		Silvestris CA 10.1												IBER
1100	Skiadopoulo	1		Skiadopoulo		B		11849	SKIADOPOULO	BLANC	GREECE					BALK
1101	Zakynthino	1	considering its PO with 'Mavrodaphni'	Skiadopoulo		B		24573	ZAKYNTHINO	BLANC	GREECE					BALK
1102	Skylopnichtis	1	as in VIVC	Skylopnichtis kokkinos		N		11861	SKYLOPNICHTIS KOKKINOS	NOIR	GREECE					BALK
1103	Heunisch schwarz	1	as in VIVC from Laucou et al., 2018	Somszoeloe kek		N		11916	SOMSZOELOE KEK	NOIR	HUNGARY					WCEUR
1104	Sorok Let Oktiabria	1	as in VIVC	Sorok luet oktyabrya		N		11928	SOROK LYET OKTYABRYA	NOIR	UKRAINE					EMCA-MEFAS-RUUK
1105	Souzao faux	1		Souzao faux												IBER
1106	Soiaki	1	as in VIVC	Soyaki		B		11966	SOYAKI	BLANC	UZBEKISTAN					EMCA-MEFAS-RUUK
1107	Starinky	1		Starinky		B		24583	STARINKY	BLANC	RUSSIAN FEDERATION					EMCA-MEFAS-RUUK
1108	Stavroto	1	as in VIVC and considering the berry color reported in Laucou et al., 2018	Stavrochiotiko		N		12002	STAVROCHIOTIKO	ROUGE	GREECE					BALK
1109	Stavroto faux	1		Stavroto faux		N		41986	STAVROTO FAUX	NOIR	GREECE					BALK
1110	Stephidampelos	2	it is not a synonyms of Korintiaki, but one of its POs	Stephidampelos												BALK				Stephidampelos (misnomer)
1111	Strinto porcino	2		Strinto porcino		N		25687	STRINTO PORCINO	NOIR	ITALY					ITAP-south
1112	Strophyliatico	1		Strophyliatico		B		12020	STROFILIATIKO	BLANC	GREECE					BALK
1113	Sublima seedless	1		Sublima seedless	1	B	5	17812	SUBLIMA SEEDLESS	BLANC	ARGENTINA					NEWO
1114	Sultana moscata	1		Sultana moscata	1	B	2	12050	SULTANA MOSCATA	BLANC	ITALY					ITAP
1115	Sultanina de Bulgarie	1		Sultanina de Bulgarie		B		23976	SULTANINA DE BULGARIE	BLANC	BULGARIA					BALK
1116	Sumoll tinto	1	as in VIVC	Sumoll		N		12072	SUMOLL	NOIR	SPAIN					IBER
1117	Sourkhak biely	1	as in VIVC	Surkhak belyi		B		12098	SURKHAK BELYI	BLANC	UZBEKISTAN					EMCA-MEFAS-RUUK
1118	Susumaniello n.	2	as in VIVC	Susumaniello		N		12110	SUSUMANIELLO	NOIR	ITALY			229	SUSUMANIELLO N.	ITAP-south
1119	Sytanich	1		Sytanich		N		12130	SYTANICH	NOIR	FRANCE					WCEUR
1120	Tachtas	1		Tachtas		B		12175	TACHTAS	BLANC	GREECE					BALK
1121	Tagobi	1		Tagobi		N		12201	TAGOBI	NOIR	TAJIKISTAN					EMCA-MEFAS-RUUK
1122	Taifi rosovy	1	as in VIVC	Taifi rosovyi		Rs		12208	TAIFI ROZOVYI	ROSE	UZBEKISTAN					EMCA-MEFAS-RUUK
1123	Tantovina	1	considering the origin reported in Laucou et al., 2018	Tantovina Eichenblaettrige		B		23368	TANTOVINA EICHENBLAETTRIGE	BLANC	SLOVENIA					WCEUR
1124	Tarragoni	1		Tarragoni		N		12266	TARRAGONI	NOIR	SPAIN					IBER
1125	Tarrango	1		Tarrango	1	N		12267	TARRANGO	NOIR	AUSTRALIA					NEWO
1126	Taschly	1	as in VIVC	Tashli		B		12270	TASHLI	BLANC	UKRAINE					EMCA-MEFAS-RUUK
1127	Hangling spanischer = Tauberschwarz	1	as in VIVC	Tauberschwarz		N		16156	TAUBERSCHWARZ	NOIR	GERMANY					WCEUR
1128	Tavkveri	3		Tavkveri		N		12276	TAVKVERI	NOIR	GEORGIA					EMCA-MEFAS-RUUK
1129	Tchumuta	3		Tchumuta		N		2633	TCHUMUTA	NOIR	GEORGIA					EMCA-MEFAS-RUUK
1130	Tchvitiluri	3		Tchvitiluri		B		2639	TCHVITILURI	BLANC	GEORGIA					EMCA-MEFAS-RUUK
1131	Schiradzouli	1	as in VIVC from Laucou et al., 2018	Tebrizi		B		6249	TEBRIZI	BLANC	AZERBEIJAN					EMCA-MEFAS-RUUK
1132	Tebrizi	1		Tebrizi		B		6249	TEBRIZI	BLANC	AZERBEIJAN					EMCA-MEFAS-RUUK
1133	Teinturier	1		Teinturier		N		12304	TEINTURIER	NOIR	FRANCE					WCEUR
1134	Terret Bouschet	1		Terret Bouschet		N		12382	TERRET BOUSCHET	NOIR	FRANCE					WCEUR
1135	Teta de vaca (Spain)	1	considering its PO with 'Black Morocco'	Teta de vaca tinta		N		24711	TETA DE VACA TINTA	NOIR						IBER
1136	Palote	1	as in VIVC from Laucoau et al., 2018	Tetona blanca		B		12406	TETONA BLANCA	BLANC	SPAIN					IBER
1137	Tini	1		Tini		R		12456	TINI	ROUGE	MOROCCO					MAGH
1138	Tinta Barroca	1		Tinta Barroca		N		12462	TINTA BARROCA	NOIR	PORTUGAL					IBER
1139	Tinto Cao	1		Tinto Cao		N		12500	TINTO CAO	NOIR	PORTUGAL					IBER
1140	Tinto velasco	1		Tinto velasco		N		17353	TINTO VELASCO	NOIR	SPAIN					IBER
1141	Tita kartlis	3		Tita kartlis		B		12526	KARTLIS TITA	BLANC	GEORGIA					EMCA-MEFAS-RUUK
1142	Tkbili kurdzeni	3		Tkbili kurdzeni		B		12533	TKBILI KURDZENI	BLANC	GEORGIA					EMCA-MEFAS-RUUK
1143	Tkvlapa shavi	3		Tkvlapa shavi		N		12540	TKVLAPA RACHINSKII	NOIR	GEORGIA					EMCA-MEFAS-RUUK
1144	Torralba	1		Torralba		N		12580	TORRALBA	NOIR	SPAIN					IBER
1145	Torrontes riojano	1		Torrontes riojano		B	2	15162	TORRONTES RIOJANO	BLANC	ARGENTINA					NEWO
1146	Nave = Totosi	1	as in VIVC	Tortosi		B		12583	TORTOSI	BLANC	SPAIN					MAGH
1147	Totika	1		Totika		N		12586	TOTIKA	NOIR	HUNGARY					BALK
1148	Touriga nacional	1		Touriga nacional		N		12594	TOURIGA NACIONAL	NOIR	PORTUGAL					IBER
1149	Touriganca	1		Touriganca		N		12593	TOURIGA FRANCA	NOIR	PORTUGAL					IBER
1150	Tqupkvirta	3		Tqupkvirta		B		12535	TKUPKVIRTA	BLANC	GEORGIA					EMCA-MEFAS-RUUK
1151	Treixadura	1	as in VIVC and considering the origin reported in Laucou et al., 2018	Trajadura		B		12629	TRAJADURA	BLANC	SPAIN					IBER
1152	Trakia ilkeeren	2	considering it s PO with 'Alphonse Lavallee'	Trakya ilkeren	1	N		16846	TRAKYA ILKEREN	NOIR	TURKEY					EMCA-MEFAS-RUUK
1153	Trebbiano antico	2		Trebbiano antico		B		25688	TREBBIANO ANTICO	BLANC	ITALY					ITAP-south
1154	Trebbiano spoletino	1		Trebbiano spoletino		B		12627	TREBBIANO SPOLETINO	BLANC	ITALY			243	TREBBIANO SPOLETINO B.	ITAP-center
1155	Trepat	1		Trepat		N		12633	TREPAT	NOIR	SPAIN					IBER
1156	Tressot	1	as in VIVC	Tressot noir		N		12640	TRESSOT NOIR	NOIR	FRANCE					WCEUR
1157	Trincadeira das pratas	1	considering its POs	Trincadeira das pratas		B		15688	TRINCADEIRA DAS PRATAS	BLANC	PORTUGAL					IBER
1158	Trnjak	2		Trnjak		N		12659	TRNJAK CRNI	NOIR	YUGOSLAVIA					BALK
1159	Trobat	1		Trobat		N		12660	TROBAT	NOIR	SPAIN					IBER
1160	Trousseau	1	as in VIVC and the berry color reported in Laucou et al., 2018	Trousseau noir		N		12668	TROUSSEAU NOIR	NOIR	FRANCE					WCEUR
1161	Truccanosa	2		Truccanosa												ITAP-south
1162	Tsitsa Kaprei	1		Tsitsa Kaprei		B		16449	TSITSA KAPREI	BLANC	MOLDOVA					BALK
1163	Tsitska	1		Tsitska		B		12693	TSITSKA	BLANC	GEORGIA					EMCA-MEFAS-RUUK
1164	Assuretuli sitavi	1	as from De lorenzis et al., 2019 and in VIVC	Tskobila		N		12704	TSKOBILA	NOIR	GEORGIA					EMCA-MEFAS-RUUK
1165	Tsolikouri	1		Tsolikouri		B		12710	TSOLIKOURI	BLANC	GEORGIA					EMCA-MEFAS-RUUK
1166	Stampacavallo	2	considering its PO with Sangiovese	Tuccanese di Turi		N		22913	TUCCANESE DI TURI	NOIR	ITALY					ITAP-south
1167	Tuccanese n.	2		Tuccanese nera		N		25676	MONTEPULCIANO POLLINO	NOIR	ITALY					ITAP-south
1168	Turki	1		Turki		Rs		12733	TURKI	ROSE	TUNISIA					MAGH
1169	Tzimliansky belyi	1		Tzimliansky belyi		B		12685	TSIMLYANSKII BELYI	BLANC	RUSSIAN FEDERATION					EMCA-MEFAS-RUUK
1170	Urbanitraube noir (Collection Oberlin)	1	as in VIVC	Urbanitraube noir		N		12786	URBANITRAUBE BLAU	NOIR	AUSTRIA					WCEUR
1171	Urmi dinka	1		Urmi dinka		B		15170	URMI DINKA	BLANC	HUNGARY					BALK
1172	Usakheluri	1		Usakheluri		N		12796	USAKHELURI	NOIR	GEORGIA					EMCA-MEFAS-RUUK
1173	Uva di Trojanero	1	as in VIVC from Laclmbe et al., 2018	Uva di trojanero		B		15172	UVA DI TROJANERO	BLANC						ITAP-south
1174	Uva rosa antica	2		Uva rosa antica		R		26210	UVA ROSA ANTICA	ROUGE	ITALY					ITAP-south
1175	Uva sacra	2	as in VIVC	Uva sogra		R		15174	UVA SOGRA	ROUGE	ITALY					ITAP-south
1176	Valenci blanco	2	as in VIVC	Valenci (Beba)		B	1	22710	BEBA	BLANC	SPAIN					IBER
1177	Valensi noir	1	as in VIVC	Valenci tinto		N		12865	VALENCI TINTO	NOIR	SPAIN					MAGH
1178	Varnenska Gimza	1		Varnenska Gimza		N		12905	VARNENSKA GIMZA	NOIR	BULGARIA					BALK
1179	Vartzami	2		Vartzami		N		13011	VERTZAMI	NOIR	GREECE					BALK
1180	Vassarga bielaia	1	as in VIVC	Vasarga belaya		B		12914	VASARGA BELAYA	BLANC	UZBEKISTAN					EMCA-MEFAS-RUUK
1181	Velika	1		Velika		N		17754	VELIKA	NOIR	BULGARIA					BALK
1182	Verdana	2	considering its POs, it is not the true 'Verdana'	Verdana (false)												ITAP-south				Verdana (2) (misnomer)
1183	Verdea noir	1		Verdea noir		N		24384	VERDEA NOIR	NOIR	ITALY					ITAP-center
1184	Verdejo	1	considering its full pedigree	Verdejo blanco		B		12949	VERDEJO BLANCO	BLANC	SPAIN					IBER
1185	Verdejo de Salamanca	1		Verdejo de Salamanca		B		40923	VERDEJO DE SALAMANCA	BLANC	SPAIN					IBER
1186	Verdelho tinto femelle	1		Verdelho tinto femelle		N		24327	VERDELHO TINTO FEMELLE	NOIR	PORTUGAL					IBER
1187	Verdil	1		Verdil		B		12965	VERDIL	BLANC	SPAIN					IBER
1188	Asprinio n.	2	considering its parentage with 'Colatamurro'	Verdone nero		N		12968	VERDONE NERO	NOIR	ITALY					ITAP-south
1189	Verjus	1		Verjus		B		22916	VERJUS	BLANC	ITALY					WCEUR
1190	Vertkvitchalis tetri	3		Vertkvitchalis tetri		B		13009	VERTKVICHALIS TETRI	BLANC	GEORGIA					EMCA-MEFAS-RUUK
1191	Verues de Huarte	1		Verues de Huarte		N		1281	BERUES DE HUARTE	NOIR	SPAIN					IBER
1192	Victoria	1	considering its full pedigree	Victoria	1	B		13031	VICTORIA	BLANC	ROMANIA					BALK
1193	Vidadillo	1		Vidadillo		N		13035	VIDADILLO	NOIR	SPAIN					IBER
1194	Vidiano	1		Vidiano		B		13063	VIDIANO	BLANC	GREECE			807	VIDIANO B.	BALK
1195	Vigne sauvage faux Fethiye 58-64	1		Vigne sauvage faux Fethiye 58-64		0		42049	VIGNE SAUVAGE FAUX FETHIYE 58-64		TURKEY					EMCA-MEFAS-RUUK
1196	Vigne sauvage faux Mouchouses 1	1		Vigne sauvage faux Mouchouses 1												WCEUR
1197	Vigne sauvage faux Tighzirt 1	1		Vigne sauvage faux Tighzirt 1												MAGH
1198	Vijiriega	1	considering its PO with 'Heben'	Vijariego blanco		B		13075	VIJARIEGO BLANCO	BLANC	SPAIN					IBER
1199	Vilana	2		Vilana		B		13078	VILANA	BLANC	GREECE					BALK
1200	Sasca (Collection Ravaz)	1	as in VIVC from Laucoau et al., 2018	Vinenka		Rs		13098	VINENKA	ROSE	BULGARIA					BALK
1201	Vinhao	1		Vinhao		N		13100	VINHAO	NOIR	PORTUGAL					IBER
1202	Vintaiu	1		Vintaiu		N		24385	VINTAIU	NOIR	FRANCE					WCEUR
1203	Viosinho	1		Viosinho		B		13109	VIOSINHO	BLANC	PORTUGAL					IBER
1204	Visparola	2	considering its numerosus POs it is the 'Arvina de Petrolia' in VIVC,	Visparola		B		24932	VISPAROLA	BLANC	ITALY					ITAP-south
1205	Vital	1		Vital		B		13122	VITAL	BLANC	PORTUGAL					IBER
1206	Vitrarolo	2		Vitrarolo		N		24770	VITRAROLO	NOIR	ITALY	382	VITRAROLO	879	VITRAROLO N.	ITAP-south
1207	Macabeu	1	considering its PO with 'Heben' and the berry color reported in Laucau et al., 2018	Viura		B		13127	VIURA	BLANC	SPAIN					IBER
1208	Voidomatis	1		Voidomatis		N		5008	VOIDOMATIS	NOIR	GREECE					BALK
1209	Voskeat	1		Voskeat		B		13165	VOSKEAT	BLANC	AZERBEIJAN					EMCA-MEFAS-RUUK
1210	Vranac	2		Vranac		N		13179	VRANAC	NOIR	MONTENEGRO			812	VRANAC N.	BALK
1211	Blank blauer	1	as in VIVC	Vulpea		N		13186	VULPEA	NOIR	AUSTRIA					WCEUR
1212	Vulpea faux	1		Vulpea faux		N		42052	VULPEA FAUX	NOIR	ROMANIA					BALK
1213	Wildbacher de Hongrie	1		Wildbacher de Hongrie		N		21685	WILDBACHER DE HONGRIE	NOIR	AUSTRIA					WCEUR
1214	Wildrebe von Bauer	1		Wildrebe von Bauer		N		24386	WILDREBE VON BAUER	NOIR	GERMANY					WCEUR
1215	Xarello	1		Xarello		B		13270	XARELLO	BLANC	SPAIN					IBER
1216	Xinisteri	1		Xinisteri		B		704	XYNISTERI	BLANC	CYPRUS					BALK
1217	Moschomavro	2	considering its PO with 'Heunisch Weiss'	Xinogaltso Kozanis		N		24984	XINOGALTSO KOZANIS	NOIR	GREECE					BALK
1218	Xinomavro	2		Xinomavro		N		13284	XYNOMAVRO	NOIR	GREECE					BALK
1219	Yai isioum rosovy	1		Yai isioum rosovy		Rs		13295	YAI IZYUM ROZOVYI	ROSE	DAGHESTAN					EMCA-MEFAS-RUUK
1220	Kizil Yakdona	1	as in VIVC	Yakdona kizil		Rs		6299	YAKDONA KIZYL	ROSE	UKRAINE					EMCA-MEFAS-RUUK
1221	Zagarese di Puglia n.	2		Zagarese		N		26208	ZAGARESE DI PUGLIA	NOIR	ITALY					ITAP-south
1222	Zakatalis tetri	3		Zakatalis tetri		B		13371	ZAKATALIS TETRI	BLANC	GEORGIA					EMCA-MEFAS-RUUK
1223	Zalema	1		Zalema		B		13375	ZALEMA	BLANC	SPAIN					IBER
1224	Zante blanc	1		Zante blanc		B		25046	ZANTE BLANC (RAVAZ COLLECTION)	BLANC	GREECE					BALK
1225	Zeini abiad	1	as in VIVC	Zeini abiad		B										EMCA-MEFAS-RUUK
1226	Zeini abiad (Spain)	1		Zeini abiad (Spain)		B		13404	ZEINI ABIAD	BLANC	LEBANON					EMCA-MEFAS-RUUK
1227	Zerdagi	3		Zerdagi (misnomer)												EMCA-MEFAS-RUUK				Zerdagi (misnomer)
1228	Zhinvali 01	3		Zhinvali 01												EMCA-MEFAS-RUUK
1229	Zilavka	2		Zilavka		B		13446	ZILAVKA	BLANC	BOSNIA AND HERZEGOWINA					BALK
1230	Zimmettraube grau rauchfarbig	1		Zimmettraube grau rauchfarbig		G		13449	ZIMMETTRAUBE GRAU RAUCHFARBIG	GRIS	SLOVENIA					nd
1231	Francavidda b.	2	as in VIVC	Zlatarica Vrgorska		B		4217	ZLATARICA VRGORSKA	BLANC	DALMATIEN					BALK
1232	Zweigelt	1	as in VIVC	Zweigeltrebe blau		N		13484	ZWEIGELTREBE BLAU	NOIR	AUSTRIA					WCEUR
