# Supplementary material for: Parentage Atlas of Italian Grapevine Varieties as Inferred From SNP Genotyping
Source: Front Plant Sci. 2021 Jan 15;11:605934. doi: 10.3389/fpls.2020.605934 (PMC7874015; doi:10.3389/fpls.2020.605934)
Supplement: Supplementary File 1 — In spreadsheet 1: List of the accessions genotyped in this study, their passport data including variety names, berry skin color, grape flavor according to descriptor OIV 236, the varieties as coded by the International Vitis Variety Catalogue (VIVC), the Italian Vitis Database (IVD) and the Italian National Variety Register (RNVV), respectively, the repositories where the accessions are maintained, the presumed variety countries of origin (according to VIVC); the place where the accessions were collected, and the variety presumed geographic groups (BALK: Balkans; IBER: Iberian Peninsula; ITAP-north, -center, -south: Italian Peninsula north, -center, -south, respectively; EMCA: Eastern Mediterranean and Caucasus; MFEAS: Middle and Far East; NEWO: New World; and WCEUR: Western-Central Europe. In spreadsheet 2: List of the analyzed non-redundant varieties: genotyped in this study (A), with not matching genetic profiles added from literature (B). Variety names was assigned according to Vitis databases or identify the variety on the base of its genetic relationships. Passport data are shown as in spreadsheet 1; synonyms, misnomers and wrong denominations among the varieties of this study and the varieties from literature are also shown. Wrong denominations: incorrect local names of known varieties, here marked with “(false)”. Misnomers: errors in grapevine collections, marked with “(misnomer)”. [file Data_Sheet_1.zip › SupplementaryFile2.xlsx]

## Sheet: Genotypes (SNPs)
marker	chromosome	position	Abbuoto	Abello	Achladi (Pergolese di Tivoli)	Afus ali	Aghedene	Aglianico	Alba imputotato	Albana	Albana del paniere	Albanello	Albanina nera Bordini (questionable)	Albaranzeuli bianco	Albarola	Albarossa	Aleatico	Alicante Bouschet	Alionza	Ambror	Ancellotta	Ansonica	Aramon	Argu mannu	Arneis	Arsilico	Arvesiniadu	Avanà	Avarengo	Baco noir	Balzamino	Baratuciàt	Barbarossa (di Finale)	Barbarossa piemontese	Barbera	Barbera bianca	Barsaglina	Bellone	Bertille Seyve 1808	Bertille Seyve 4825	Berzamino	Bianchetta trevigiana	Bianco d'Alessano	Biancolella	Biancone	Biancuzzo	Bigolona	Blaufraenkisch	Bombino bianco
			SAMN17172743	SAMN17172744	SAMN17172745	SAMN17173165	SAMN17172746	SAMN17172747	SAMN17173192	SAMN17172748	SAMN17172750	SAMN17172751	SAMN17172749	SAMN17172752	SAMN17173086	SAMN17173087	SAMN17173259	SAMN17172755	SAMN17172756	SAMN17173193	SAMN17172758	SAMN17172759	SAMN17172760	SAMN17173088	SAMN17172762	SAMN17172763	SAMN17172764	SAMN17173090	SAMN17172765	SAMN17172766	SAMN17172767	SAMN17172769	SAMN17173091	SAMN17173092	SAMN17173271	SAMN17173093	SAMN17172771	SAMN17173272	SAMN17172773	SAMN17172774	SAMN17172775	SAMN17172776	SAMN17172777	SAMN17173166	SAMN17172778	SAMN17173288	SAMN17172779	SAMN17172780	SAMN17172782
ae_A_C_chr8_10484101	8	10484101	CC	AC	AA	CC	AA	AC	AC	AC	AA	AC	AC	AA	AA	AA	AC	AC	AC	AC	AC	CC	AC	AC	AA	CC	AC	AC	AC	AA	AC	CC	AA	AA	AC	AC	AC	CC	CC	AC	AC	AC	CC	AC	AA	AC	AC	AC	CC
ae_A_G_chr1_5617181	1	5617181	AG	AA	AG	AA	AG	AG	AG	AG	AA	AG	AG	AG	AA	AA	AA	AA	AA	AA	GG	AA	AA	AA	AG	AA	AA	GG	AA	AG	AG	AG	GG	AG	AA	AA	AA	AA	AA	AG	AA	AA	AG	AA	AA	AA	AA	AA	AA
ae_A_G_chr11_16645109	11	16645109	AG	AG	AA	AG	GG	AG	AG	AG	AG	AG	GG	AG	GG	AA	AG	AG	AG	AG	AG	AA	AA	AG	AG	AG	AG	AA	GG	AA	AA	AA	AA	GG	AA	GG	AA	AG	AA	AA	AG	AA	AA	AG	AG	AG	AA	AA	AG
ae_A_G_chr7_20676768	7	20676768	AG	AA	AG	AA	AG	AA	AA	AA	AA	GG	AG	AA	AA	AG	GG	AA	AA	GG	AG	AG	AA	AA	AG	AA	AG	AA	AA	AG	AA	AA	AG	AG	GG	AA	AA	AA	GG	GG	AG	AG	AG	AA	AA	AA	AA	AA	AA
ae_A_G_chr7_2196512	7	2196512	AG	AG	AA	AA	AG	AA	AG	AA	AG	AG	AG	AA	AA	GG	AG	AA	AG	AA	GG	AA	AG	AA	AG	AG	AA	AA	AA	GG	AG	AA	AG	AG	AG	AA	GG	AA	AG	AA	GG	AG	AA	AG	AG	AG	AA	GG	AA
ae_A_G_chr8_11440804	8	11440804	AA	AG	AG	AA	AG	AA	AA	AG	AA	AG	AA	GG	AA	AA	AG	AA	AA	AG	AA	AA	AA	AG	AG	AA	AA	AA	AA	AG	AA	AA	AA	AG	AA	AA	AA	AA	GG	GG	AA	AA	AA	AG	AG	AG	AA	AA	AA
ae_A_G_chr8_3638139	8	3638139	AA	AG	AG	AA	GG	AA	AG	AG	GG	AG	GG	AA	AG	AG	AG	AA	GG	GG	AA	AA	AG	AA	AA	AA	AG	AG	GG	GG	GG	AG	AG	AG	AG	AA	AA	AG	GG	GG	AG	AG	GG	AG	AG	AA	GG	AG	AG
ae_A_G_chrUn_21404448	UN	21404448	GG	AG	GG	GG	GG	GG	GG	GG	AA	AG	GG	GG	AG	AG	AG	GG	AG	AG	GG	AG	AG	GG	GG	GG	AG	AA	AG	GG	GG	GG	GG	GG	GG	AG	AG	GG	GG	AG	GG	AG	GG	AA	AG	GG	GG	AG	GG
ae_C_A_chr14_20097630	14	20097630	CC	AC	AC	CC	AA	CC	AC	AC	CC	CC	AC	CC	CC	CC	CC	AC	CC	AC	CC	CC	AC	AC	CC	CC	CC	AC	CC	CC	CC	AC	CC	CC	CC	CC	AA	CC	AA	AC	CC	CC	AC	CC	CC	AC	CC	AC	AC
ae_C_T_chr12_10296309	12	10296309	TT	CC	CC	CT	CC	CC	CT	CT	CC	CC	CC	CC	CC	CC	CC	CC	CT	CT	CC	CT	CT	CC	CC	CT	CC	CC	CC	CT	CC	CC	CC	CC	CC	CC	CT	CC	TT	CT	CT	CC	CC	CC	CT	CC	CC	CT	CT
ae_C_T_chr14_26094150	14	26094150	CC	CC	CC	CC	CT	CC	CC	CC	CT	CT	CC	CT	CT	CC	CC	CC	CC	CC	CC	CC	CC	CC	CC	CC	CC	CC	TT	CC	CT	CT	CC	CC	CC	CT	CT	CC	CC	CC	CC	CT	CC	CC	CC	CC	CT	CC	CC
ae_C_T_chr16_7100979	16	7100979	TT	TT	TT	TT	CT	TT	TT	TT	TT	TT	TT	TT	TT	TT	TT	TT	TT	CT	TT	TT	TT	CT	TT	TT	TT	TT	CT	CT	TT	CT	CT	TT	TT	CT	TT	TT	CC	TT	TT	TT	TT	TT	TT	TT	TT	CT	TT
ae_C_T_chr17_1232702	17	1232702	CT	CT	CC	CC	CT	CC	CT	CC	CT	CC	CC	CC	CC	CT	CT	TT	CT	CC	CT	TT	TT	CT	CT	CT	CC	CC	CT	CT	TT	CC	CT	CT	TT	CT	TT	CT	CT	CC	CT	CT	CT	CT	TT	CC	CT	TT	CT
ae_C_T_chr19_16821449	19	16821449	TT	CC	CT	TT	CT	TT	CC	TT	CT	CT	CT	CT	TT	CC	TT	CT	CT	CC	CT	CT	CT	CT	CT	TT	CT	CC	CT	CT	CT	CT	TT	TT	CC	CT	TT	CT	CT	CC	TT	CT	CT	TT	CT	CT	CT	CT	CT
ae_C_T_chr3_8428695	3	8428695	CC	CC	CC	TT	CT	CC	CC	CC	CT	CC	CC	CC	CT	CC	CC	CC	CC	CC	CT	CC	CC	CT	CT	CC	CT	CT	CC	CT	CC	CC	CC	CC	CC	CC	CC	CC	CC	CT	CC	CT	CT	CT	CC	CC	CT	CC	CC
ae_C_T_chr4_23602042	4	23602042	CT	CC	CT	CT	CC	CC	CT	CT	TT	CC	TT	TT	CT	CC	CT	CC	TT	CC	CT	CC	CC	CT	CC	CC	CT	CC	CC	CT	CT	CC	TT	CT	CT	CT	CC	CT	CC	TT	CC	TT	TT	CT	TT	CT	CC	CT	CC
ae_C_T_chr8_11915730	8	11915730	CT	CT	CC	CT	CC	CT	CT	CT	CC	CT	CC	CC	CT	CC	CT	CT	CT	CC	CC	CC	CT	CC	CC	CT	CC	CT	CT	CC	CT	CT	CT	CC	CT	TT	CT	CT	CC	CC	CC	CC	CT	CC	CC	CC	CT	CC	CT
ae_C_T_chr8_12405612	8	12405612	CC	CT	TT	CT	TT	CC	CT	CT	CT	CT	CT	TT	CC	CT	TT	TT	CC	CT	CC	CT	CT	TT	TT	CC	CT	CT	CT	TT	CT	CT	CT	TT	CC	CC	CC	CT	CC	CT	TT	TT	CT	TT	CT	TT	CT	CT	CT
ae_G_A_chr14_12531924	14	12531924	AG	AA	AG	AG	AG	AG	AA	AG	GG	AA	AG	AA	AA	AA	AG	AG	AG	AG	AG	GG	AG	AG	AA	AA	AG	AA	GG	AA	AA	AA	AG	GG	AG	AG	AA	AG	GG	AG	AG	AG	AG	AG	AG	AA	GG	AA	AG
ae_G_A_chr15_17027656	15	17027656	GG	GG	GG	GG	GG	GG	AG	GG	GG	GG	GG	AG	GG	GG	GG	GG	AG	AG	GG	GG	GG	AG	GG	GG	GG	GG	GG	AG	GG	GG	GG	AG	GG	AG	GG	GG	AG	GG	GG	GG	GG	GG	AG	GG	GG	AG	GG
ae_G_A_chr16_18792971	16	18792971	AG	GG	GG	GG	GG	GG	GG	GG	GG	GG	GG	GG	GG	GG	AG	GG	GG	GG	GG	GG	GG	GG	GG	AA	GG	GG	GG	GG	GG	GG	AG	GG	GG	GG	GG	GG	AG	AG	GG	GG	GG	GG	GG	AA	GG	GG	AG
ae_G_A_chr17_6143950	17	6143950	GG	GG	GG	GG	GG	GG	GG	GG	GG	GG	GG	GG	GG	GG	GG	AG	GG	AA	GG	GG	GG	GG	GG	GG	GG	GG	GG	AG	GG	GG	GG	GG	GG	GG	GG	GG	AG	AA	GG	GG	AG	GG	GG	GG	GG	AG	GG
ae_G_A_chr6_4153548	6	4153548	GG	AG	GG	GG	AG	GG	GG	GG	GG	GG	GG	GG	GG	GG	AG	GG	AG	GG	GG	AG	GG	GG	GG	GG	AG	AG	GG	AG	GG	AG	GG	AG	GG	AG	GG	GG	AG	GG	GG	AG	AG	GG	GG	GG	AG	AG	GG
ae_G_A_chr9_18354195	9	18354195	GG	GG	GG	GG	GG	GG	GG	GG	GG	GG	GG	GG	GG	GG	GG	AG	GG	AG	GG	GG	GG	GG	GG	GG	GG	GG	GG	AG	GG	GG	GG	GG	GG	GG	GG	GG	GG	GG	GG	GG	GG	GG	GG	GG	GG	AG	GG
ae_G_T_chr14_4158319	14	4158319	GG	GG	GT	GT	GG	GG	GG	GG	GG	GG	GG	GT	GG	GG	GT	GT	GG	GT	GG	GG	GT	GT	GG	GG	GG	GG	GG	GG	GG	GG	GT	GG	GG	GG	GG	GG	TT	GG	GG	GG	GT	GG	GG	GG	GG	GG	GG
ae_T_C_chr13_9028929	13	9028929	TT	TT	TT	TT	TT	TT	TT	TT	TT	TT	TT	TT	CT	TT	TT	CT	TT	TT	TT	TT	CT	TT	TT	TT	TT	TT	TT	CT	TT	CC	TT	TT	TT	TT	TT	CT	TT	TT	TT	CT	TT	TT	CT	TT	TT	CC	TT
ae_T_C_chr14_24654531	14	24654531	CC	CT	CT	CC	CT	CT	CC	CC	CT	CC	TT	CC	CT	CC	CT	CT	CC	TT	CC	CC	CC	CC	CC	CT	CT	CT	CT	CT	CT	CT	CT	CC	CC	CC	CT	CC	TT	CT	CC	CT	CC	CC	CC	CC	CT	CC	CC
ae_T_C_chr16_9570045	16	9570045	CT	CT	CT	CC	CT	CC	CT	CT	CT	TT	CT	CT	CC	CT	CT	CC	CT	CC	CT	CC	CC	TT	CT	TT	CC	CT	CT	TT	CT	CC	TT	CT	CT	TT	CT	CT	TT	TT	CC	CT	CT	CC	CC	TT	TT	CT	CT
ae_T_C_chr17_6596171	17	6596171	TT	CT	TT	TT	TT	TT	TT	TT	TT	TT	TT	TT	TT	TT	TT	CT	TT	CT	CT	CT	TT	TT	TT	TT	TT	CT	TT	TT	TT	CT	CT	TT	TT	TT	TT	TT	CT	TT	CC	TT	TT	TT	TT	TT	TT	CT	TT
ae_T_C_chr2_1222166	2	1222166	CT	TT	TT	TT	TT	CT	TT	CT	TT	TT	CT	TT	TT	TT	TT	TT	TT	CT	TT	TT	CT	TT	TT	TT	TT	TT	TT	CC	CT	TT	CT	TT	TT	TT	TT	TT	TT	CT	CT	TT	TT	TT	TT	TT	TT	TT	CT
ae_T_C_chr7_19743504	7	19743504	TT	TT	CT	CC	CT	CT	TT	CT	CT	TT	CT	CT	CT	CT	TT	CC	TT	CC	CT	TT	CT	CT	CT	CT	CT	CT	CT	CT	CC	CT	TT	TT	TT	CT	CT	CT	CC	CT	CC	TT	CT	TT	TT	TT	TT	TT	TT
be_A_C_chr5_random_293310	5RANDOM	293310	AA	AA	AA	AC	AA	AA	AA	AC	AC	AA	AA	AC	AA	AA	AA	AA	AA	AA	AA	AC	AA	AA	AA	AA	AC	CC	AC	AA	AA	AC	AC	AC	AA	AC	AA	AA	AA	AC	AC	AA	AA	AA	AA	AA	AC	AA	AA
be_A_G_chr10_1690711	10	1690711	AA	AA	AG	AG	AA	AG	AA	AG	AG	AG	AG	AA	GG	AA	GG	AA	AG	AG	AA	AA	AG	AG	AA	AA	AG	AG	AG	AG	AA	AG	AG	AA	AG	AG	AA	AG	AA	AG	AG	GG	AG	GG	AG	AG	AA	AG	AA
be_A_G_chr14_19385840	14	19385840	AG	GG	AA	AG	AA	AG	GG	AA	AA	AG	AA	AA	AA	AG	AG	AG	AG	AG	AA	AA	AG	AG	AA	AA	AA	AA	AA	AG	AG	AA	AA	AA	AA	AA	AG	AA	GG	AG	AA	AA	AA	AA	AA	AA	AA	AA	AA
be_A_G_chr15_12546751	15	12546751	AG	AA	AA	AA	AA	AG	AA	AA	AA	AA	AA	AA	AA	AA	AG	AA	AA	AG	AG	AG	AA	AA	AA	AA	AA	AA	AA	AA	AA	AA	AG	AA	AA	AG	AA	AA	AG	AG	AA	AA	AA	AA	AA	AA	AG	AG	AA
be_A_G_chr19_6114586	19	6114586	GG	GG	AG	GG	GG	GG	GG	GG	AA	GG	AA	AG	GG	AG	GG	GG	AG	AA	GG	GG	AG	GG	AG	GG	AG	AG	AG	AG	AA	AA	AG	AG	AG	AA	GG	GG	AA	AG	GG	AG	GG	AG	AG	GG	AA	AG	GG
be_A_G_chr4_21473261	4	21473261	AG	GG	GG	AA	AG	AG	GG	AG	GG	AG	AG	AG	AA	AG	GG	AG	AG	AA	AG	AG	AG	AG	AG	GG	AG	AA	AG	AG	AA	AG	AA	GG	GG	GG	AG	AA	AG	AA	AG	AG	AG	AG	AG	GG	AG	AG	AG
be_C_A_chr4_14225066	4	14225066	CC	AC	CC	AC	AC	CC	CC	CC	CC	CC	CC	AC	AC	CC	CC	AC	CC	CC	CC	AC	CC	CC	CC	AC	CC	CC	CC	CC	CC	CC	CC	CC	CC	CC	AC	AC	CC	CC	CC	CC	AC	AC	CC	AA	CC	CC	AC
be_C_A_chr5_5066374	5	5066374	CC	AC	AC	CC	CC	AC	AC	AC	CC	AC	AC	AC	AC	CC	CC	AC	AC	CC	AC	AC	AC	AC	CC	CC	AC	AC	AC	CC	CC	CC	CC	CC	CC	CC	CC	CC	AC	AC	AC	CC	CC	CC	CC	CC	AC	CC	CC
be_C_T_chr16_2211846	16	2211846	TT	TT	TT	TT	TT	TT	TT	TT	CT	CT	CT	CT	CT	TT	CT	TT	CT	CT	CT	TT	TT	CT	TT	TT	TT	TT	TT	CT	CT	TT	CC	CT	CT	CT	TT	TT	TT	CT	CT	TT	CT	CT	TT	CT	TT	CT	CT
be_C_T_chr16_2715151	16	2715151	CC	CT	CT	TT	CT	CC	CT	CT	CC	CT	CT	CC	CC	CC	CC	CC	TT	CC	CC	CC	CC	CC	CC	CC	CT	CT	CT	CT	CC	CC	CC	CT	CC	CC	CC	TT	TT	CC	CC	CC	TT	CT	CT	CC	TT	CC	CC
be_C_T_chr18_20284539	18	20284539	CC	CT	CC	CC	CT	CC	CC	CC	CC	CC	CC	CC	CC	CC	CC	CT	CC	CC	CC	CC	CC	CC	CT	CC	CT	CT	CC	CC	CC	CC	CT	CC	CC	CC	CT	CC	CC	CC	CT	CC	CC	CT	CT	CC	TT	CC	CC
be_C_T_chr4_17637966	4	17637966	CT	CT	CT	CC	CT	CT	CC	CT	CC	CT	CT	CC	CC	CC	CC	CC	CT	CT	CC	CC	TT	CT	CC	CC	CC	CC	CC	CC	CT	CC	CT	CT	CC	CC	CT	CC	CC	CC	CC	CC	CC	CC	CC	CC	CC	CT	CC
be_C_T_chr4_9395404	4	9395404	TT	TT	CC	CT	TT	CT	TT	CT	CT	TT	CC	CT	CC	TT	TT	TT	CC	TT	CT	TT	CC	TT	TT	TT	CC	CT	CT	TT	CT	CT	TT	CT	TT	TT	TT	TT	TT	TT	TT	TT	TT	CT	CT	CT	CT	CT	CT
be_C_T_chr7_11949576	7	11949576	CC	CT	CC	CC	CC	CC	CC	CC	CC	CC	CC	CC	CC	CC	CC	CC	CC	CC	CT	CC	CC	CC	CC	CC	CC	CC	CC	CC	CT	CC	CC	CC	CC	CC	CC	CC	CC	CT	CC	CT	CC	CC	CC	CC	CC	CC	CC
be_C_T_chr8_17242546	8	17242546	CC	CT	CC	CC	CC	CT	CT	CT	CC	CT	CT	CT	CT	CT	CC	CT	CT	CT	CC	CT	CT	CT	CC	CC	CC	CT	CT	CT	CC	CC	CC	CT	CT	CC	CC	CC	TT	TT	CC	CC	CC	CC	CC	CC	CC	CC	CC
be_C_T_chrUn_35548674	UN	35548674	CT	CT	CC	TT	CC	CT	CT	CT	TT	CC	TT	TT	CC	CT	CT	CT	CT	CC	TT	CC	TT	CC	CT	CC	CT	CC	TT	CT	TT	CT	CT	CC	CC	CC	CT	TT	CT	CC	CT	CT	TT	CT	CT	TT	CT	TT	CT
be_C_T_chrUn_38068310	UN	38068310	CC	CT	CC	CC	TT	CT	CT	CC	CC	CC	CC	CC	CC	CC	CC	CT	CT	CT	CC	CC	CT	CT	CC	CC	CC	CC	CC	CC	CT	CC	CC	CC	CC	CC	CC	CC	CT	CT	CC	CC	CT	CT	CC	CC	CC	CT	CC
be_G_A_chr1_2693043	1	2693043	GG	GG	GG	GG	GG	GG	GG	GG	GG	GG	AG	GG	GG	GG	GG	GG	GG	GG	AG	GG	GG	GG	GG	GG	GG	GG	GG	GG	AG	GG	AG	GG	GG	GG	GG	GG	AG	AG	GG	GG	AG	GG	GG	GG	GG	GG	GG
be_G_A_chr11_3122739	11	3122739	GG	GG	GG	AG	GG	GG	GG	GG	GG	GG	GG	GG	GG	GG	AG	GG	GG	AG	GG	GG	GG	GG	GG	GG	GG	GG	GG	GG	GG	GG	GG	GG	GG	AG	GG	GG	GG	GG	GG	GG	GG	AG	GG	GG	GG	GG	GG
be_G_A_chr12_8889344	12	8889344	GG	GG	GG	GG	AG	AA	AG	GG	GG	GG	AG	AA	GG	GG	AG	AG	GG	AA	GG	AG	AG	AA	AG	GG	GG	AG	GG	AG	AG	GG	AG	AG	GG	GG	GG	AG	AA	AG	GG	GG	GG	GG	GG	AG	GG	GG	AG
be_G_A_chr14_25732284	14	25732284	GG	GG	GG	GG	GG	GG	GG	GG	AG	GG	GG	GG	GG	GG	GG	GG	GG	GG	GG	GG	GG	GG	GG	GG	GG	AG	GG	GG	GG	GG	GG	GG	GG	GG	GG	GG	AG	AG	GG	GG	GG	GG	AG	GG	AG	GG	GG
be_G_A_chr14_26602245	14	26602245	GG	AG	AG	GG	GG	GG	GG	GG	AG	GG	GG	GG	GG	GG	GG	AG	GG	AG	GG	GG	GG	GG	GG	GG	GG	GG	AG	AG	AG	GG	GG	GG	GG	GG	GG	GG	AG	AG	GG	AG	GG	GG	GG	GG	AG	GG	GG
be_G_A_chr4_22480207	4	22480207	GG	GG	GG	AG	GG	AG	GG	GG	GG	GG	GG	GG	GG	GG	GG	GG	GG	GG	AG	AG	GG	GG	GG	AG	GG	GG	GG	GG	GG	GG	GG	GG	GG	GG	GG	GG	GG	GG	GG	GG	GG	AG	GG	AG	AG	GG	AG
be_G_T_chr8_8512750	8	8512750	GG	GT	GG	GT	GG	GG	GG	TT	GG	GT	GT	GT	GT	GG	GT	GG	TT	GG	GG	GG	GG	GT	GG	GG	GG	GG	GG	GG	GG	GG	GG	GT	GG	GG	GG	GG	GG	GG	GG	GG	GG	GG	GT	GG	GG	GG	GG
be_T_G_chr14_7136442	14	7136442	GG	GG	TT	GG	GG	GT	GG	GT	GT	GG	GG	GG	TT	GT	GT	TT	GG	GT	GT	GT	GT	TT	TT	GT	TT	TT	GT	GT	GT	GT	GT	GT	GT	GT	GG	GT	GG	GT	TT	GT	GT	GT	GG	GG	GT	GG	GT
be_T_G_chr16_1229416	16	1229416	GG	GG	GG	GG	GG	GG	GG	GG	GG	GG	GG	GG	GG	GG	GT	GG	GG	GG	GG	GG	GG	GG	GG	GG	GG	GG	GG	GG	GG	GG	GT	GG	GG	GT	GG	GG	GG	GG	GG	GG	GG	GG	GG	GG	GG	GT	GG
chr1_10064124_A_G	1	10064124	AA	AA	AA	AA	AA	AA	AG	AA	AA	AA	AA	AA	AA	AG	AA	AA	AA	AA	AA	AA	AA	AA	AA	AG	AA	AA	AA	AA	AA	AA	AA	AA	AA	AA	AA	AA	AA	AA	AA	AA	AA	AA	AA	AA	AG	AA	AA
chr1_10215474_A_G	1	10215474	AA	GG	AG	GG	AG	AG	GG	GG	GG	AG	GG	GG	AA	GG	AG	AG	GG	AG	GG	AG	AG	GG	AA	AG	AG	GG	GG	AG	AG	GG	GG	AG	GG	GG	GG	AG	AA	AG	GG	GG	GG	AG	GG	AG	AG	AA	AG
chr1_10248041_A_G	1	10248041	AG	AG	AG	GG	AG	AG	AG	AA	AA	AG	AA	AG	GG	AA	GG	AG	AA	AA	AA	AG	AG	GG	AG	AG	GG	AG	AA	AA	AG	GG	AG	AG	AA	AG	AG	AG	AA	AG	AG	AG	AG	AG	AA	AG	AG	AA	AG
chr1_10279151_A_G	1	10279151	AA	GG	AG	GG	AA	AA	GG	AG	AA	AA	AA	GG	AA	AG	AG	AG	AA	AA	AA	AA	AG	GG	AA	AG	AG	GG	AA	AG	AA	GG	AG	AG	AA	GG	AG	AA	AG	AG	AG	AG	AG	GG	AA	AA	AA	AG	AA
chr1_10346685_G_T	1	10346685	GG	GG	GG	GG	GG	GT	GG	GT	TT	GG	TT	GG	GG	GT	GG	GG	TT	GG	TT	GG	GG	GG	GG	GG	GG	GG	GT	GG	GT	GG	GT	GG	GT	GG	GT	GT	GG	GG	GT	GG	GT	GG	TT	GT	GT	GG	GT
chr1_10348071_C_T	1	10348071	CC	CT	CC	CC	CC	CT	CC	TT	TT	CC	TT	CT	CC	CT	CC	CC	TT	CT	TT	CC	CC	CC	CC	CC	CC	CT	CT	TT	CT	CC	CT	CC	CT	CT	CT	CT	TT	CT	CT	CC	CT	CT	TT	CT	CT	CT	CT
chr1_10352546_C_T	1	10352546	CC	CC	CC	CC	CC	CC	CC	CC	CT	CC	CC	CC	CC	CC	CC	CC	CT	CC	CT	CC	CC	CC	CC	CC	CC	CC	CC	CC	CC	CC	CT	CC	CC	CC	CC	CC	CC	CC	CC	CC	CC	CC	CT	CC	CC	CC	CC
chr1_10384689_A_G	1	10384689	AA	GG	AG	GG	AG	AA	GG	AG	AA	AA	AA	GG	AA	AG	AG	AG	AA	AA	AA	AG	AG	GG	AA	AG	AG	GG	AG	AA	AA	GG	AG	AG	AG	GG	AG	AA	AA	AG	AG	GG	AG	AG	AA	AA	AA	AA	AA
chr1_10567353_C_T	1	10567353	CC	CC	TT	TT	CT	CC	CT	CT	CC	CC	CT	CT	CC	CC	CT	CT	CC	CT	TT	CT	CT	TT	CC	CC	CC	CT	CT	CT	CT	TT	TT	CT	CT	CT	CC	CC	CT	TT	CC	TT	CT	CT	CC	CC	CC	CC	CC
chr1_10636113_A_G	1	10636113	AG	GG	GG	GG	AG	AG	GG	GG	GG	AA	GG	GG	AA	GG	AG	GG	GG	GG	GG	AA	GG	GG	AG	AG	AG	GG	GG	GG	AG	GG	GG	GG	GG	GG	GG	AG	GG	GG	AG	GG	GG	GG	GG	AG	AG	GG	AG
chr1_10686955_C_T	1	10686955	CT	CC	TT	TT	CC	CT	CT	CT	CT	CC	CT	CT	CC	CT	CT	CT	CT	CT	TT	CC	CT	TT	CC	CC	CC	CT	CT	TT	CT	TT	TT	CT	CT	CT	CT	CC	TT	CT	CT	CT	TT	TT	CT	CC	CT	CT	CC
chr1_10751301_A_C	1	10751301	AC	CC	AA	AA	CC	AC	AC	AC	CC	CC	AC	AC	CC	AC	AC	AC	CC	CC	AA	CC	AC	AA	CC	CC	CC	AC	AC	CC	AC	AA	AA	AC	AC	AC	AC	CC	CC	AC	AC	AC	AA	AC	CC	CC	AC	CC	CC
chr1_10778771_A_G	1	10778771	AG	GG	AA	AA	GG	AG	AG	AG	GG	GG	AG	AG	GG	AG	AG	AG	GG	GG	AA	GG	AG	AA	GG	GG	GG	AG	AG	GG	AG	AA	AA	AG	AG	AG	AG	GG	GG	AG	AG	AG	AA	AG	GG	GG	AG	GG	GG
chr1_10815671_A_G	1	10815671	GG	AG	GG	GG	AG	GG	GG	GG	AG	GG	AG	AG	GG	GG	GG	GG	AG	GG	GG	GG	GG	GG	GG	GG	GG	AG	AG	GG	GG	GG	GG	GG	AG	AG	GG	AG	GG	GG	GG	AG	GG	GG	AG	AG	GG	GG	AG
chr1_10848183_C_T	1	10848183	CT	CC	TT	TT	CC	CT	CT	CT	CT	CT	CC	CT	TT	CT	TT	CT	CT	CC	CC	CC	CT	TT	CT	CT	CT	CT	CT	CC	CT	TT	TT	CT	CT	CT	CT	CT	CC	CT	TT	CT	TT	CT	CT	CT	TT	CC	CC
chr1_1087116_A_G	1	1087116	GG	GG	GG	GG	AG	GG	GG	GG	GG	GG	GG	AG	GG	GG	GG	AA	GG	AG	GG	GG	AG	GG	GG	GG	GG	AG	GG	AG	GG	GG	GG	AG	GG	GG	GG	GG	AA	AA	GG	AG	GG	GG	GG	GG	AG	GG	GG
chr1_10879621_G_T	1	10879621	GG	GG	TT	TT	GG	GG	GT	GG	GG	GG	GG	GT	GG	GG	GT	GT	GG	GG	GG	GG	GT	TT	GG	GG	GG	GT	GG	GG	GG	TT	GT	GT	GG	GT	GG	GG	GG	GT	GG	GT	GT	GT	GG	GG	GG	GG	GG
chr1_10976077_G_T	1	10976077	GT	TT	GT	GG	GT	GT	GT	GT	TT	GT	GT	GT	TT	TT	GT	TT	GT	TT	TT	TT	TT	GG	GT	TT	TT	TT	TT	TT	TT	GT	TT	GG	TT	GT	TT	GT	TT	GG	TT	GT	GT	GT	GT	GT	TT	TT	GG
chr1_11007311_G_T	1	11007311	TT	TT	TT	TT	TT	TT	TT	GT	TT	TT	GT	TT	GG	GT	TT	TT	TT	TT	GG	TT	TT	TT	GT	GT	GT	TT	GT	TT	GG	TT	GT	TT	GT	TT	GT	GT	TT	TT	GG	TT	GT	TT	TT	GT	GT	TT	TT
chr1_11010707_G_T	1	11010707	TT	TT	GT	GG	TT	TT	GT	TT	TT	TT	GT	GT	TT	TT	GT	TT	GT	TT	TT	TT	TT	GG	TT	TT	TT	TT	TT	TT	TT	GT	TT	GT	TT	GT	TT	GT	TT	GT	TT	GT	GT	GT	GT	GT	TT	TT	GT
chr1_11269699_C_T	1	11269699	CC	CC	CT	CC	CC	CT	CT	CC	TT	CT	CC	CC	CC	CT	CT	TT	CT	CT	CC	CC	TT	CC	CC	CT	CC	CT	CC	CC	CC	CT	CT	CC	CC	CC	CC	CC	CC	CC	CC	CC	CC	CC	CT	CC	CT	CT	CC
chr1_11313468_C_T	1	11313468	CT	TT	CT	CC	CT	CT	CT	CT	CT	CC	CT	CT	TT	TT	CT	TT	CT	CT	TT	CT	TT	CC	CT	TT	TT	TT	TT	CT	TT	CT	TT	CC	TT	CT	TT	CT	CT	CC	CT	CT	CT	CT	CT	CT	TT	TT	CC
chr1_11414632_C_T	1	11414632	CC	CT	CC	CC	CC	CC	CC	CC	CC	CC	CT	CC	CC	CC	CC	CC	CC	CT	TT	CC	CC	CC	CC	CC	CC	CT	CC	CT	CT	CC	CC	CC	CC	CT	CC	CC	CT	CT	CC	CC	CC	CC	CC	CC	CC	CC	CC
chr1_11428082_C_T	1	11428082	CC	CT	CC	CC	CT	CC	CC	CC	CC	CC	CC	CC	CC	CC	CC	CC	CC	CC	CC	CC	CC	CC	CC	CC	CT	CC	CT	CC	CC	CC	CT	CC	CT	CC	CT	CC	CC	CC	CC	CT	CC	CC	CC	CC	CC	CC	CC
chr1_11527964_A_G	1	11527964	AG	AA	AA	AA	AG	AG	AA	AG	AA	AG	AG	AA	GG	AA	AA	AA	AA	AA	GG	AG	AA	AA	GG	AG	AG	AA	AA	AA	GG	AA	AA	AG	AA	AA	AA	AG	AA	AA	AA	AA	AA	AG	AA	AG	AA	AA	AG
chr1_11600448_A_G	1	11600448	AA	AA	AG	GG	AA	AA	AG	AA	AA	AG	AG	AG	AA	AA	AG	AA	AG	AA	AA	AA	AA	GG	AA	AA	AA	AA	AA	AA	AA	AG	AA	AG	AA	AG	AA	AG	AA	AG	AA	AG	AG	AA	AG	AG	AA	AA	AG
chr1_1163551_A_G	1	1163551	AA	AG	AA	AA	AG	AG	AA	AA	GG	AG	GG	AG	AG	GG	AA	GG	AG	AG	AG	AG	AG	AA	AA	AG	AG	AG	AG	AG	AG	AG	GG	AG	AG	AG	GG	AA	AG	AA	AA	AG	AG	AG	AG	AG	AG	AA	AA
chr1_1164056_G_T	1	1164056	GG	GT	GG	GG	GT	GT	GG	GG	TT	GT	TT	GT	GT	TT	GT	TT	GT	GT	GT	GT	GT	GG	GG	GT	GT	GT	GT	GT	GT	GT	TT	GT	GT	GT	TT	GG	GT	GG	GG	GT	GT	GT	GT	GT	GT	GG	GG
chr1_11680867_A_G	1	11680867	AG	AG	AG	AA	AG	AG	AA	AG	GG	AA	AG	AG	AA	AG	AG	AG	AG	AG	AG	AA	AG	AA	AA	AA	AA	GG	AG	AG	GG	AG	AG	AA	AG	AG	AG	AA	AG	AG	AG	AA	AG	AA	AG	AA	GG	AA	AA
chr1_11709592_A_G	1	11709592	AA	GG	AG	GG	AG	AG	GG	AG	AA	GG	GG	AG	GG	GG	AG	AG	AG	GG	GG	GG	AG	GG	AG	GG	GG	AG	GG	GG	GG	AG	AG	AG	GG	GG	GG	GG	AG	GG	GG	GG	GG	GG	AG	GG	AG	GG	GG
chr1_11738703_C_T	1	11738703	CT	CC	CT	CC	CT	CT	CC	CT	TT	CC	CC	CT	CC	CC	CT	CT	CT	CC	CC	CC	CT	CC	CC	CC	CC	CT	CC	CC	CC	CT	CT	CC	CC	CC	CC	CC	CC	CC	CC	CC	CC	CC	CT	CC	CT	CC	CC
chr1_11739249_C_T	1	11739249	TT	TT	CT	CC	TT	TT	CT	TT	TT	TT	CT	CT	TT	CT	CT	TT	CT	TT	TT	TT	TT	CC	TT	TT	TT	TT	CT	TT	TT	CT	TT	CT	CT	CT	CT	CT	TT	CT	CT	CT	CC	TT	CT	CT	CT	TT	CT
chr1_11818337_C_T	1	11818337	CT	TT	CT	TT	CT	CT	TT	TT	CC	CT	TT	CT	TT	CT	CT	CT	CT	TT	TT	TT	CT	TT	TT	TT	TT	CT	CT	TT	CT	CT	CT	TT	CT	TT	CT	TT	TT	TT	CT	TT	CT	TT	CT	TT	CC	TT	TT
chr1_11853324_A_G	1	11853324	AA	GG	AG	GG	AG	AG	GG	AG	AA	AG	GG	AG	GG	AG	AG	AG	AG	AG	GG	AG	AG	GG	AG	GG	GG	AG	AG	AG	AG	AG	AG	AG	AG	GG	AG	GG	AG	AG	AG	GG	AG	GG	AG	GG	AA	GG	GG
chr1_11858923_A_G	1	11858923	GG	AG	GG	GG	GG	GG	GG	AG	GG	GG	AG	GG	GG	GG	GG	GG	GG	AG	AA	GG	GG	GG	GG	GG	GG	AG	GG	GG	AG	GG	GG	GG	GG	AG	GG	GG	AG	AG	GG	GG	GG	GG	GG	GG	GG	GG	GG
chr1_11988940_A_C	1	11988940	AA	AA	AA	AA	AA	AA	AA	AA	AA	AA	AA	AA	AA	AA	AA	AA	AA	AA	AA	AA	AA	AA	AA	AA	AA	AA	AC	AA	AA	AA	AC	AA	AA	AA	AA	AA	AA	AA	AA	AC	AA	AA	AA	AA	AA	AA	AA
chr1_12046683_A_G	1	12046683	GG	GG	AG	AA	GG	GG	AG	GG	GG	GG	AG	AG	GG	GG	AG	GG	AG	GG	GG	GG	GG	AA	GG	GG	GG	GG	GG	GG	AG	GG	GG	GG	AG	GG	GG	AG	GG	AG	GG	AG	GG	GG	AG	AG	GG	GG	AG
chr1_12127803_C_T	1	12127803	TT	TT	TT	TT	TT	TT	TT	TT	TT	TT	TT	TT	TT	CT	TT	CT	TT	CT	TT	CT	CT	TT	TT	CT	TT	TT	TT	TT	TT	TT	TT	TT	TT	TT	TT	TT	TT	TT	CT	TT	TT	TT	TT	TT	TT	CT	TT
chr1_12168156_C_T	1	12168156	TT	TT	CT	CC	CT	CT	TT	TT	TT	CC	CT	CT	TT	CT	CT	CT	CT	CC	TT	TT	CT	CC	TT	CT	TT	TT	CT	CT	CT	TT	TT	TT	CT	TT	CT	CT	CT	CC	CT	CT	CT	CT	CT	CT	CT	CT	CC
chr1_1222768_G_T	1	1222768	TT	TT	TT	TT	TT	TT	TT	TT	GT	TT	TT	GT	TT	GT	TT	GT	GT	TT	TT	TT	TT	TT	TT	TT	GT	TT	TT	GT	TT	GT	GT	TT	TT	TT	TT	TT	TT	TT	TT	TT	TT	GT	GT	TT	TT	TT	TT
chr1_12284201_G_T	1	12284201	GG	GG	GG	GG	GG	GG	GT	GG	GG	GG	GT	GG	GG	GT	GG	GG	GG	GG	TT	GT	GG	GG	GG	GG	GG	GG	GT	GT	TT	GG	GG	GG	GT	GG	GT	GG	GG	GG	TT	GG	GT	GG	GG	GG	GT	GG	GG
chr1_12352034_C_T	1	12352034	CC	CT	CC	CC	CC	CC	CT	CC	CC	CC	CT	CC	CC	CT	CC	CC	CC	CC	TT	CT	CC	CC	CC	CC	CC	CT	CT	CC	TT	CC	CC	CC	CT	CT	CT	CC	CC	CC	TT	CC	TT	CC	CC	CC	CT	CC	CC
chr1_12400623_A_G	1	12400623	GG	GG	GG	GG	GG	GG	GG	GG	GG	GG	AG	GG	GG	AG	GG	GG	GG	GG	AG	GG	GG	GG	GG	GG	GG	GG	AG	GG	AA	GG	GG	GG	AG	GG	AG	GG	GG	GG	AG	GG	AG	GG	GG	GG	AG	GG	GG
chr1_12552777_A_G	1	12552777	AA	AA	AG	GG	AA	AA	AA	AA	AA	AA	GG	AG	AA	AG	AG	AA	AG	AA	GG	AA	AA	GG	AA	AA	AA	AG	AG	GG	GG	AA	AA	AA	GG	AG	AG	AG	AG	AG	AG	AG	AG	AA	AG	AG	AG	AA	AG
chr1_12560573_A_G	1	12560573	GG	AA	AG	AA	AG	AG	AA	GG	AG	AA	AG	AG	AA	AG	AG	AG	AG	AA	GG	AA	AG	AA	AG	AA	AA	GG	AG	AG	GG	GG	AG	GG	AG	GG	AG	AA	AG	AA	AG	AA	GG	GG	AG	AA	GG	AA	AA
chr1_12648747_A_C	1	12648747	AA	AA	AA	AA	AA	AA	AA	AA	AA	AA	AA	AA	AA	AA	AA	AA	AA	AA	AC	AA	AA	AA	AA	AA	AA	AC	AC	AA	AC	AA	AA	AA	AA	AC	AC	AA	AA	AA	AC	AA	AC	AA	AA	AA	AC	AA	AA
chr1_12655926_A_C	1	12655926	AC	CC	AC	AA	CC	AC	CC	AC	CC	CC	AA	AC	CC	AC	AC	CC	AC	CC	AA	CC	CC	AA	AC	CC	CC	AC	AC	AA	AA	CC	CC	AC	AA	AC	AC	AC	AA	AA	AC	AC	AC	CC	AC	AC	AC	CC	AC
chr1_1304398_C_T	1	1304398	TT	TT	CT	TT	CT	CC	TT	TT	CT	TT	CT	CT	CT	CT	CT	TT	TT	TT	CT	CC	CT	TT	TT	CT	TT	TT	TT	TT	TT	TT	CT	CT	CT	TT	TT	TT	TT	TT	CT	TT	TT	TT	TT	CC	TT	CT	TT
chr1_1336961_G_T	1	1336961	GG	GG	GG	GG	GT	GT	GG	GG	GT	GG	GT	GT	GG	GT	GG	GG	GG	GT	GT	GG	GG	GT	GG	GT	GG	GG	GG	GT	GG	GG	GT	GT	GT	GG	GG	GG	GT	TT	GG	GG	GG	GG	GG	TT	GG	GT	GG
chr1_13669728_C_T	1	13669728	CT	CC	CT	CC	TT	CT	CC	CT	CT	TT	CC	CT	CC	CT	CT	TT	CT	CT	CC	CT	TT	CC	CC	CT	CC	CT	CC	CC	CC	TT	CT	CT	CC	CT	CC	CC	CC	CC	CC	CC	CC	TT	CT	CC	CT	CT	CT
chr1_13676388_C_T	1	13676388	TT	TT	CT	CC	TT	TT	TT	TT	TT	TT	CT	CT	TT	TT	CT	TT	CT	TT	TT	TT	TT	CC	TT	TT	TT	TT	TT	CT	TT	TT	TT	TT	CT	TT	TT	CT	CT	CT	TT	CT	TT	TT	CT	CT	TT	TT	CT
chr1_13680311_A_G	1	13680311	AA	AG	AA	AA	AA	AA	GG	AA	AG	AA	AA	AA	AA	AA	AA	AA	AA	AG	AA	AA	AA	AA	AA	AA	AG	AA	AG	AA	AA	AA	AG	AA	AA	AA	AG	AA	AG	AG	AA	AG	AA	AA	AA	AA	AA	AA	AA
chr1_1372222_C_T	1	1372222	CC	CT	CT	CC	TT	TT	CC	CC	TT	TT	TT	TT	CT	TT	CT	TT	CT	TT	TT	TT	TT	TT	TT	CT	TT	CT	TT	TT	TT	CT	TT	TT	CT	TT	TT	CC	TT	TT	CT	TT	CT	CT	CT	TT	CT	CT	CC
chr1_13920137_A_G	1	13920137	AG	AA	GG	GG	GG	AG	AG	AG	GG	GG	AG	GG	GG	GG	GG	GG	GG	AG	AA	GG	GG	GG	AG	GG	AG	AG	AG	AG	AA	GG	GG	AG	GG	AG	AA	GG	AG	AG	AG	GG	AA	GG	GG	GG	AG	AG	GG
chr1_13921759_G_T	1	13921759	GG	TT	GG	GG	GG	GT	GT	GG	GG	GG	GG	GG	GG	GT	GG	GG	GG	GG	GT	GG	GG	GG	GG	GG	GT	GT	GT	GG	GT	GG	GG	GG	GT	GT	TT	GG	GG	GG	GT	GG	GT	GG	GG	GG	GT	GT	GG
chr1_13989145_A_C	1	13989145	AA	AC	CC	CC	CC	CC	AA	AA	CC	CC	AC	AC	AA	CC	CC	CC	CC	CC	AA	AC	CC	CC	AA	AC	AA	CC	CC	CC	AC	AC	CC	AA	CC	AC	AC	AC	CC	CC	CC	CC	AC	AA	CC	AC	CC	CC	CC
chr1_14006648_C_T	1	14006648	TT	CC	CC	CC	CC	CC	CT	TT	CC	CC	CT	CT	TT	CC	CC	CC	CC	CC	CT	CT	CC	CC	TT	CT	CT	CC	CC	CC	CT	CT	CC	TT	CC	CT	CC	CT	CC	CC	CC	CC	CT	TT	CC	CT	CC	CC	CC
chr1_1403770_C_T	1	1403770	CC	CC	CT	CC	CT	CT	CC	CC	CT	CC	CT	CT	CC	CT	CC	CC	CC	CC	CT	CT	CT	CT	CC	CT	CC	CC	CC	CC	CC	CC	CT	CT	CT	CC	CC	CC	CC	CC	CC	CC	CC	CC	CC	TT	CC	CT	CC
chr1_14059862_G_T	1	14059862	TT	TT	TT	TT	TT	TT	TT	TT	TT	TT	GT	TT	TT	TT	TT	TT	TT	TT	GG	TT	TT	TT	TT	TT	TT	TT	TT	TT	GT	TT	TT	TT	TT	TT	TT	TT	TT	TT	TT	TT	TT	TT	TT	TT	TT	TT	TT
chr1_14215925_A_G	1	14215925	AG	AA	AG	AA	AG	AA	AA	AG	AG	AA	AA	AG	AA	AA	AG	AG	AG	AA	AA	GG	AG	AA	AA	AA	AA	AG	AA	AA	AA	GG	AG	AG	AA	AG	AA	AA	AA	AA	AG	AA	AA	GG	AG	AA	AG	AA	AA
chr1_14217751_G_T	1	14217751	GG	GG	GG	GG	GG	GG	GG	GG	GG	GG	GG	GG	GG	GT	GG	GT	GG	GT	GG	GG	GT	GG	GG	GT	GG	GG	GG	GG	GG	GG	GG	GG	GG	GG	GG	GG	GG	GG	GG	GG	GG	GG	GG	GG	GG	GT	GG
chr1_14232730_C_T	1	14232730	TT	TT	CT	CC	TT	CT	TT	TT	CT	TT	CC	CT	TT	CT	CT	TT	CT	TT	CC	TT	TT	CC	TT	TT	TT	CT	CC	CC	CC	TT	CT	TT	CC	CT	CT	CT	CC	CC	CT	CC	CC	TT	CT	CT	CT	TT	CT
chr1_1449213_C_T	1	1449213	TT	TT	TT	TT	TT	TT	TT	TT	TT	TT	CT	TT	TT	TT	TT	TT	TT	CC	TT	TT	TT	TT	TT	TT	TT	TT	TT	TT	CT	TT	TT	TT	TT	TT	CT	TT	CC	TT	TT	TT	CT	TT	TT	TT	TT	TT	TT
chr1_14581112_A_G	1	14581112	AA	AG	AA	AA	AA	AA	GG	AA	AG	AA	AA	AA	AA	AA	AA	AA	AA	AA	AA	AA	AA	AA	AA	AA	AG	AA	AG	AA	AA	AA	AG	AA	AA	AA	AG	AA	AA	AA	AA	AG	AG	AA	AA	AA	AA	AA	AA
chr1_1458632_A_G	1	1458632	GG	GG	GG	GG	GG	GG	GG	GG	AG	GG	GG	GG	GG	AG	GG	GG	AG	GG	AG	GG	GG	GG	GG	GG	AG	GG	GG	AG	GG	AG	AG	GG	GG	GG	GG	GG	GG	GG	GG	GG	GG	AG	AG	GG	GG	GG	GG
chr1_14624429_C_T	1	14624429	TT	TT	CT	CC	TT	TT	TT	TT	TT	TT	CT	CT	TT	TT	CT	TT	CT	TT	TT	TT	TT	CC	TT	TT	TT	TT	TT	CT	TT	TT	TT	TT	CT	TT	TT	CT	CT	CT	TT	CT	TT	TT	CT	CT	TT	TT	CT
chr1_14667660_C_T	1	14667660	TT	TT	CT	TT	CT	CC	TT	TT	CT	CC	CT	TT	TT	TT	CT	CT	CT	CT	CT	CT	CT	TT	TT	TT	TT	CC	CT	TT	CT	CT	CT	TT	TT	CT	CT	TT	CT	CT	CT	TT	CT	TT	CT	TT	CC	CT	CT
chr1_14668769_C_T	1	14668769	CC	TT	CT	CC	TT	TT	TT	CT	TT	TT	CT	CC	TT	TT	0	TT	CT	TT	CT	TT	TT	CC	CT	TT	TT	TT	TT	CT	CT	CT	TT	CC	CT	CT	TT	CT	CT	CT	TT	CT	TT	CT	CT	CT	TT	TT	CT
chr1_1482338_G_T	1	1482338	GG	GG	GG	GG	GG	GG	GG	GG	GT	GG	GT	GG	GG	GT	GG	GG	GT	GT	GT	GG	GG	GG	GG	GG	GT	GG	GG	GT	GT	GT	GT	GG	GG	GG	GT	GG	GT	GG	GG	GG	GT	GT	GT	GG	GG	GG	GG
chr1_1482634_C_T	1	1482634	TT	TT	TT	TT	TT	TT	TT	TT	TT	TT	TT	CT	TT	TT	TT	CT	TT	TT	TT	CT	TT	CT	TT	TT	TT	CT	TT	TT	TT	TT	TT	TT	TT	CT	TT	TT	TT	TT	TT	TT	TT	TT	TT	TT	TT	TT	TT
chr1_14860048_A_G	1	14860048	AG	AA	AA	AA	AA	AA	AA	AA	AA	AA	AA	AG	AA	AG	AA	AA	AA	AA	AA	AA	AA	AA	AA	AA	AA	AA	AA	AA	AA	AG	AA	AG	AG	AG	AA	AA	AA	AA	AA	AA	AA	AG	AA	AA	AA	AA	AA
chr1_14958139_A_G	1	14958139	AG	AG	AG	AA	AG	AG	AG	AA	GG	GG	AA	AG	AA	AG	AG	AG	AG	AA	AA	AA	AG	AA	AA	AA	AG	AG	AG	AA	AA	GG	GG	AG	AG	AG	AG	AA	AA	AA	AA	AG	AA	AG	AG	AA	AG	AA	AG
chr1_15016961_A_G	1	15016961	AG	AG	AG	AA	GG	AG	AA	AG	GG	GG	AA	AG	GG	AG	AG	GG	AG	GG	AA	AG	GG	AA	AG	GG	AG	AG	AG	AG	AA	GG	GG	AG	AA	AG	AA	AG	AG	AG	AA	AG	AG	GG	AG	AG	AG	AG	AG
chr1_15601334_A_G	1	15601334	AA	AA	AA	AA	AA	AG	AA	AA	AA	AA	AG	AA	AA	AG	AA	AA	AA	AA	AG	AA	AA	AA	AA	AA	AA	AG	AG	AG	AG	AA	AA	AA	AG	AG	AG	AA	AA	AA	AG	AA	AG	AA	AA	AA	AG	AA	AA
chr1_1562688_A_C	1	1562688	CC	CC	CC	CC	AC	AC	CC	CC	CC	CC	CC	CC	AC	CC	CC	AC	CC	CC	CC	AA	AC	AC	CC	CC	CC	CC	AC	CC	CC	CC	CC	AC	CC	AC	CC	CC	CC	CC	AC	AC	CC	CC	CC	CC	AC	CC	CC
chr1_15657631_G_T	1	15657631	GG	GG	GG	GG	GG	GT	GG	GG	GG	GG	GT	GG	GG	GG	GG	GG	GG	GG	GT	GG	GG	GG	GG	GG	GG	GT	GT	GG	GT	GG	GG	GG	GG	GT	GT	GG	GG	GG	GT	GG	GT	GG	GG	GG	GT	GG	GG
chr1_15659319_C_T	1	15659319	TT	TT	CT	TT	TT	TT	TT	TT	TT	TT	CT	CT	TT	TT	CT	TT	CT	TT	TT	TT	TT	CC	TT	TT	TT	TT	TT	TT	CT	TT	TT	TT	CT	TT	TT	CT	TT	CT	TT	CT	TT	TT	CT	CT	TT	TT	CT
chr1_15702664_A_G	1	15702664	AA	AG	AG	GG	GG	AG	AG	AG	GG	GG	AA	AA	GG	AG	AG	GG	AG	AG	AA	AG	GG	AA	GG	GG	GG	AG	AG	AG	AA	AG	GG	AG	AA	AA	AG	GG	AG	AA	AA	AG	AG	AG	AG	AG	AG	AG	AG
chr1_15717010_A_C	1	15717010	AA	AC	AA	AA	AA	AA	AA	AA	AA	AA	AA	AA	AA	AC	AA	AA	AA	AC	AA	AA	AA	AA	AA	AA	AA	AA	AA	AC	AA	AA	AA	AA	AC	AA	AA	AA	AC	AC	AA	AA	AA	AA	AA	AA	AA	AA	AA
chr1_15717071_C_T	1	15717071	TT	CT	CT	CC	CC	CT	CT	CT	CC	CC	TT	TT	CC	CT	CT	CC	CT	CC	TT	CT	CC	TT	CC	CC	CC	CT	CT	CT	TT	CT	CC	CT	TT	TT	CT	CC	CC	TT	TT	CT	CT	CT	CT	CT	CT	CT	CT
chr1_15804771_A_G	1	15804771	AA	AG	AG	GG	GG	AG	AG	AG	GG	GG	AA	AA	AA	AG	AG	GG	AG	GG	AA	AG	GG	AA	AG	AG	AG	AG	AG	GG	AA	AG	GG	AG	AA	AA	AG	AG	GG	AA	AG	AG	AA	AG	AG	AA	AG	AG	AG
chr1_1583561_A_G	1	1583561	GG	AG	GG	GG	GG	GG	AG	GG	AG	AA	GG	AG	GG	AG	AG	AG	AG	GG	AA	GG	GG	GG	AA	GG	AA	GG	AG	AG	AG	AG	AG	AG	GG	AG	AG	GG	GG	GG	GG	AG	AG	AG	AG	GG	GG	AG	GG
chr1_15843271_A_G	1	15843271	GG	AG	AG	AA	AA	AG	AG	AG	AA	AA	GG	GG	GG	AG	AG	AA	AG	AA	GG	AG	AA	GG	AG	AG	AG	AG	AG	AA	GG	AG	AA	AG	GG	GG	AG	AG	AA	GG	AG	AG	GG	AG	AG	GG	AG	AG	AG
chr1_15889332_A_G	1	15889332	AG	GG	AG	GG	GG	GG	GG	AG	GG	GG	AG	AG	GG	GG	AG	GG	AG	AG	GG	GG	GG	AA	GG	GG	GG	GG	GG	GG	GG	GG	GG	GG	AG	GG	GG	GG	AG	AA	GG	AG	GG	GG	AG	AG	GG	GG	AG
chr1_15909374_C_T	1	15909374	CC	CT	CC	TT	CT	CC	CT	CT	CT	CC	CC	CC	CC	CT	CC	CT	CC	TT	CC	CC	CT	CC	CC	CT	CT	CC	CT	TT	CC	CC	CT	CC	CC	CC	CT	CT	TT	CC	CC	CT	CC	CT	CC	CC	CC	TT	CC
chr1_16197622_A_G	1	16197622	GG	GG	GG	AA	AG	GG	GG	AG	GG	GG	GG	GG	GG	AG	GG	AG	GG	AG	GG	AG	AG	GG	GG	AG	GG	GG	GG	AA	GG	GG	GG	GG	GG	GG	GG	GG	AG	GG	AG	GG	GG	AG	GG	GG	GG	AG	GG
chr1_16205431_A_C	1	16205431	AA	AC	AA	CC	AC	AA	AC	AC	AC	AA	AA	AA	AA	AC	AA	AC	AA	AC	AA	AC	AC	AA	AA	AC	AC	AA	AC	AC	AA	AC	AC	AC	AA	AC	AC	AC	AC	AA	AC	AC	AA	CC	AA	AA	AA	AC	AA
chr1_1620902_C_T	1	1620902	TT	TT	TT	TT	TT	CT	TT	TT	CT	TT	TT	TT	CT	CT	TT	TT	CT	TT	CT	CT	TT	TT	TT	TT	CT	TT	TT	CT	TT	CT	CT	TT	TT	TT	TT	TT	TT	TT	CT	TT	CT	CT	CT	TT	TT	TT	TT
chr1_16242814_C_T	1	16242814	TT	TT	CT	TT	CT	CT	TT	TT	CT	CC	TT	TT	CC	TT	CT	CT	CT	TT	TT	TT	CT	TT	CT	CT	CT	CT	TT	TT	TT	CT	CT	TT	CT	TT	TT	CT	TT	CT	TT	CT	TT	TT	CT	CT	CT	TT	CT
chr1_16384739_A_G	1	16384739	AG	AA	AG	AA	AG	GG	AG	AA	AG	GG	AG	AG	GG	AG	AG	AG	AG	AA	GG	AA	AG	AA	AG	AG	AG	GG	AG	AA	GG	AG	AG	AA	GG	AG	AG	AG	AA	AG	AG	AG	AG	AA	AG	AG	GG	AA	AG
chr1_16550466_A_G	1	16550466	AA	AA	AG	GG	GG	AG	AA	AA	GG	AG	AA	AA	AA	AG	GG	GG	AG	AG	AA	AA	GG	AA	AA	AG	AA	AG	AG	AG	AA	AG	GG	AA	AA	AA	AA	AG	AG	AA	AA	AG	AG	AA	AG	AA	AG	GG	AG
chr1_16586426_A_C	1	16586426	AC	CC	AC	CC	AC	AA	CC	AC	AA	AA	AC	CC	AA	AC	AA	AC	AC	CC	AA	AA	AC	CC	AC	AC	AC	AA	AA	CC	AA	AC	AA	CC	AA	AC	AC	AA	CC	AA	AA	AA	AA	CC	AC	AC	AA	CC	AC
chr1_16623814_C_T	1	16623814	TT	CT	CC	CC	CT	CT	TT	CT	CC	CC	CT	CT	TT	TT	CC	CT	CC	TT	TT	CT	CT	CC	CT	TT	TT	CT	CT	CC	TT	CT	CC	CT	TT	TT	TT	CT	CT	CT	TT	CT	CT	CT	CC	CT	CT	CT	CC
chr1_16904389_C_T	1	16904389	CC	CC	CT	CC	CT	CT	CC	CC	CT	CT	CC	CC	CC	CC	TT	CT	CT	CC	CC	CC	CT	CC	CC	CC	CC	CT	CC	CC	CC	CT	CT	CC	CC	CC	CC	CC	CC	CC	CC	CC	CC	CC	CT	CC	CT	CC	CT
chr1_16906729_A_C	1	16906729	AC	AC	AC	AA	AC	AA	AC	CC	AC	AC	AC	AC	CC	AC	AA	AC	AC	CC	AA	AC	AC	CC	CC	CC	AC	AA	AC	AC	AA	AC	AC	CC	AC	AC	AA	CC	AC	CC	AC	CC	AC	CC	AC	CC	AA	AC	AC
chr1_16967062_A_G	1	16967062	AG	AG	AA	AA	AA	AA	AG	AA	AA	AA	AA	AG	AA	AG	AA	AA	AA	AA	AA	AA	AA	AA	AA	AA	AG	AA	AA	AA	AA	AA	AA	AA	AA	AA	AG	AA	AA	AA	AA	AA	AG	AA	AA	AA	AA	AA	AA
chr1_16977489_A_G	1	16977489	AG	AA	AA	AA	AA	AA	AA	AG	AG	AG	AA	AA	GG	AA	AA	AA	AA	AA	AA	AA	AA	AA	AG	AG	AG	AA	AG	AA	AA	AG	AG	AG	AG	AG	AA	GG	AA	GG	AA	GG	AA	AG	AA	AG	AA	AA	AA
chr1_17167398_A_G	1	17167398	GG	GG	AG	GG	GG	GG	GG	AG	GG	GG	AG	AG	GG	GG	GG	GG	AG	GG	GG	GG	GG	AA	GG	GG	GG	GG	GG	GG	GG	GG	GG	GG	GG	GG	GG	GG	GG	GG	GG	GG	GG	AG	AG	AG	GG	GG	AG
chr1_17218476_A_G	1	17218476	GG	GG	AG	GG	GG	GG	GG	AG	GG	GG	AG	AG	GG	GG	GG	GG	AG	GG	GG	GG	GG	AA	GG	GG	GG	GG	GG	GG	GG	GG	GG	GG	GG	GG	GG	GG	GG	GG	GG	GG	GG	AG	AG	AG	GG	GG	AG
chr1_17324608_G_T	1	17324608	TT	TT	GT	TT	GT	TT	GT	TT	GT	TT	TT	TT	TT	TT	GG	GT	GT	TT	TT	TT	GT	TT	TT	TT	TT	GT	TT	TT	TT	GT	GT	TT	TT	TT	TT	TT	TT	TT	TT	TT	TT	TT	GT	TT	GT	TT	TT
chr1_17402591_C_T	1	17402591	CT	CT	TT	TT	CT	TT	CT	CT	TT	TT	TT	TT	CT	CT	TT	CT	TT	CT	TT	CT	CT	TT	CT	CT	CC	TT	TT	TT	TT	TT	TT	TT	CT	TT	CT	CT	TT	CT	TT	CT	TT	TT	TT	CT	TT	CT	TT
chr1_17451211_A_G	1	17451211	AG	GG	GG	GG	AG	GG	GG	AG	AG	GG	GG	GG	AA	GG	GG	AG	GG	AG	GG	AG	AG	GG	AG	AG	AG	GG	AG	GG	GG	GG	AG	GG	AG	GG	GG	AA	GG	AG	GG	AA	GG	GG	GG	AG	GG	AG	GG
chr1_17549134_A_G	1	17549134	AA	AA	AG	AA	AA	AG	AA	AG	AA	AA	GG	AG	AA	AG	AA	AA	AG	AA	GG	AA	AA	GG	AA	AA	AA	AG	AG	AA	GG	AG	AA	AG	AG	GG	AG	AA	AA	AA	AG	AA	GG	GG	AG	AG	AG	AA	AG
chr1_17557827_C_T	1	17557827	CC	CC	CC	TT	CC	CC	CC	CC	CC	CC	CC	CC	CC	CC	CC	CC	CC	CC	CC	CC	CC	CC	CC	CC	CC	CC	CC	CT	CC	CC	CC	CC	CC	CC	CC	CC	CC	CC	CC	CC	CC	CC	CC	CC	CC	CT	CC
chr1_1764767_A_G	1	1764767	GG	AG	AG	GG	AG	AA	AG	GG	AA	AA	AA	AA	AG	AA	AG	AG	AG	AA	AA	AA	AG	AG	AA	AG	AA	AG	AG	AG	AA	AG	AA	AG	AG	AG	AA	GG	AA	AA	AG	AG	GG	AG	AG	AA	GG	AG	GG
chr1_17880631_A_G	1	17880631	AA	AA	AG	AA	AG	AA	AA	AA	AG	AA	AA	AA	AA	AA	GG	AG	AG	AA	AA	AA	AG	AA	AA	AA	AA	AG	AA	AA	AA	AG	AG	AA	AA	AA	AA	AA	AG	AA	AA	AA	AA	AA	AG	AA	AG	AA	AA
chr1_17951118_A_C	1	17951118	AA	AA	CC	AA	AC	AA	AA	AC	AC	AC	AC	AC	AA	AA	CC	AC	AC	AA	AA	AA	AC	CC	AA	AA	AA	AC	AA	AA	AA	AC	AC	AA	AA	AA	AA	AA	AC	AA	AA	AA	AC	AC	CC	AC	AC	AA	AA
chr1_17969189_C_T	1	17969189	CC	CC	CC	CC	CC	CT	CC	CC	CC	CC	CC	CC	CC	CC	CC	CC	CC	CC	CT	CC	CC	CC	CC	CC	CC	CC	CT	CC	CC	CC	CC	CC	CC	CC	CT	CC	CC	CC	CT	CC	CT	CC	CC	CC	CT	CC	CC
chr1_18013177_C_T	1	18013177	TT	CT	TT	TT	TT	CC	TT	TT	TT	CT	CT	TT	TT	CT	TT	TT	CT	TT	CT	TT	TT	TT	CT	TT	TT	TT	CT	TT	CT	CT	TT	CC	CT	CT	CT	TT	TT	TT	CT	TT	CT	CT	TT	TT	CT	TT	CC
chr1_18021871_A_G	1	18021871	AG	GG	GG	GG	GG	GG	GG	AG	GG	GG	GG	GG	AA	GG	GG	GG	GG	AG	GG	GG	GG	GG	AG	AG	AG	GG	GG	AG	GG	AG	GG	AG	AG	AA	GG	AG	0	AA	GG	AG	GG	AG	GG	AG	GG	GG	GG
chr1_18105883_C_T	1	18105883	CC	CC	CC	CC	CC	CC	CC	CC	CC	CC	CC	CC	CC	CT	CC	CC	CC	CC	CC	CC	CC	CC	CC	CC	CC	CC	CC	CC	CC	CT	CC	CT	CT	TT	CC	CC	CC	CC	CC	CC	CC	CT	CC	CC	CC	CC	CC
chr1_18157904_A_G	1	18157904	AA	AG	AG	AA	AG	GG	AG	AA	GG	GG	AG	AA	AA	AG	AG	AG	GG	AA	GG	AA	AG	AA	AG	AA	AA	AG	GG	AA	GG	GG	GG	GG	AG	GG	AG	AG	AG	AA	AG	AG	AG	AG	AG	AA	GG	AA	GG
chr1_18181446_C_T	1	18181446	CC	CT	TT	CC	CT	TT	CC	CT	TT	CT	TT	CT	CC	CT	TT	CT	TT	CC	TT	CC	CT	TT	CT	CC	CC	CT	CT	CC	TT	CT	CT	CT	CT	CT	CT	CT	CT	CC	CT	CC	TT	CT	TT	TT	TT	CC	TT
chr1_18207009_C_T	1	18207009	TT	TT	TT	TT	TT	TT	TT	TT	TT	TT	TT	TT	TT	TT	TT	TT	TT	TT	TT	CT	TT	TT	TT	TT	TT	TT	CT	TT	TT	TT	CT	TT	TT	TT	TT	TT	TT	TT	TT	CT	TT	TT	TT	TT	TT	TT	TT
chr1_18321760_C_T	1	18321760	CC	CT	CC	TT	CT	CC	CT	CC	CC	CC	CC	CC	CC	CT	CC	CT	CC	CT	CC	CC	CT	CC	CC	CT	CT	CC	CC	CT	CC	CC	CC	CC	CC	CC	CT	CC	CC	CC	CC	CC	CC	CC	CC	CC	CC	TT	CC
chr1_18353212_A_G	1	18353212	GG	AG	GG	AA	AG	GG	AG	GG	AG	GG	GG	GG	GG	AG	GG	AG	GG	AG	GG	AA	AG	GG	GG	AG	AG	GG	AG	AA	GG	AG	AG	AG	GG	AG	AG	AG	GG	AG	AG	AG	GG	AG	GG	GG	GG	AA	GG
chr1_1836149_A_G	1	1836149	GG	AG	AG	GG	AA	AA	AG	GG	AG	AG	AA	AA	AG	AG	AG	AA	GG	AG	AG	AA	AA	AG	GG	AG	GG	AG	AG	GG	AG	GG	AG	AA	AG	AA	AA	GG	GG	GG	AG	AG	AG	GG	GG	AA	AG	GG	GG
chr1_18368208_C_T	1	18368208	TT	CT	CT	TT	CT	CT	TT	TT	CT	CT	TT	TT	TT	CT	CT	CT	CC	TT	TT	TT	CT	TT	CT	TT	TT	CT	TT	TT	TT	CT	CT	CT	CT	CT	TT	TT	CT	TT	TT	TT	TT	TT	CT	TT	CT	TT	CC
chr1_18404031_A_G	1	18404031	AG	AG	AG	GG	AG	AG	AG	AG	AG	AA	GG	GG	AA	AG	AG	AG	AA	GG	GG	GG	AG	GG	AA	AG	AG	AG	GG	GG	GG	AA	AA	AA	AA	AA	GG	AG	AG	AG	GG	AA	GG	AG	AG	GG	AG	GG	AA
chr1_18463066_A_G	1	18463066	AA	AA	AA	AA	AA	AG	AA	AA	AA	AA	AG	AA	AA	AG	AA	AA	AA	AA	GG	AA	AA	AA	AA	AA	AA	AA	AG	AA	GG	AA	AA	AA	AG	AG	AG	AA	AA	AA	AG	AA	AG	AA	AA	AA	AG	AA	AA
chr1_18582851_C_T	1	18582851	CT	CC	CC	TT	CC	CC	CC	CC	CC	CC	CC	CT	CC	CC	CC	CC	CC	CC	CC	CC	CC	CC	CC	CC	CC	CT	CC	CT	CC	CC	CC	CC	CC	CC	CC	CC	CC	CC	CC	CC	CC	CC	CC	CC	CC	CT	CC
chr1_18654390_C_T	1	18654390	CC	CC	CC	CC	CC	CT	CC	CC	CC	CC	CT	CC	CC	CT	CC	CC	CC	CC	TT	CC	CC	CC	CC	CC	CC	CC	CT	CC	TT	CC	CC	CC	CT	CT	CT	CC	CC	CC	CT	CC	CT	CC	CC	CC	CT	CC	CC
chr1_1870587_C_T	1	1870587	TT	TT	TT	TT	TT	TT	TT	TT	CT	TT	TT	TT	TT	CT	TT	TT	CT	TT	TT	TT	TT	TT	TT	TT	CT	TT	TT	CT	TT	CT	CT	TT	TT	TT	TT	TT	CT	TT	TT	TT	TT	CT	CT	TT	TT	TT	TT
chr1_18760209_A_G	1	18760209	AG	AG	GG	GG	AG	GG	AG	AG	GG	GG	GG	GG	AA	AG	GG	AG	GG	AG	GG	AG	AG	GG	AG	AG	AA	GG	GG	GG	GG	GG	GG	GG	AG	GG	AG	AG	GG	AG	GG	AG	GG	GG	GG	GG	GG	AG	GG
chr1_18902730_A_G	1	18902730	AG	AA	AA	AA	AA	AA	AA	AG	AG	AA	AA	AA	GG	AG	AA	AA	AA	AA	AA	GG	AA	AA	AG	AA	AG	AA	AA	AA	AG	AA	AA	AA	AG	AA	AA	GG	AA	AG	AA	AG	AA	AA	AA	AA	AA	AA	AA
chr1_18906357_A_G	1	18906357	AG	AA	AA	AA	AA	AA	AA	AG	AA	AA	AA	AA	GG	AG	AA	AA	AA	AA	AA	AA	AA	AA	AG	AA	AG	AA	AA	AA	AA	AA	AA	AA	AG	AA	AA	AG	AA	AG	AA	AG	AA	AA	AA	AA	AA	AA	AA
chr1_18973092_A_C	1	18973092	AC	CC	CC	CC	CC	AC	CC	AC	CC	CC	CC	CC	AA	AC	CC	CC	CC	CC	CC	CC	CC	CC	AC	CC	AC	CC	AC	CC	CC	CC	CC	CC	AC	AC	AC	AC	CC	AC	AC	AC	AC	CC	CC	CC	AC	CC	CC
chr1_19009322_A_G	1	19009322	AA	AA	AA	AA	AA	AG	AA	AA	AA	AA	AA	AA	AA	AA	AA	AA	AA	AG	AA	AG	AA	AA	AG	AA	AA	AA	AG	AG	AA	AA	AA	AA	AA	AG	AG	AA	AG	AG	AG	AA	AG	AA	AA	AA	AG	AA	AA
chr1_19097478_A_G	1	19097478	GG	GG	AG	GG	GG	GG	GG	AG	GG	GG	AG	AG	GG	GG	AG	GG	GG	GG	GG	GG	GG	AA	GG	AG	GG	GG	GG	GG	GG	GG	GG	GG	GG	GG	GG	GG	GG	GG	GG	GG	AG	AG	AG	AA	GG	GG	GG
chr1_19105277_A_C	1	19105277	CC	CC	CC	CC	CC	AC	CC	CC	CC	CC	CC	CC	CC	CC	CC	CC	CC	CC	CC	CC	CC	CC	AC	CC	CC	CC	AC	CC	CC	CC	CC	CC	CC	AC	AC	CC	CC	CC	AC	CC	AC	CC	CC	CC	AC	CC	CC
chr1_19151567_C_T	1	19151567	CC	CT	TT	CC	TT	TT	CT	CT	CT	TT	TT	CT	CC	CT	TT	TT	TT	TT	CT	CC	TT	TT	TT	CT	CC	CT	CT	CT	TT	CT	CT	CT	CT	CT	CT	CC	TT	CT	CT	CC	TT	CT	TT	TT	TT	CT	TT
chr1_1915978_A_G	1	1915978	GG	AG	AG	GG	AG	AG	GG	GG	GG	AG	GG	AG	GG	GG	GG	GG	GG	GG	AG	GG	AG	AG	GG	GG	GG	GG	GG	GG	GG	GG	GG	AG	GG	GG	AG	GG	GG	GG	GG	GG	GG	GG	GG	AG	GG	GG	GG
chr1_19186859_A_G	1	19186859	AG	AG	AG	AA	GG	GG	AG	AG	AG	GG	AG	AA	GG	GG	AG	GG	GG	GG	AG	AA	GG	AA	GG	AA	AG	AG	AG	AG	GG	AG	AG	AG	GG	AG	AG	AG	GG	GG	AG	AG	AG	AA	AG	AA	GG	AG	GG
chr1_19224395_A_G	1	19224395	AA	AG	AG	AA	AG	GG	AG	AA	AG	GG	AG	AA	AA	AG	AG	AG	GG	AA	AG	AA	AG	AA	GG	AA	AA	AG	AG	AA	GG	AG	AG	AG	AG	AG	AG	AA	AA	AA	AG	AA	AG	AA	AG	AA	GG	AA	GG
chr1_19257832_A_G	1	19257832	GG	GG	AG	GG	GG	GG	GG	AG	GG	GG	AG	AG	GG	GG	AG	GG	GG	GG	GG	AG	GG	AA	GG	AG	GG	GG	GG	GG	GG	GG	GG	GG	GG	GG	GG	GG	GG	GG	GG	GG	AG	AG	AG	AA	GG	GG	GG
chr1_19258880_C_T	1	19258880	CC	CC	CT	CC	CT	CT	CT	CC	CT	TT	CC	CC	CC	CC	CT	CT	TT	CC	CC	CC	CT	CC	CT	CC	CC	CT	CC	CC	CC	CT	CT	CT	CC	CC	CC	CC	CC	CC	CC	CC	CC	CC	CT	CC	CT	CC	TT
chr1_19509283_A_G	1	19509283	AG	GG	AG	GG	GG	GG	GG	AA	GG	GG	AG	AG	AA	AG	AG	GG	GG	AG	GG	AA	GG	AA	GG	AG	AG	GG	GG	AG	GG	GG	GG	GG	AG	GG	GG	AG	AA	AA	GG	AG	AG	AG	AG	AA	GG	GG	GG
chr1_19545452_C_T	1	19545452	TT	TT	TT	CC	TT	TT	TT	TT	TT	TT	TT	TT	TT	TT	TT	TT	TT	TT	CT	TT	TT	TT	TT	TT	TT	TT	TT	CT	TT	CT	TT	CT	TT	CT	TT	TT	CT	TT	TT	TT	TT	CT	TT	TT	TT	CT	TT
chr1_19565862_C_T	1	19565862	CC	TT	CT	TT	TT	TT	CT	CC	TT	TT	CT	CC	CC	CT	CT	TT	TT	TT	TT	CT	TT	CC	TT	CC	CC	CT	TT	TT	TT	TT	CT	TT	CT	TT	CT	CT	TT	CT	CT	CC	CT	TT	CT	CC	TT	TT	TT
chr1_19576877_A_G	1	19576877	AG	AA	AA	GG	AA	AA	AA	AG	AA	AA	AA	AA	GG	AG	AA	AA	AA	AA	AG	AA	AA	AA	AA	AA	AG	AA	AA	AG	AA	AG	AA	AG	AG	AG	AA	AG	AA	AG	AA	AG	AA	AG	AA	AA	AA	AG	AA
chr1_19686518_A_G	1	19686518	AA	AG	GG	GG	AG	GG	AG	AG	GG	GG	GG	AG	AA	AG	GG	GG	GG	AG	AG	GG	GG	GG	AG	AG	AA	AG	AG	AG	GG	AG	GG	AG	AG	AG	AG	AG	AA	AA	GG	AG	GG	AG	GG	GG	GG	GG	GG
chr1_196881_C_T	1	196881	TT	CT	CT	TT	TT	TT	TT	TT	CT	CT	CT	CC	TT	CT	CT	CT	TT	CT	CT	TT	CT	CT	TT	CT	TT	TT	TT	CT	TT	TT	TT	CT	CT	CT	CT	TT	CT	CT	TT	TT	TT	TT	TT	CT	TT	TT	TT
chr1_19758132_C_T	1	19758132	CC	CT	CT	TT	CT	TT	CT	CC	CT	TT	CT	CC	CT	CT	CT	CT	TT	CT	CT	CC	CT	CC	CT	CC	CC	CT	CT	CT	TT	TT	CT	TT	CT	TT	CT	CC	CT	CT	CT	CC	CT	TT	CT	CT	TT	CT	TT
chr1_19828192_C_T	1	19828192	CT	CC	CC	TT	CC	CC	CC	CC	CC	CC	CC	CT	CC	CC	CC	CC	CC	CC	CC	CC	CC	CC	CC	CC	CC	CT	CC	CT	CC	CT	CC	CT	CC	CT	CC	CC	CC	CC	CC	CC	CC	CT	CC	CC	CC	CT	CC
chr1_19866437_A_C	1	19866437	AA	AA	AA	AA	AA	AA	AC	AC	AA	AA	AA	AA	AA	AA	AA	AA	AA	AA	AA	AA	AA	AA	AA	AC	AC	AA	AA	AA	AA	AA	AC	AA	AA	AA	AC	AA	AA	AA	AA	AC	AA	AA	AA	AA	AA	AA	AA
chr1_19868076_A_G	1	19868076	GG	GG	AG	GG	GG	GG	GG	GG	AG	GG	AG	AG	GG	GG	AG	GG	GG	GG	GG	AG	GG	AA	GG	AG	GG	GG	GG	GG	GG	GG	GG	GG	GG	GG	GG	AG	GG	GG	GG	GG	AG	GG	AG	AG	GG	GG	GG
chr1_19975589_A_G	1	19975589	GG	AG	AA	AG	AG	AA	AG	AG	AG	AA	AG	AG	AG	AG	AA	AG	AA	GG	GG	AG	AG	AA	AG	AG	GG	AG	AG	AG	GG	AA	AA	AA	AG	AA	AG	GG	GG	GG	AA	AG	AA	AA	AA	AA	AA	AG	AA
chr1_19990759_A_G	1	19990759	AG	AG	AA	AA	AG	AA	AG	AG	AA	AA	AA	AA	AG	AG	AA	AA	AA	AA	AG	AG	AA	AA	AG	AG	GG	AA	AG	AA	AA	AA	AA	AA	AG	AA	AG	AG	AA	AG	AA	AG	AA	AA	AA	AA	AA	AA	AA
chr1_19998477_A_G	1	19998477	AA	AG	AG	AA	AG	AG	AG	AA	AG	GG	AA	AA	AA	AG	AG	AG	GG	AA	AA	AA	AG	AA	AA	AA	AA	AG	AA	AA	AA	AG	AG	AG	AG	AG	AA	AA	AA	AA	AA	AA	AA	AG	AG	AG	AG	AA	GG
chr1_2013068_A_G	1	2013068	AA	AG	AG	AA	GG	GG	AG	AA	GG	AG	GG	GG	AG	GG	AG	GG	AG	GG	GG	GG	GG	AG	AA	AG	AG	AG	GG	GG	AG	AG	GG	GG	AG	GG	AG	AA	GG	GG	AG	AG	AG	AG	AG	GG	AG	AA	AA
chr1_20641842_C_T	1	20641842	CT	CT	TT	TT	CT	TT	TT	CT	TT	TT	TT	TT	CT	CT	TT	TT	TT	TT	CT	CT	TT	TT	CT	TT	CT	TT	CT	TT	TT	TT	TT	TT	CT	TT	TT	CT	TT	CT	TT	CT	TT	TT	TT	TT	TT	TT	TT
chr1_20642990_A_G	1	20642990	GG	GG	AG	GG	AG	AG	AA	AG	AG	AA	GG	GG	GG	GG	AG	AA	AA	AG	GG	GG	AA	GG	GG	AG	AG	AG	GG	AG	GG	AG	AA	AG	GG	GG	AG	GG	AG	AG	GG	AG	GG	AG	AG	AG	AG	AG	AA
chr1_20648785_C_T	1	20648785	CT	TT	CC	CT	CT	CT	CC	CT	CC	CC	CT	CC	TT	CT	CC	CC	CC	CC	TT	CT	CC	CC	TT	CC	CT	CC	TT	CT	CT	CC	CC	CC	CT	CT	CT	CT	CC	CT	TT	CT	CT	CC	CC	CC	CT	CT	CC
chr1_20723234_C_T	1	20723234	CT	TT	CT	TT	TT	TT	CT	TT	TT	TT	CT	CT	TT	CT	TT	CT	TT	TT	TT	CT	CT	CT	TT	CC	CT	CT	TT	TT	TT	TT	TT	TT	CT	TT	CT	TT	TT	TT	TT	TT	CT	TT	CT	CT	TT	CT	TT
chr1_20750265_C_T	1	20750265	CT	CC	CT	CT	CT	CT	CT	CC	CT	TT	CC	TT	CC	CT	CT	CT	CT	CC	CC	CT	CT	CT	CC	CC	CC	TT	CC	CT	CC	TT	CT	TT	CT	CT	CC	CC	CC	CC	CT	CC	CC	TT	CT	CT	CT	CT	CT
chr1_2083858_A_C	1	2083858	CC	AC	AC	CC	AA	AA	AC	CC	AA	AC	AA	AA	AC	AA	AC	AA	AC	AA	AA	AA	AA	AC	CC	AC	AC	AC	AA	AA	AC	AC	AA	AA	AC	AA	AC	CC	AA	AA	AC	AC	AC	AC	AC	AA	AC	CC	CC
chr1_20879274_C_T	1	20879274	CC	CT	CC	CC	CC	CT	CC	CC	CC	CC	CC	CC	TT	CC	CC	CC	CC	CT	CC	CC	CC	CC	CT	CC	CT	CC	CT	CC	CC	CC	CC	CC	CC	CT	CT	CC	CC	CT	CT	CC	CT	CC	CC	CC	CT	CC	CC
chr1_20902008_G_T	1	20902008	GT	GG	GT	GT	GG	GG	GG	GT	GT	GT	GT	TT	GG	GT	GT	GG	GG	GG	GG	GT	GG	TT	GG	GT	GG	GT	GG	TT	GG	GG	GT	GG	GT	GG	GG	GT	GG	GG	GG	GT	GG	GG	GT	GT	GG	GT	GG
chr1_20933816_C_T	1	20933816	CC	CC	CC	CC	CC	CT	CC	CC	CC	CC	CT	CC	TT	CT	CC	CC	CC	CT	CT	CC	CC	CC	CT	CC	CT	CC	CT	CT	TT	CC	CC	CC	CT	CC	CT	CC	CC	CT	CT	CC	CT	CC	CC	CC	CT	CC	CC
chr1_20944785_A_G	1	20944785	GG	AG	GG	GG	GG	GG	GG	GG	GG	GG	GG	GG	GG	GG	AG	GG	AG	AG	GG	GG	GG	GG	GG	GG	GG	GG	GG	GG	GG	AG	GG	AG	GG	AA	GG	GG	AA	AA	AG	GG	GG	AG	GG	GG	GG	GG	AG
chr1_20985372_C_T	1	20985372	CC	CT	CC	CC	CC	CT	CC	CC	CC	CC	CT	CC	TT	CT	CC	CC	CC	CC	CT	CC	CC	CC	CT	CC	CT	CC	CT	CC	TT	CC	CC	CC	CT	CT	CT	CC	CC	CC	CT	CC	CT	CC	CC	CC	CT	CC	CC
chr1_21104634_A_C	1	21104634	CC	AC	CC	CC	AC	CC	CC	CC	CC	CC	AC	CC	CC	AA	CC	CC	CC	AC	AA	CC	CC	CC	AC	CC	CC	CC	AC	CC	AC	CC	CC	CC	AA	CC	AC	AC	CC	AC	CC	AC	CC	CC	CC	CC	CC	CC	CC
chr1_2119583_G_T	1	2119583	TT	TT	GT	TT	GT	TT	TT	TT	GT	TT	GT	TT	TT	GT	TT	GT	TT	GT	GG	TT	GG	GT	TT	GT	TT	GT	GT	GT	TT	TT	TT	GG	GT	GT	TT	TT	GT	GT	TT	GT	TT	TT	TT	GT	GT	TT	TT
chr1_21206468_A_C	1	21206468	CC	CC	AC	CC	CC	CC	CC	CC	CC	CC	AC	CC	CC	CC	CC	CC	CC	CC	CC	AC	CC	AC	CC	AC	CC	CC	CC	CC	CC	CC	CC	CC	CC	CC	CC	CC	CC	CC	CC	CC	CC	CC	AC	AC	CC	CC	CC
chr1_21223815_A_G	1	21223815	GG	AG	GG	GG	GG	AG	GG	GG	GG	GG	AG	GG	AA	AG	GG	GG	GG	GG	AG	GG	GG	GG	AG	GG	AG	GG	AG	GG	AA	GG	GG	GG	AG	AG	GG	GG	GG	GG	AG	GG	AG	GG	GG	GG	AG	GG	GG
chr1_21373487_C_T	1	21373487	TT	TT	CT	TT	CT	CT	CT	TT	TT	CT	TT	TT	TT	TT	TT	CT	CT	TT	TT	CT	CT	TT	TT	TT	TT	CT	TT	TT	TT	CT	CT	CT	TT	TT	TT	TT	TT	TT	TT	TT	TT	CT	TT	CT	CT	CT	CC
chr1_21394971_C_T	1	21394971	TT	TT	TT	TT	TT	CT	TT	TT	TT	TT	TT	TT	CC	TT	TT	TT	TT	TT	TT	TT	TT	TT	CT	TT	CT	TT	CT	TT	CT	TT	TT	TT	TT	TT	TT	TT	TT	TT	CT	TT	CT	TT	TT	TT	CT	TT	TT
chr1_21503298_C_T	1	21503298	TT	CT	CT	CT	CT	CC	CT	TT	TT	CT	CT	TT	CC	CT	CT	CT	CT	CC	CT	CT	CT	TT	CT	TT	CT	CT	CT	CT	CC	CT	CT	CT	CT	CT	TT	TT	CT	CT	CC	TT	CT	CT	TT	CT	CC	CT	CC
chr1_21676342_A_C	1	21676342	CC	CC	CC	CC	CC	CC	CC	CC	CC	CC	CC	CC	CC	AC	AC	CC	CC	CC	CC	CC	CC	CC	CC	CC	CC	CC	CC	CC	AC	CC	CC	CC	AC	CC	CC	CC	CC	CC	CC	CC	CC	CC	CC	CC	CC	CC	CC
chr1_21713586_A_G	1	21713586	GG	AG	AG	AG	AG	AG	AG	GG	GG	AG	AG	AG	AA	AG	AG	AG	AG	AA	AG	AG	AG	GG	AG	GG	AG	AG	AG	AG	AA	AG	AG	GG	AA	AG	GG	GG	AA	AA	AA	GG	AG	AG	GG	GG	AA	AG	AG
chr1_21718827_A_G	1	21718827	AA	AG	AG	AG	AG	AG	AG	AA	AA	AG	AG	AG	GG	AG	AG	AG	AG	GG	AG	AG	AG	AA	AG	AA	AG	AG	AG	AG	GG	AG	AG	AA	GG	AG	AA	AA	GG	GG	GG	AA	AG	AG	AA	AA	GG	AG	AG
chr1_21967275_A_G	1	21967275	GG	AG	AG	AG	AG	AA	AG	GG	AA	AG	AG	AG	AA	AG	AG	AG	AA	AA	AG	AG	AG	GG	AG	GG	AG	AG	AG	AG	AA	AA	AG	AA	AG	AA	AG	GG	AA	AA	AA	GG	AG	AA	AG	AG	AA	AG	AA
chr1_22107348_G_T	1	22107348	TT	GT	TT	GT	GT	TT	GT	GG	TT	TT	TT	TT	TT	GT	TT	GT	TT	TT	GT	TT	GT	TT	GT	GT	TT	TT	GT	GG	TT	TT	GT	TT	GT	TT	GT	GG	TT	TT	TT	GT	GT	TT	TT	TT	TT	GT	TT
chr1_22133457_A_C	1	22133457	CC	AC	CC	CC	AC	CC	CC	CC	CC	CC	CC	CC	CC	AC	CC	CC	CC	CC	AC	CC	CC	CC	AC	CC	CC	CC	AC	CC	CC	CC	CC	CC	AC	CC	CC	AA	CC	CC	CC	AC	CC	CC	CC	CC	CC	CC	CC
chr1_22184356_C_T	1	22184356	CT	TT	TT	TT	TT	CT	TT	TT	CC	TT	CT	CT	CC	CT	TT	TT	CT	TT	CT	TT	TT	TT	CT	TT	CT	TT	CT	TT	CT	CT	TT	CT	CT	CT	CT	TT	TT	TT	CC	TT	CT	CT	CT	TT	CT	TT	TT
chr1_22273966_A_G	1	22273966	AG	AG	AA	AG	AG	AA	AG	GG	AA	AG	AA	AG	AA	AG	AA	AG	AA	AA	AG	AA	AG	AG	AG	AG	AG	AG	AG	AG	AA	AA	AG	AA	AG	AA	AG	GG	AA	AA	AA	AG	AG	AA	AA	AA	AA	AG	AA
chr1_22359683_A_G	1	22359683	GG	AG	AG	AG	AG	AA	AG	GG	GG	AG	AG	GG	AA	AG	AG	AG	AG	AA	AG	AG	AG	GG	AG	GG	AG	AG	AG	GG	AA	AG	AG	AG	AA	AG	GG	GG	AA	AA	AA	GG	AG	AG	GG	AG	AA	AG	AA
chr1_22428538_C_T	1	22428538	TT	TT	CT	CT	CT	TT	CT	TT	TT	CT	TT	TT	TT	TT	TT	CT	TT	TT	TT	CT	CT	TT	TT	TT	TT	CT	TT	TT	TT	CT	CT	TT	TT	TT	TT	TT	TT	TT	TT	TT	TT	CT	TT	TT	CT	CT	TT
chr1_22644187_C_T	1	22644187	CC	CC	CC	CC	CC	CC	CC	CC	CC	CT	CC	CT	CC	CT	CC	CC	CC	CC	CC	CC	CC	CC	CT	CC	CC	CC	CT	CC	CT	CC	CC	CC	CC	CT	CC	CC	CC	CC	CC	CT	CC	CC	CC	CC	CC	CC	CC
chr1_22783490_G_T	1	22783490	GG	GT	GT	GG	GG	GT	GT	GG	GG	GT	TT	GG	TT	GT	TT	GG	GG	GG	GT	GT	GG	GT	GT	GG	GT	GG	GT	GG	GT	GG	GG	GG	TT	GT	GG	GG	GG	GG	GT	GG	GT	GG	GT	GG	GT	GG	GG
chr1_22822369_A_G	1	22822369	AA	AG	AA	AA	AA	AG	AG	AA	AA	AA	AG	AA	GG	AG	AA	AA	AA	AA	AG	AA	AA	AA	AG	AA	AG	AA	AG	AA	GG	AA	AA	AA	GG	AG	AA	AA	AA	AA	AG	AA	AG	AA	AA	AA	AG	AA	AA
chr1_22857939_C_T	1	22857939	TT	CT	CT	TT	TT	CT	CT	TT	TT	CT	CC	TT	CC	CT	CC	TT	TT	CC	CT	CT	TT	CT	CT	TT	CT	CT	CT	CT	CC	TT	TT	TT	CC	CT	TT	TT	CC	CC	CT	TT	CT	TT	CT	TT	CT	TT	TT
chr1_22921027_A_C	1	22921027	CC	AC	AC	CC	CC	AC	AC	CC	CC	AC	AA	CC	AA	AC	AA	CC	CC	CC	AC	AC	CC	AC	AC	AC	AC	AC	AC	CC	AA	CC	CC	CC	AA	AC	CC	CC	CC	CC	AC	CC	AC	CC	AC	AC	AC	CC	CC
chr1_22964178_A_G	1	22964178	GG	GG	AG	GG	GG	AG	AG	GG	GG	AG	AG	GG	AA	AG	AA	GG	GG	GG	GG	AG	GG	AG	AG	AG	AG	GG	AG	GG	GG	GG	GG	GG	AG	GG	GG	GG	GG	GG	AG	GG	AG	GG	AG	AG	AG	GG	GG
chr1_23000434_C_T	1	23000434	TT	CT	TT	TT	TT	TT	TT	TT	TT	TT	CT	TT	TT	TT	TT	TT	TT	TT	CT	TT	TT	TT	TT	TT	TT	CT	TT	TT	CC	TT	TT	TT	CT	CT	TT	TT	TT	TT	TT	TT	TT	TT	TT	TT	TT	TT	TT
chr1_2438051_G_T	1	2438051	GT	TT	GT	GT	GT	GT	TT	GT	GT	TT	GT	TT	GT	GT	TT	GT	GT	TT	GG	GT	GG	TT	TT	GT	TT	TT	GG	TT	TT	TT	TT	GG	GT	GT	TT	GT	TT	TT	GG	GT	GT	TT	GT	GG	GT	TT	GG
chr1_2465455_A_C	1	2465455	CC	CC	AC	CC	AC	CC	CC	CC	CC	CC	CC	CC	CC	CC	CC	AC	CC	CC	AC	CC	AA	CC	CC	CC	CC	CC	AC	CC	CC	CC	CC	AC	CC	AC	CC	CC	CC	CC	CC	AC	CC	CC	CC	CC	AC	CC	CC
chr1_2477665_C_T	1	2477665	CT	CC	CT	CT	TT	TT	CC	CT	CT	CC	CT	CT	CT	CT	CC	CT	CT	CT	TT	CT	TT	CT	CC	CT	CC	CC	TT	CT	CC	CC	CC	TT	CT	CT	CC	CT	CT	CT	TT	CT	CT	CC	CT	TT	CT	CC	TT
chr1_2511205_C_T	1	2511205	CC	TT	CT	CT	CC	CC	TT	CT	CT	TT	CT	CC	CT	CT	TT	CC	CT	CT	CC	CT	CC	CT	TT	CT	TT	CT	CC	CT	TT	TT	TT	CC	CT	CC	TT	CT	CT	CT	CC	CT	CT	TT	CT	CC	CT	CC	CC
chr1_2582787_G_T	1	2582787	TT	TT	TT	TT	TT	GT	TT	TT	TT	TT	TT	TT	GT	TT	TT	TT	TT	TT	TT	GT	TT	TT	TT	TT	TT	TT	GT	TT	TT	TT	TT	TT	TT	TT	TT	TT	TT	TT	GT	TT	TT	TT	TT	TT	TT	TT	TT
chr1_2624505_G_T	1	2624505	TT	TT	TT	TT	TT	TT	TT	TT	TT	TT	TT	TT	TT	TT	TT	TT	TT	TT	TT	TT	TT	TT	TT	TT	TT	TT	TT	TT	TT	TT	GT	TT	TT	TT	TT	TT	GT	GT	TT	TT	TT	TT	TT	TT	TT	TT	TT
chr1_2653364_A_C	1	2653364	AC	AC	AC	CC	AC	AC	AC	CC	AC	AC	AC	CC	AC	AC	AC	AC	AC	AA	AA	AA	AA	AC	AC	CC	AC	AC	AA	AA	AC	AC	AA	AC	CC	AA	AC	CC	AA	AA	AC	AA	AC	AC	AC	CC	AC	CC	CC
chr1_2880420_A_G	1	2880420	AG	AA	AG	AA	AA	AA	AA	AA	AA	AA	AA	AG	AA	AA	AA	AG	AA	AA	AA	AA	AG	AA	AA	AA	AA	AA	AA	AA	AA	AA	AA	AA	AA	AA	AA	AA	AA	AA	AA	AA	AA	AA	AA	AA	AA	GG	AA
chr1_2941366_G_T	1	2941366	GT	GG	GT	GG	TT	TT	GG	GG	TT	GG	TT	TT	GT	TT	GG	TT	GT	TT	TT	GT	TT	GG	GT	GT	GT	GG	TT	TT	GT	GT	TT	GT	GT	TT	GG	GG	TT	TT	GT	TT	GT	GT	GT	GT	GT	TT	GG
chr1_2992477_A_G	1	2992477	GG	GG	GG	GG	GG	GG	GG	GG	AG	GG	AG	GG	GG	AG	GG	GG	AG	AG	AG	GG	GG	GG	AG	GG	AG	GG	GG	AG	AG	AG	AA	GG	GG	GG	GG	GG	AG	AG	GG	AG	AG	GG	AG	GG	GG	GG	GG
chr1_3010321_A_C	1	3010321	AC	AC	AC	CC	AA	AA	AC	CC	AA	AC	AA	AA	AC	AA	AC	AA	AC	AA	AA	AA	AA	AC	AC	AC	AC	AC	AA	AA	AC	AC	AA	AC	AC	AA	AC	CC	AA	AA	AC	AA	AC	AC	AC	AC	AC	AA	CC
chr1_301596_A_G	1	301596	AA	AA	AA	AA	AA	AA	AA	AA	AA	AA	AG	AA	AA	AA	AA	AA	AA	AG	AG	AA	AA	AA	AA	AA	AA	AG	AG	AA	AG	AA	AA	AA	AA	AA	AG	AA	AG	AA	AA	AA	AG	AA	AA	AA	AA	AA	AA
chr1_3047360_C_T	1	3047360	CC	CC	CC	CC	CT	CT	CC	CC	CC	CC	CC	CT	CC	CC	CC	CC	CC	CC	CC	CC	CC	CC	CC	CC	CC	CC	CC	CC	CC	CC	CC	CC	CC	CC	CC	CC	CC	CC	CC	CC	CC	CC	CC	CC	CC	CC	CC
chr1_3081200_G_T	1	3081200	GG	GG	GG	GG	GT	GT	GG	GG	GG	GG	GG	GT	GG	GG	GG	GG	GG	GG	GG	GG	GG	GG	GG	GG	GG	GG	GG	GG	GG	GG	GG	GT	GG	GG	GG	GG	GG	GG	GG	GG	GG	GG	GG	GG	GG	GG	GG
chr1_3120443_C_T	1	3120443	TT	TT	TT	TT	TT	TT	TT	TT	TT	TT	TT	CT	TT	TT	TT	CT	TT	TT	TT	TT	TT	TT	TT	TT	TT	TT	TT	TT	TT	TT	CT	TT	TT	TT	TT	TT	CT	CT	TT	TT	CT	TT	TT	TT	TT	TT	TT
chr1_3145799_C_T	1	3145799	TT	TT	TT	TT	CT	CT	TT	TT	TT	TT	TT	CT	TT	TT	TT	TT	TT	TT	TT	TT	TT	TT	TT	TT	TT	TT	TT	TT	TT	TT	TT	CT	TT	CT	TT	TT	TT	TT	TT	TT	TT	TT	TT	TT	TT	TT	TT
chr1_3147694_C_T	1	3147694	CC	CC	CC	CC	CT	CC	CC	CC	CT	CC	CC	CC	CC	CT	CC	CT	CT	TT	CT	CC	CT	CT	CT	CC	CT	CT	CT	TT	CC	CT	TT	CT	CC	CT	CC	CC	CT	CT	CC	TT	CC	CT	CT	CC	CT	CC	CC
chr1_3224471_A_G	1	3224471	GG	AG	GG	GG	AG	GG	GG	GG	AG	GG	AG	GG	GG	AG	GG	AG	AG	AG	AA	GG	AG	GG	AG	GG	AG	AG	AG	AG	AG	AA	AA	AG	GG	AG	GG	GG	GG	GG	GG	AA	GG	AG	AG	GG	AG	GG	GG
chr1_3306534_A_C	1	3306534	CC	CC	CC	CC	AC	AC	CC	CC	AC	CC	AC	AC	CC	AC	CC	CC	CC	CC	CC	CC	CC	AC	CC	AC	CC	AC	CC	CC	CC	CC	CC	AC	AC	CC	CC	CC	CC	CC	CC	CC	CC	CC	CC	AC	CC	CC	CC
chr1_3328583_A_C	1	3328583	CC	AC	CC	CC	CC	AC	CC	CC	CC	CC	AC	CC	AC	CC	CC	CC	CC	CC	AC	AC	CC	CC	CC	CC	CC	AC	AC	CC	AC	AC	CC	CC	CC	AC	CC	CC	CC	CC	AC	CC	CC	CC	CC	CC	CC	CC	CC
chr1_3373891_C_T	1	3373891	CC	CT	CC	CT	CT	CC	TT	CC	CC	TT	CC	CC	CC	CC	CT	CT	CC	CT	CT	CT	CT	CC	CT	CC	CT	CC	CT	CC	CT	CC	CT	CT	CC	CT	TT	CC	CT	CT	CC	CT	CT	CT	CC	CC	CT	CC	CC
chr1_3451797_A_C	1	3451797	CC	CC	CC	CC	AC	AC	CC	CC	CC	CC	CC	AC	CC	CC	CC	CC	CC	CC	CC	CC	CC	AC	CC	CC	CC	AC	CC	CC	CC	CC	CC	CC	CC	CC	CC	CC	CC	CC	CC	CC	CC	CC	CC	CC	CC	CC	CC
chr1_3456810_A_G	1	3456810	GG	AG	AG	AG	AG	GG	AG	AG	GG	AG	GG	AG	AG	GG	AA	AA	GG	AG	AG	AG	AG	AG	GG	AG	GG	GG	AG	GG	GG	GG	GG	AG	AG	AA	AG	AG	GG	GG	AG	AG	GG	AA	GG	GG	AA	GG	GG
chr1_3477330_C_T	1	3477330	TT	CT	TT	TT	TT	TT	CT	TT	TT	CT	TT	TT	TT	TT	CT	TT	TT	CT	TT	CT	TT	TT	TT	TT	TT	TT	TT	CT	TT	TT	CT	TT	TT	CT	CT	TT	CT	CT	TT	TT	TT	TT	TT	TT	TT	TT	TT
chr1_3509301_A_C	1	3509301	AC	AC	AA	AC	CC	CC	CC	AC	CC	CC	AC	AC	AC	CC	CC	AC	CC	AC	AC	CC	AC	AC	CC	CC	CC	AC	CC	AC	AC	AC	CC	CC	AC	CC	CC	CC	AC	AC	AC	CC	AC	AC	CC	CC	AC	AA	CC
chr1_3581101_A_G	1	3581101	AA	AA	AG	AG	AA	AA	AA	AG	AA	AA	AG	AA	AG	AA	AA	AA	AA	AA	AG	AA	AA	AG	AA	AA	AA	AA	AA	AA	AG	AA	AA	AA	AG	AA	AA	AA	AG	AA	AG	AA	AG	AG	AA	AA	AG	AA	AA
chr1_3591346_A_G	1	3591346	GG	GG	AG	AG	AG	GG	GG	AG	GG	GG	AG	GG	AG	GG	AG	AG	GG	AG	AA	GG	AG	AG	GG	AG	GG	GG	AG	GG	AG	GG	GG	AA	AG	AG	GG	AG	AG	GG	AG	AG	AG	AA	GG	GG	AG	GG	GG
chr1_3654499_A_G	1	3654499	AG	AG	GG	GG	AG	AA	GG	AG	AG	GG	AG	AG	AG	AA	GG	GG	AG	AG	GG	AG	GG	AG	AG	AG	AG	AG	AG	AG	GG	AG	AG	AG	AG	GG	GG	AG	GG	GG	AG	AG	AG	GG	AG	AA	AG	GG	AA
chr1_3691115_A_G	1	3691115	AA	AG	AA	AA	AA	AA	AA	AA	AG	AA	AG	AA	AA	AA	AA	AA	AG	AA	AG	AA	AA	AG	AA	AA	AA	GG	AA	AA	AG	GG	AG	AA	AA	AA	AA	AA	GG	AG	AA	AA	AG	AA	AG	AA	AA	AA	AA
chr1_373564_A_G	1	373564	GG	GG	GG	GG	GG	GG	GG	GG	GG	GG	AG	GG	GG	AG	GG	GG	GG	AG	AG	GG	GG	GG	GG	GG	AG	GG	GG	AG	AG	AG	AG	GG	GG	GG	AG	GG	GG	GG	GG	GG	AG	AG	GG	GG	GG	GG	GG
chr1_3759142_C_T	1	3759142	CT	CC	CC	CT	CT	CC	CT	CT	CT	CT	CC	CC	CC	CC	CT	CT	TT	CT	CT	CC	CT	CC	CT	CT	CT	CT	CT	CC	CT	CT	CC	CT	CC	CT	CT	TT	CC	CT	CC	CT	CT	CT	TT	CT	CC	CT	TT
chr1_3797506_C_T	1	3797506	CT	CC	CT	TT	CC	CC	CT	TT	CC	CT	CC	CC	CT	CT	CC	CC	CT	CC	CC	CC	CC	CT	TT	CT	TT	CC	CC	CT	CT	CC	CT	CC	CT	CC	CT	CT	CC	CT	CT	TT	CT	CT	CT	TT	CT	CC	TT
chr1_380881_A_G	1	380881	AA	AA	AA	AA	AA	AA	AA	AA	AA	AA	AG	AA	AA	AG	AA	AA	AA	AG	AA	AA	AA	AA	AA	AA	AG	AA	AA	AG	AG	AG	AG	AA	AA	AA	AG	AA	AA	AA	AA	AA	AA	AG	AA	AA	AA	AA	AA
chr1_3831340_A_G	1	3831340	AG	AG	AG	GG	GG	AG	GG	GG	AG	GG	AG	AG	AG	AG	GG	AG	GG	AG	GG	AG	AG	AG	GG	GG	GG	AG	AG	AG	GG	AG	AG	AG	AG	AG	GG	GG	AG	AG	AG	GG	GG	GG	GG	GG	AG	AG	GG
chr1_3901308_C_T	1	3901308	CC	CC	CC	CC	CC	CT	CC	CC	CT	CC	CT	CC	CT	CT	CC	CC	CC	CC	CC	CT	CC	CC	CC	CC	CC	CC	CT	CC	CC	CC	CC	CC	CT	CT	CC	CC	CC	CC	CT	CC	CC	CC	CC	CC	CT	CC	CC
chr1_3912644_A_G	1	3912644	AA	AG	AG	AG	AG	AG	AA	AG	GG	AA	AG	AG	GG	GG	AA	AA	AG	AG	AA	AG	AA	AG	AG	AG	AG	GG	AG	GG	AA	GG	GG	AG	GG	AG	AA	AA	AG	AG	GG	AG	AA	AG	AG	AG	GG	AA	AA
chr1_3939437_C_T	1	3939437	CC	CT	CC	CC	CT	CC	CC	CC	CC	CC	CC	CT	CC	CC	CC	CC	CC	CC	CC	CC	CC	CC	CC	CC	CC	TT	CC	CC	CC	TT	CT	CC	CC	CC	CC	CC	CC	CC	CC	CC	CC	CC	CC	CC	CC	CC	CC
chr1_3973232_A_G	1	3973232	GG	AG	AG	AG	AG	AG	GG	AG	AA	GG	AG	AG	AA	AA	GG	GG	AG	GG	GG	AA	GG	AG	AG	AG	AG	AG	AG	AG	GG	AG	AG	AG	AA	AG	GG	GG	GG	GG	AA	AG	GG	AG	AG	AG	AA	GG	GG
chr1_404955_C_T	1	404955	TT	TT	TT	TT	CT	CC	TT	TT	CT	TT	TT	CT	CT	TT	TT	CT	CT	TT	TT	CC	TT	TT	TT	TT	TT	TT	TT	TT	TT	TT	TT	TT	TT	TT	TT	TT	TT	TT	TT	TT	TT	TT	CT	CT	TT	TT	TT
chr1_4115621_A_C	1	4115621	AC	CC	AC	CC	CC	CC	CC	CC	CC	CC	CC	CC	CC	CC	CC	CC	CC	CC	CC	CC	AC	AC	CC	CC	CC	CC	CC	CC	CC	CC	CC	CC	CC	CC	CC	CC	CC	CC	CC	CC	CC	CC	CC	CC	CC	AC	CC
chr1_4115697_G_T	1	4115697	GT	GT	GT	TT	GT	GT	GT	TT	GT	GT	GG	TT	GT	GT	GG	GT	TT	GT	GG	GT	GG	GT	GT	GT	TT	GT	GG	TT	GT	GT	GT	GT	GT	GT	GT	GT	GT	TT	GT	TT	TT	GT	TT	TT	GT	GG	TT
chr1_4153036_C_T	1	4153036	CC	CT	CC	CC	CT	CC	CC	CC	CC	CC	CC	CT	CC	CC	CC	CC	CC	CC	CC	CC	CC	CT	CC	CC	CC	TT	CC	CC	CC	TT	CT	CT	CC	CC	CC	CC	CC	CC	CC	CC	CC	CC	CC	CC	CC	CC	CC
chr1_4189252_C_T	1	4189252	CT	CC	CT	TT	CC	CC	CT	TT	CT	CT	CC	CC	CT	CT	CC	CC	TT	CC	CC	CC	CC	CT	CT	CT	TT	CC	CC	CT	CT	CC	CC	CC	CT	CC	CT	CT	CC	CT	CT	TT	CT	CT	TT	TT	CT	CC	TT
chr1_4217401_A_G	1	4217401	GG	AG	AG	AG	GG	GG	AG	AG	AG	AG	GG	GG	AG	AG	AG	GG	AG	GG	GG	AG	GG	AG	AG	AG	AG	GG	GG	AG	GG	GG	GG	GG	AG	GG	AG	GG	GG	GG	AG	AG	GG	AG	AG	AG	AG	GG	GG
chr1_4244591_A_G	1	4244591	AG	GG	GG	AG	GG	GG	AG	AG	GG	AG	GG	GG	GG	GG	GG	GG	AG	GG	GG	GG	GG	GG	GG	GG	AG	GG	GG	GG	AG	GG	GG	GG	GG	GG	AG	AG	GG	AG	GG	AG	AG	GG	AG	AG	GG	GG	AA
chr1_4363169_C_T	1	4363169	CT	TT	TT	CT	CT	CT	CT	CT	TT	CT	TT	TT	TT	TT	CT	CT	CT	CT	CT	TT	CT	TT	TT	CT	CT	CT	CT	TT	CT	CT	TT	CT	TT	CC	CT	CC	TT	CT	TT	CT	CC	CT	CT	CT	TT	CT	CC
chr1_4372397_G_T	1	4372397	GG	GT	GG	GG	TT	GG	GG	GG	GG	GG	GG	GT	GG	GG	GT	GT	GG	GT	GT	GG	GT	GT	GG	GT	GG	GT	GT	GG	GG	GT	GT	GT	GG	GT	GG	GT	GG	GG	GG	GG	GG	GT	GG	GG	GG	GT	GG
chr1_4450776_A_G	1	4450776	AA	AA	AA	AA	AA	AA	AA	AA	AA	AA	AG	AA	AA	AA	AA	AA	AA	AA	AG	AA	AA	AA	AA	AA	AA	AG	AA	AA	AG	AG	AG	AA	AA	AA	AA	AA	AG	AA	AA	AA	AA	AA	AA	AA	AA	AA	AA
chr1_4507532_C_T	1	4507532	CT	TT	TT	TT	TT	CT	CT	CT	TT	TT	CT	TT	TT	TT	TT	TT	CT	TT	CT	TT	TT	TT	CT	TT	CT	CT	TT	TT	CC	CT	CT	TT	TT	TT	CT	CT	TT	CT	TT	CT	CC	TT	CT	CT	TT	CT	CC
chr1_4542269_A_G	1	4542269	GG	AA	AG	AA	GG	GG	AG	AG	AG	AA	GG	GG	AG	AG	AG	GG	AG	GG	GG	AG	GG	AA	GG	AG	AG	GG	GG	AG	GG	GG	GG	AG	AG	AG	AG	GG	GG	GG	AG	AG	GG	AG	AG	AG	AG	GG	GG
chr1_4576447_A_G	1	4576447	AG	GG	AG	GG	AA	AG	GG	GG	AG	GG	AG	AA	AG	AG	AG	AA	GG	AG	AG	AG	AA	GG	AG	AG	GG	AG	AA	AG	GG	AG	AG	AG	AG	AG	GG	AG	GG	GG	AG	GG	GG	AG	GG	GG	AG	AG	GG
chr1_4613154_C_T	1	4613154	CT	CC	CT	CC	TT	CT	CC	CC	CT	CC	CT	TT	CT	CT	CT	TT	CC	TT	CT	CT	TT	CC	CT	CT	CC	CT	TT	CT	CC	CT	CT	TT	CT	CT	CC	CT	TT	CT	CT	CC	CC	CT	CC	CC	CT	CT	CC
chr1_4651426_G_T	1	4651426	GG	TT	GT	TT	GG	GT	GT	GT	GT	TT	GT	GG	GT	GT	GT	GG	GT	GT	GT	GT	GG	TT	GT	GT	GT	GT	GG	TT	GT	GT	GT	GG	GT	GT	GT	GG	GT	GG	GT	GT	GT	GT	GT	GT	GT	GG	GG
chr1_4720796_A_C	1	4720796	CC	AA	AC	AA	CC	CC	AC	AC	AC	AA	CC	CC	AC	AC	AC	CC	AC	CC	CC	AC	CC	AA	CC	AC	AC	AC	CC	AC	CC	AC	AC	CC	AC	AC	AC	CC	CC	CC	AC	AC	CC	AC	AC	AC	AC	CC	CC
chr1_4765587_C_T	1	4765587	CC	CC	CC	CC	CC	CT	CC	CC	CC	CC	CT	CC	CC	CC	CC	CC	CC	CC	CT	CC	CC	CC	CC	CC	CC	CC	CC	CC	CT	CC	CC	CC	CC	CC	CC	CC	CC	CC	CC	CC	CT	CC	CC	CC	CC	CT	CC
chr1_4899311_C_T	1	4899311	TT	TT	TT	TT	TT	CT	TT	TT	TT	TT	CT	TT	TT	TT	TT	TT	TT	CT	CC	TT	TT	TT	CT	TT	TT	TT	TT	CT	CT	TT	CT	TT	TT	TT	TT	TT	TT	TT	TT	TT	CT	TT	TT	TT	TT	TT	TT
chr1_4934163_C_T	1	4934163	CT	CC	CT	CC	CT	CT	CC	CC	CT	CC	CT	CT	CT	CT	CC	CC	CC	CC	CC	CT	CT	CC	CT	CC	CT	CT	CT	CC	CT	CT	CT	CT	CT	CC	CC	CC	CC	CC	CT	CC	CC	CC	CC	CC	CT	CC	CC
chr1_4986870_C_T	1	4986870	CT	TT	CC	TT	CT	TT	TT	TT	TT	CT	TT	CT	TT	TT	TT	TT	TT	TT	TT	CT	CT	TT	TT	TT	TT	CT	TT	TT	TT	CT	CT	CT	TT	CT	TT	TT	TT	TT	TT	TT	TT	CT	TT	TT	CT	TT	TT
chr1_5060409_C_T	1	5060409	CT	TT	CC	TT	CT	TT	TT	TT	TT	CT	TT	CC	TT	TT	TT	CT	TT	TT	TT	TT	CT	TT	TT	TT	TT	CT	TT	TT	TT	CT	CT	TT	TT	TT	TT	TT	TT	TT	TT	TT	TT	CT	TT	TT	CT	TT	TT
chr1_5140666_C_T	1	5140666	CT	CC	CT	CC	CC	CC	CC	CT	CC	CC	CC	CC	CC	CC	CT	CT	CT	CT	CC	CT	CT	CC	CC	CT	CC	CC	CC	CC	CC	CC	CC	CT	CC	CC	CT	TT	CT	CT	CC	CT	CT	TT	CT	CT	CT	TT	TT
chr1_5144587_A_G	1	5144587	AA	AA	AA	AA	AA	GG	AG	AA	AG	AA	GG	AG	AG	AG	AA	AG	AA	AA	GG	AA	AA	AA	GG	AA	AG	AA	AG	AG	GG	AA	AG	AA	AG	AA	AA	AA	AG	AG	AG	AA	AG	AA	AA	AA	AG	AA	AA
chr1_518154_C_T	1	518154	CC	CT	CC	CT	CC	CC	CC	CC	CT	TT	CT	TT	CC	CT	CT	CT	CC	CC	CT	CT	CC	CT	TT	CT	CT	CC	CC	CC	CT	CC	CC	CT	CT	TT	CT	CC	CC	CC	CC	CT	CC	CC	CC	CT	CC	CC	CC
chr1_5183903_C_T	1	5183903	CT	CC	CT	CC	CT	CC	CC	CC	CC	CT	CC	CT	CC	CC	CC	CC	CC	CC	CC	CC	CT	CC	CC	CC	CC	CT	CC	CC	CC	CT	CT	CC	CC	CC	CC	CC	CC	CC	CC	CC	CC	CC	CC	CC	CC	CC	CC
chr1_5213775_C_T	1	5213775	CT	CC	CT	CC	CT	CC	CC	CC	CC	CT	CC	CT	CC	CC	CC	CC	CC	CC	CC	CC	CT	CC	CC	CC	CC	CT	CC	CC	CC	CT	CT	CC	CC	CC	CC	CC	CC	CC	CC	CC	CC	CC	CC	CC	CC	CC	CC
chr1_5255483_A_G	1	5255483	GG	GG	AG	GG	GG	AG	AG	GG	AG	GG	AG	GG	AG	AG	GG	GG	GG	GG	GG	AG	GG	GG	AG	GG	AG	GG	AG	GG	AG	GG	GG	AG	AG	GG	GG	GG	GG	GG	AG	GG	GG	AG	GG	GG	AA	GG	GG
chr1_5295802_C_T	1	5295802	CC	CC	CC	CT	CT	CC	CC	CC	CC	CC	CC	CC	CT	CT	CC	CC	CC	CC	CC	CC	CC	CC	CC	CC	CT	CC	CC	CC	CC	CT	CC	CT	CC	CT	CC	CC	CC	CC	CT	CC	CC	CC	CC	CC	CC	CC	CC
chr1_5325032_C_T	1	5325032	TT	TT	TT	CT	CT	CT	TT	TT	TT	TT	TT	TT	CT	CT	TT	TT	TT	TT	TT	TT	TT	TT	TT	TT	CT	TT	TT	TT	TT	CT	TT	TT	TT	CT	TT	TT	TT	TT	CT	TT	CT	TT	TT	TT	TT	TT	TT
chr1_53639_C_T	1	53639	CC	CT	CC	CT	CT	CC	CT	CC	CC	CC	CT	CC	CC	CT	CC	CT	CC	CT	CT	CC	CT	CT	CC	CC	CT	CT	TT	CT	CT	CT	CT	CT	CC	CC	CT	CC	CT	CT	CC	CT	CT	CT	CC	CC	CT	CC	CC
chr1_5371051_C_T	1	5371051	CT	CC	CT	CC	CT	CC	CC	CC	CC	CT	CC	CT	CC	CC	CC	CC	CC	CT	CC	CC	CC	CC	CC	CC	CC	CT	CC	CC	CC	CT	CT	CT	CC	CC	CC	CC	CC	CC	CC	CC	CC	CC	CC	CC	CC	CC	CC
chr1_5399768_C_T	1	5399768	TT	TT	TT	TT	TT	TT	TT	CT	TT	TT	CT	TT	TT	TT	TT	TT	TT	TT	CC	TT	TT	TT	CT	TT	TT	TT	TT	TT	CT	TT	CT	TT	TT	TT	TT	TT	TT	TT	TT	TT	TT	TT	TT	TT	TT	TT	TT
chr1_542829_A_C	1	542829	CC	CC	CC	CC	AC	CC	CC	CC	CC	CC	AC	AC	CC	CC	CC	AA	CC	AC	CC	CC	AC	CC	CC	CC	CC	CC	CC	CC	AC	CC	CC	AC	CC	CC	AC	CC	CC	AC	CC	AC	AC	CC	CC	CC	AC	CC	CC
chr1_5433796_C_T	1	5433796	TT	TT	TT	TT	TT	CT	TT	CT	TT	TT	CT	TT	TT	TT	CT	TT	TT	TT	CC	TT	TT	TT	CT	CT	TT	CT	TT	TT	CT	TT	CT	TT	TT	TT	TT	CT	TT	TT	TT	TT	CT	CT	TT	TT	TT	TT	TT
chr1_5447426_C_T	1	5447426	CC	CC	CC	CT	CT	CC	CC	CC	CC	CC	CC	CC	CT	CT	CC	CC	CC	CC	CC	CC	CC	CC	CC	CC	CT	CC	CC	CC	CC	CT	CC	CC	CC	CT	CC	CC	CC	CC	CT	CC	CC	CC	CC	CC	CC	CC	CC
chr1_5540305_A_G	1	5540305	GG	GG	GG	GG	GG	AG	GG	AG	GG	GG	AG	GG	GG	GG	GG	GG	GG	GG	AA	GG	GG	GG	AG	GG	GG	AG	GG	GG	AG	GG	AG	GG	GG	GG	GG	GG	GG	GG	GG	GG	AG	GG	GG	GG	GG	GG	GG
chr1_5612001_G_T	1	5612001	GT	GG	GT	GG	GT	GG	GG	GG	GG	GT	GG	GT	GG	GG	GG	GG	GG	GG	GG	GG	GG	GG	GG	GG	GG	GT	GG	GG	GG	GT	GT	GT	GG	GG	GG	GG	GG	GG	GG	GG	GG	GG	GG	GG	GG	GG	GG
chr1_5754629_C_T	1	5754629	CC	TT	CC	TT	CT	CC	CC	CC	CT	CT	CC	CC	CT	CT	CT	CC	CT	CC	CC	CT	CC	TT	CT	TT	CT	CC	CT	CC	CC	CT	CC	CT	CT	TT	CT	CT	CC	CC	CT	CT	CC	CT	CT	CT	CC	CC	CC
chr1_5755006_A_G	1	5755006	AG	AA	GG	AA	AG	AG	AA	AA	AA	AG	AG	AG	AA	AA	AG	AG	AA	AA	GG	AA	AG	AA	AA	AA	AA	AG	AA	AA	AG	AG	GG	AG	AA	AA	AA	AA	AA	AA	AA	AA	AG	AG	AA	AA	AA	AA	AA
chr1_5789020_A_C	1	5789020	AA	AA	AA	AC	AC	AC	AA	AA	AC	AA	AC	AA	CC	CC	AC	AA	AA	AA	AA	AA	AA	AA	AC	AC	CC	AA	AC	AA	AC	AC	AA	AA	AC	AC	AA	AA	AA	AA	CC	AA	AA	AA	AA	AA	AC	AA	AA
chr1_5898296_A_G	1	5898296	GG	GG	GG	GG	GG	GG	AG	AG	GG	GG	GG	GG	GG	GG	GG	AG	GG	AG	GG	GG	AG	GG	GG	GG	GG	GG	GG	AG	GG	GG	AG	GG	GG	GG	AG	GG	GG	AG	GG	AG	GG	GG	GG	GG	GG	AG	GG
chr1_5906790_A_C	1	5906790	AC	CC	CC	AC	AC	CC	CC	AC	AC	CC	CC	CC	AC	AC	AC	CC	AC	CC	CC	CC	CC	CC	CC	AC	AC	CC	CC	CC	CC	AC	CC	CC	CC	AC	CC	AC	CC	CC	CC	CC	AC	CC	AC	AC	CC	CC	AC
chr1_6062580_G_T	1	6062580	GT	TT	GT	GT	GT	TT	TT	TT	GT	GT	TT	GT	TT	TT	GT	TT	GT	TT	TT	GT	TT	GT	TT	GT	TT	GT	TT	TT	TT	GT	GT	GG	TT	TT	TT	GT	TT	TT	GT	TT	TT	TT	GT	GT	TT	TT	TT
chr1_6074809_G_T	1	6074809	TT	GG	TT	TT	TT	TT	GT	TT	TT	GT	TT	TT	TT	TT	TT	GT	TT	GT	TT	TT	GT	GT	TT	TT	TT	TT	TT	GT	TT	TT	TT	TT	TT	GT	GG	TT	GT	GT	TT	GT	TT	TT	TT	TT	TT	GG	TT
chr1_6083020_A_C	1	6083020	CC	CC	CC	CC	CC	CC	CC	CC	CC	CC	CC	AC	CC	CC	CC	CC	CC	CC	CC	CC	CC	AC	CC	CC	CC	CC	CC	CC	CC	CC	CC	AC	CC	CC	CC	CC	CC	CC	CC	CC	CC	AC	CC	CC	CC	CC	CC
chr1_6109262_A_G	1	6109262	AG	AA	AG	GG	AG	AA	AG	AG	GG	AA	AA	AA	AG	AG	AG	AG	GG	AA	AA	GG	AG	AG	AA	GG	AG	AA	AA	AA	AA	AG	AA	AG	AA	AG	AA	GG	AG	AA	AA	AA	AG	AG	GG	GG	AA	AG	AG
chr1_6142886_C_T	1	6142886	CT	TT	CT	CT	CT	CC	CT	CT	CT	CT	CT	CT	CT	CT	CT	TT	CT	TT	CT	CC	TT	TT	CC	CT	CT	CC	CC	TT	CT	CT	CT	CT	CC	TT	TT	CT	TT	TT	CC	CT	CT	TT	CT	CT	CC	TT	TT
chr1_6214249_A_G	1	6214249	GG	GG	GG	GG	GG	GG	AG	GG	GG	GG	GG	GG	GG	GG	GG	AG	GG	AG	GG	GG	AG	GG	GG	GG	GG	GG	GG	AG	GG	GG	GG	GG	GG	GG	AG	GG	GG	AG	GG	AG	GG	GG	GG	GG	GG	AG	GG
chr1_6218393_C_T	1	6218393	CT	TT	CT	CT	CT	TT	TT	CT	CT	TT	TT	CT	CT	CT	CT	CT	CT	TT	TT	TT	CT	TT	TT	CT	CT	TT	TT	TT	TT	CT	TT	TT	TT	CT	TT	CT	TT	TT	TT	TT	CT	CT	CT	CT	TT	TT	CT
chr1_6359505_A_C	1	6359505	AC	AA	AC	AC	AC	AA	AA	AC	AC	AA	AA	AA	AC	AC	AC	AC	AC	AA	AA	AA	AC	AA	AA	AC	AC	AA	AA	AA	AA	AC	AA	AA	AA	AC	AA	AC	AA	AA	AA	AA	AC	AC	AC	AC	AA	AA	AC
chr1_6416049_A_G	1	6416049	AA	AA	AA	AG	AA	AA	AA	AG	GG	AA	AA	AA	AG	AA	AA	AA	GG	AA	AA	AG	AA	AA	AG	AG	AG	AA	AG	AA	AG	AA	AA	AA	AA	AA	AA	GG	AA	AA	AG	AA	AG	AA	GG	GG	AG	AA	AG
chr1_6433498_C_T	1	6433498	TT	TT	TT	TT	CT	TT	TT	TT	TT	CT	TT	CT	TT	TT	CT	TT	TT	TT	TT	CT	TT	TT	CT	TT	TT	CT	CT	TT	TT	CT	CT	CT	CT	TT	TT	TT	TT	TT	TT	CT	TT	TT	TT	TT	TT	TT	TT
chr1_6466156_A_C	1	6466156	AC	CC	AC	AC	AC	AC	CC	AC	AC	CC	CC	AC	AC	AC	AC	AC	AC	CC	CC	CC	AC	CC	CC	AC	AC	CC	CC	CC	CC	AC	CC	CC	CC	AC	CC	AC	AC	CC	CC	CC	AA	AC	AC	AC	CC	AC	AC
chr1_6612179_A_G	1	6612179	AA	GG	AA	AA	AA	AA	AG	AA	AA	AG	AA	AG	AA	AA	AG	AA	AA	AG	AA	AA	AA	AG	AG	AA	AA	AG	AG	AG	AA	AG	AG	GG	AG	AA	AG	AA	GG	AG	AA	AG	AA	AA	AA	AA	AA	AG	AA
chr1_6673914_C_T	1	6673914	CT	CC	CC	CT	CT	CT	CC	CT	CC	CC	CT	CC	CT	CT	CT	CC	CC	CC	TT	CC	CC	CC	CC	CT	CT	CT	CC	CC	CT	CT	CT	CC	CC	TT	CC	CC	CC	CC	CC	CC	CT	TT	CC	CC	CT	CC	CT
chr1_6737530_A_G	1	6737530	GG	AA	GG	GG	GG	GG	GG	GG	GG	AG	GG	GG	GG	GG	GG	GG	GG	GG	GG	GG	GG	GG	GG	GG	GG	GG	GG	GG	GG	GG	GG	GG	GG	GG	AG	GG	AG	GG	GG	GG	GG	GG	GG	GG	GG	AG	GG
chr1_6751978_A_G	1	6751978	AA	GG	AA	AG	AA	AA	AG	AG	GG	AG	AA	AG	AA	AA	AG	AA	GG	AA	AA	AG	AA	AA	AA	AG	AA	AA	AA	AA	AA	AA	AA	AG	AA	AA	AG	GG	AA	AA	AA	AA	AG	AA	GG	GG	AA	AA	AG
chr1_6787182_C_T	1	6787182	CC	CC	CC	CC	CC	CT	CC	CT	CC	CC	CT	CC	CC	CC	CC	CC	CC	CC	TT	CC	CC	CT	CC	CC	CC	CT	CC	CC	CT	CC	CT	CC	CC	CT	CC	CC	CC	CC	CC	CC	CT	CT	CC	CC	CT	CC	CT
chr1_6864170_C_T	1	6864170	CT	TT	CC	TT	TT	CT	CT	CT	TT	TT	CC	TT	CT	CT	TT	CC	TT	CT	CC	TT	CC	CT	CT	TT	CT	CC	CT	TT	CC	CT	CT	TT	CT	CT	CT	TT	TT	CT	CC	CT	TT	TT	TT	TT	CT	CT	CT
chr1_690894_G_T	1	690894	GG	GG	GG	GG	GG	GT	GG	GG	GT	GG	GG	GG	GG	GG	GG	GG	GT	GT	GG	GT	GG	GG	GG	GG	GG	GG	GG	GT	GG	GG	GG	GG	GG	GG	GG	GG	GT	GT	GG	GG	GG	GG	GT	GG	GG	GG	GG
chr1_6966305_C_T	1	6966305	CC	TT	CC	CT	CC	CC	CT	CC	CT	CT	CC	CT	CC	CC	CC	CC	CT	CC	CC	CT	CC	CC	CT	CT	CC	CC	CT	CC	CC	CC	CC	CC	CT	CC	CT	CT	CC	CC	CC	CT	CC	CC	CT	CT	CC	CC	CC
chr1_6994761_A_G	1	6994761	AG	GG	AA	GG	GG	AA	AG	AA	AG	GG	AA	GG	AG	AG	GG	AA	AG	AG	AA	GG	AA	AG	AG	GG	AG	AA	AG	GG	AA	AG	AA	GG	AG	AG	AG	AG	GG	AG	AA	AG	AA	GG	AG	AG	AG	AG	AA
chr1_7082544_A_G	1	7082544	GG	GG	GG	GG	GG	GG	GG	AG	AG	GG	AG	GG	GG	GG	GG	GG	AG	GG	GG	GG	GG	GG	GG	GG	GG	GG	GG	GG	GG	GG	GG	GG	GG	GG	GG	AG	AG	GG	GG	GG	AG	GG	AG	AG	GG	GG	AG
chr1_7108686_A_C	1	7108686	AC	CC	CC	AC	AC	AC	AC	AA	AC	CC	AA	CC	AC	AC	AC	CC	AC	AC	AA	AC	CC	AC	AC	AC	AC	AC	AC	AA	AC	AC	AC	CC	AC	AA	CC	AC	AA	AC	CC	AC	AA	AA	AC	AC	AC	AC	AA
chr1_7135890_A_G	1	7135890	AG	GG	GG	AG	AG	AG	AG	AA	AG	GG	AA	GG	AG	AG	AG	GG	AG	AG	AA	AG	GG	AG	AG	AG	AG	AG	AG	AA	AG	AG	AG	GG	AG	AA	GG	AG	AA	AG	GG	AG	AA	AA	AG	AG	AG	AG	AA
chr1_7146078_C_T	1	7146078	CT	CC	TT	CC	CC	CT	CT	CC	CC	CC	CC	CC	CT	CT	CC	TT	CC	CT	CC	CC	TT	CC	CT	CC	CT	CT	CT	CC	CT	CT	CT	CC	CT	CC	CT	CC	CC	CT	TT	CT	CC	CC	CC	CC	CT	CT	CC
chr1_728704_A_G	1	728704	GG	AG	AG	AG	AA	AA	GG	GG	AA	AA	AG	AA	GG	AG	AG	AA	AG	GG	AG	AG	AA	AA	AA	AG	AG	GG	AG	GG	AG	GG	GG	AA	AG	AA	AG	GG	GG	AG	GG	AA	AG	GG	AG	AA	AG	GG	GG
chr1_7288880_C_T	1	7288880	CT	TT	CC	TT	TT	CT	CT	TT	TT	TT	TT	TT	CT	CT	TT	CC	TT	CT	TT	TT	CC	TT	CT	TT	CT	CT	CT	CT	CT	CT	CT	TT	CT	TT	CT	TT	CT	CT	CC	CT	TT	TT	TT	TT	CT	CC	TT
chr1_7290040_A_G	1	7290040	AA	AA	AA	AG	AG	AA	AA	AA	AG	AG	AA	AG	AA	AA	AG	AA	AG	AA	AA	GG	AA	AG	AG	AG	AA	AA	AG	AG	AA	AA	AA	GG	AG	AA	AA	AG	AA	AA	AA	AG	AA	AA	AG	AG	AA	AA	AA
chr1_7349729_C_T	1	7349729	CT	CC	TT	CC	CC	CT	CT	CT	TT	CC	CT	CC	CT	CT	CC	TT	TT	CT	CC	CT	TT	CC	CT	CC	CT	CT	CT	CC	CT	CT	CT	CC	CT	CC	CT	CT	CC	CT	TT	CT	CT	CC	TT	CT	CT	CT	CT
chr1_7422730_C_T	1	7422730	TT	TT	TT	TT	TT	CT	TT	CT	TT	TT	CT	TT	TT	TT	TT	TT	TT	TT	CC	TT	TT	TT	TT	TT	TT	TT	TT	TT	CT	TT	CT	TT	TT	TT	TT	TT	TT	TT	TT	TT	CT	TT	TT	TT	TT	TT	TT
chr1_7440546_A_G	1	7440546	GG	GG	GG	GG	GG	AG	GG	AG	GG	GG	AG	GG	GG	GG	GG	GG	GG	AG	AA	GG	GG	GG	AG	GG	GG	GG	AG	AG	AG	GG	AG	GG	AG	GG	GG	GG	AG	AG	GG	AG	AG	GG	GG	GG	GG	GG	GG
chr1_7498727_C_T	1	7498727	CT	CT	CC	TT	CT	CC	CT	CC	CC	CT	CC	CC	CT	CT	CT	CC	CC	CC	CC	CT	CC	CC	CT	TT	CT	CC	CT	CC	CC	CT	CC	CT	CT	CT	CT	CT	CC	CC	CC	CT	CC	CT	CC	CT	CC	CC	CC
chr1_7536794_G_T	1	7536794	GG	GT	GG	GG	GG	GT	GG	GT	GG	GG	GT	TT	GG	GG	GT	GG	GG	GG	TT	GG	GG	TT	GG	GG	GG	GT	GG	GT	GT	GG	GT	GG	GG	GT	GG	GG	GT	GG	GT	GG	GT	GT	GG	GG	GT	GT	GT
chr1_7571627_C_T	1	7571627	CT	CT	CC	TT	TT	CC	CT	CC	CC	TT	CC	CC	CT	CT	CT	CC	CC	CT	CC	CT	CC	CC	CT	TT	CT	CC	CT	CT	CC	CT	CC	TT	CT	CT	CT	CT	CT	CT	CC	CT	CC	CT	CC	CT	CC	CC	CC
chr1_7593079_A_G	1	7593079	AA	AG	AA	GG	GG	AA	AG	AA	AA	GG	AA	AA	AG	AG	AA	AA	AA	AA	AA	AA	AA	AA	AG	AG	AA	AA	AG	AA	AA	AG	AA	AG	AG	AG	AG	AA	AA	AA	AA	AG	AA	AG	AA	AA	AA	AA	AA
chr1_7621682_C_T	1	7621682	TT	CT	TT	CC	CT	TT	CT	TT	TT	CT	TT	TT	CT	CT	TT	TT	TT	TT	TT	CT	TT	TT	TT	CT	TT	TT	TT	TT	TT	CT	TT	TT	TT	CT	CT	TT	TT	TT	TT	TT	TT	CT	TT	TT	TT	TT	TT
chr1_765680_C_T	1	765680	CC	CC	CC	CC	CC	CC	CC	CC	CC	CT	CC	CC	CC	CC	CC	CC	CC	CC	CC	CC	CC	CT	TT	CC	CT	CT	TT	CC	CT	CC	CC	CC	CC	CT	CC	CC	CT	CC	CC	CT	CC	CC	CC	CC	CC	CC	CC
chr1_7741364_C_T	1	7741364	CC	TT	CC	TT	CT	CT	CT	TT	CT	CT	TT	CT	CT	CT	CC	CC	CT	CC	TT	CC	CC	CC	CT	CT	CC	CC	CT	CC	CT	CT	CT	CC	CT	CT	CT	CT	CC	CC	CC	CT	TT	TT	CT	CT	CT	CC	CT
chr1_7757014_C_T	1	7757014	CT	TT	CC	TT	CT	CT	CT	TT	CT	CT	TT	TT	CT	CT	TT	CC	CT	CC	TT	CC	CC	TT	CC	CT	CC	CC	CC	CC	CT	CT	CT	CT	CC	CT	CT	CT	CC	CC	CT	CC	TT	TT	CT	CT	CT	CC	CT
chr1_7785005_C_T	1	7785005	CC	CC	CC	CC	CC	CC	CC	CT	CC	CC	CC	CC	CC	CC	CC	CC	CC	CC	CC	CC	CC	CC	CC	CC	CC	CC	CC	CC	CC	CC	CT	CC	CC	CC	CC	CC	CC	CC	CC	CC	CC	CT	CC	CC	CT	CC	CC
chr1_7822798_A_G	1	7822798	AA	AA	AA	AA	AG	AA	AA	AA	AA	AG	AA	AG	AA	AA	AG	AA	AA	AA	AA	AG	AA	GG	AG	AG	AA	AA	AG	AA	AA	AA	AA	GG	AG	AA	AA	AG	AA	AA	AG	AG	AA	AA	AA	AG	AA	AA	AG
chr1_7870690_A_G	1	7870690	GG	AG	GG	AA	AG	GG	AG	GG	GG	AG	GG	GG	AG	AG	GG	GG	GG	GG	GG	GG	GG	GG	GG	AG	GG	GG	GG	GG	GG	AG	GG	GG	GG	AG	AG	GG	GG	GG	GG	GG	GG	AG	GG	GG	GG	GG	GG
chr1_799033_A_C	1	799033	AA	AA	AA	AA	CC	CC	AA	AA	AC	AA	AC	AC	AC	AC	AA	AC	AC	CC	AC	AC	AC	AA	AA	AA	AC	AA	AA	CC	AC	AC	AC	AC	AA	AA	AC	AA	AC	CC	AA	AC	AC	AC	AC	AC	AC	AA	AA
chr1_799751_C_T	1	799751	CC	CC	CC	CC	CT	TT	CC	CC	CT	CT	CC	CT	CT	CC	CC	CC	CT	CC	CC	CT	CC	CC	TT	CC	CT	CT	CT	CC	CT	CC	CC	CC	CC	CT	CC	CC	CT	CC	CC	CT	CC	CC	CT	CT	CC	CC	CC
chr1_8037779_C_T	1	8037779	TT	CT	TT	TT	CT	CT	TT	CT	TT	CT	CT	CC	TT	TT	CC	TT	TT	CT	CC	TT	TT	CC	TT	CT	TT	TT	TT	CC	CT	TT	CT	CT	TT	TT	TT	CT	CC	CT	CT	TT	CT	TT	TT	CT	TT	CT	CT
chr1_8202506_A_G	1	8202506	GG	AG	GG	AA	GG	GG	AA	GG	GG	AG	GG	AG	AG	AG	AG	GG	GG	GG	GG	GG	GG	AA	GG	AG	AG	GG	GG	GG	GG	AG	GG	GG	GG	AG	AG	GG	GG	AG	AG	GG	AG	AG	GG	GG	GG	GG	GG
chr1_8210025_A_G	1	8210025	AG	AG	AG	AA	GG	AA	AA	AG	AG	AG	AG	AG	AA	AA	AG	AA	AG	AA	AA	AG	AA	AA	AG	AA	AA	AA	AG	AG	AA	AA	AG	AG	AG	AA	AA	AG	AG	AA	AA	AG	AA	AG	AG	AG	AA	AG	GG
chr1_8249755_A_G	1	8249755	GG	AG	GG	AA	GG	GG	AA	GG	GG	AG	GG	GG	AG	AG	GG	GG	GG	GG	GG	GG	GG	GG	GG	AA	AG	GG	GG	GG	GG	AG	GG	GG	GG	AG	AG	AG	GG	GG	GG	GG	AG	AG	GG	AG	GG	GG	GG
chr1_8324181_A_G	1	8324181	AG	GG	AG	GG	GG	AG	GG	GG	AG	GG	GG	GG	AG	AG	GG	AA	AG	AA	GG	AG	AA	GG	AG	GG	AG	AG	AG	GG	AG	AG	AG	AG	AG	AG	AG	GG	GG	AA	AG	AG	GG	GG	AG	GG	AA	AG	GG
chr1_8467057_G_T	1	8467057	GG	GG	GG	GG	GT	GG	GG	GG	GG	GG	GG	GT	GG	GG	GG	GG	GG	GG	GG	GG	GG	TT	GT	GT	GG	GG	GT	GT	GG	GG	GG	GG	GT	GG	GG	GT	GT	GG	GT	GT	GG	GG	GG	GT	GG	GT	GG
chr1_8492715_C_T	1	8492715	CT	CT	CT	CC	CT	TT	CC	TT	TT	CC	TT	TT	TT	CT	CT	TT	TT	TT	TT	TT	TT	TT	TT	CT	TT	TT	TT	TT	TT	CT	TT	CT	TT	TT	CT	TT	TT	TT	TT	TT	CT	CT	TT	TT	CT	TT	CT
chr1_8671481_C_T	1	8671481	TT	TT	TT	TT	CT	CT	TT	CT	TT	TT	CT	CT	TT	TT	CT	TT	TT	TT	CC	CT	TT	CC	TT	CT	TT	CT	CT	CT	CT	TT	TT	TT	CT	CT	TT	CT	CT	TT	CT	CT	CT	CT	TT	CT	TT	CT	TT
chr1_8705451_G_T	1	8705451	TT	TT	TT	TT	TT	GT	TT	TT	TT	TT	TT	TT	TT	TT	TT	TT	TT	TT	GT	TT	TT	TT	TT	TT	TT	TT	TT	GT	TT	TT	GT	TT	TT	TT	TT	TT	GT	TT	TT	TT	GT	TT	TT	TT	TT	GT	TT
chr1_8710909_A_G	1	8710909	AA	AG	AA	GG	AA	AA	GG	GG	AG	AG	GG	AA	AA	AG	AG	AA	AG	AA	AG	AA	AA	AA	AA	AG	AG	AG	AA	AA	AG	AG	AA	AA	AA	AG	AG	AG	AA	AA	AA	AA	AG	AG	AG	AG	AG	AA	AG
chr1_8744093_C_T	1	8744093	CC	CC	CC	CC	CC	CT	CC	TT	CT	CC	TT	CC	CC	CC	CC	CC	CT	CT	TT	CC	CC	CC	CC	CC	CC	CT	CC	TT	CT	CC	CT	CC	CC	CT	CC	CT	TT	CT	CC	CC	CT	CT	CT	CT	CC	CT	CT
chr1_8780767_A_C	1	8780767	AA	AA	AA	AA	AA	AC	AA	AC	AC	AA	AC	AA	AA	AA	AA	AA	AC	AC	AC	AA	AA	AA	AA	AA	AA	AC	AA	AC	AA	AA	AC	AA	AA	AC	AA	AC	AC	AC	AA	AA	AC	AC	AC	AC	AA	AA	AC
chr1_8821137_A_G	1	8821137	GG	GG	GG	GG	GG	AG	GG	GG	GG	GG	GG	GG	GG	GG	AG	GG	GG	AG	AG	GG	GG	GG	GG	GG	GG	AG	GG	AG	GG	GG	AG	GG	GG	AG	GG	GG	AG	AG	GG	GG	AG	AG	GG	GG	GG	GG	GG
chr1_8890473_A_C	1	8890473	AC	AA	AC	CC	AA	CC	CC	AA	AA	AA	AA	AA	CC	CC	AC	CC	AA	AC	AA	AA	CC	AA	AC	CC	AC	AC	AC	AA	AC	CC	CC	AC	AC	AC	AC	AC	AA	CC	AC	AC	CC	AC	AA	AC	CC	AC	AA
chr1_8924712_C_T	1	8924712	CT	CC	CT	TT	CT	CT	TT	CT	CT	CT	CT	CT	TT	TT	CT	TT	CT	CT	CC	CC	TT	TT	CT	TT	TT	CT	TT	CT	CT	TT	CT	CT	TT	CT	TT	TT	CT	CT	TT	TT	CT	TT	CT	TT	TT	TT	CT
chr1_8958136_C_T	1	8958136	TT	CT	TT	TT	CT	TT	TT	TT	CT	CT	TT	TT	TT	TT	CT	TT	CT	TT	TT	CC	TT	TT	TT	TT	CT	TT	CT	TT	TT	TT	TT	TT	CT	TT	CT	TT	TT	TT	TT	CT	TT	TT	CT	TT	TT	TT	TT
chr1_8975551_C_T	1	8975551	CT	TT	CT	CC	CT	TT	CC	TT	TT	CT	TT	TT	TT	CT	CT	TT	TT	CT	TT	TT	TT	TT	CT	CT	TT	TT	TT	CT	TT	TT	TT	CT	TT	TT	TT	TT	CT	CT	TT	TT	CT	CT	TT	TT	CT	TT	CT
chr1_8997177_A_C	1	8997177	AA	AC	AA	AA	AA	AC	AA	AC	AA	AA	AC	AA	AA	AC	AA	AA	AA	AA	AC	AC	AA	AA	AA	AA	AC	AC	AA	AC	AC	AA	AC	AA	AC	AC	AC	AA	CC	AA	AA	AA	AC	AC	AA	AA	AA	AC	AA
chr1_9000381_A_C	1	9000381	AC	CC	AC	CC	AC	CC	CC	CC	CC	AC	CC	CC	CC	CC	CC	CC	CC	CC	CC	CC	CC	CC	AC	CC	CC	CC	CC	CC	CC	CC	CC	AC	CC	CC	CC	CC	CC	CC	CC	CC	CC	CC	CC	CC	CC	CC	AC
chr1_9015822_A_G	1	9015822	AG	AA	AG	AA	AA	AG	AA	AA	AA	AA	AA	AG	GG	AA	AA	GG	AA	AG	AA	AA	GG	GG	AG	AG	AG	AG	AG	AA	AG	GG	AG	AG	AA	AG	AG	AG	AA	AG	GG	AG	AA	AA	AA	AG	AG	AG	AA
chr1_9096264_A_G	1	9096264	AG	GG	AG	GG	GG	AG	GG	GG	AG	GG	GG	AG	AA	GG	GG	AA	AG	AG	AG	AA	AA	AA	AG	AG	AG	AA	AG	GG	AG	AA	AG	AG	GG	AA	AG	AG	GG	AG	AA	AG	GG	GG	AG	AG	AG	AG	GG
chr1_9242867_A_G	1	9242867	AA	AA	AA	AA	AG	AA	AA	AA	AA	AG	AA	AA	AA	AA	AA	AA	AA	AA	AA	AA	AA	AA	AA	AA	AA	AA	AG	AA	AA	AA	AA	AA	AG	AA	AA	AA	AA	AA	AA	AG	AA	AA	AA	AA	AA	AA	AA
chr1_9305946_A_G	1	9305946	GG	GG	GG	AA	GG	GG	AA	GG	GG	GG	GG	GG	GG	AG	AG	GG	GG	GG	GG	GG	GG	GG	GG	AG	GG	GG	GG	GG	GG	GG	GG	GG	GG	GG	GG	GG	GG	GG	GG	GG	AG	AG	GG	GG	AG	GG	GG
chr1_9353859_A_G	1	9353859	AG	GG	GG	GG	GG	AA	GG	AA	AG	GG	AA	GG	GG	AG	GG	GG	AG	GG	AA	GG	GG	GG	GG	GG	GG	AG	GG	AG	AG	GG	AG	GG	AG	AG	GG	AG	AG	GG	GG	GG	AG	AG	AG	AG	GG	AG	AG
chr1_9436830_G_T	1	9436830	TT	GT	GT	GG	GT	TT	GG	GG	GG	GT	GT	GT	GT	GT	GT	GT	GG	GT	TT	GG	GT	GG	TT	GT	GT	GG	GT	GT	TT	GG	GG	GT	GT	GG	GG	GT	GT	GG	GG	GG	GT	GT	GG	GT	GG	TT	GT
chr1_946801_C_T	1	946801	TT	TT	CT	TT	CT	CT	TT	TT	CC	CT	CC	TT	CT	CC	CT	CT	CT	CC	CC	CC	CC	CT	CC	CT	CC	CT	CT	CC	CC	CT	CT	CC	CT	CC	CT	TT	CC	CC	TT	CC	CT	CT	CT	TT	CT	TT	TT
chr1_9496251_A_C	1	9496251	AA	AC	AA	AA	AC	AA	AC	AA	AA	AC	AA	AC	AC	AC	AA	AC	AA	AC	AA	AC	AC	AA	AC	CC	AC	AC	CC	AA	AC	AA	AA	AA	AC	AC	AA	AC	AA	AA	AA	AC	AA	AA	AA	AC	AC	AC	AA
chr1_9532553_A_G	1	9532553	AA	AG	AA	AA	AA	AG	AA	AG	AG	AA	AG	AG	AG	AG	AA	AG	AG	GG	AG	GG	AG	AA	AG	AG	AG	AA	AG	AG	GG	AA	AA	AA	AG	AA	AA	AG	AG	AA	AA	AA	AG	AG	AG	AG	AA	GG	AA
chr1_9567236_G_T	1	9567236	GT	GT	GG	GG	GG	TT	GG	GT	GG	GG	GT	GT	GT	GT	GG	GT	GG	TT	TT	GG	GT	GG	GT	GT	GT	GT	GT	TT	TT	GG	GT	GG	GT	GT	GG	GT	TT	GT	GG	GG	GT	GT	GG	GT	GG	TT	GG
chr1_9603446_A_G	1	9603446	GG	AG	GG	GG	GG	GG	GG	GG	GG	GG	GG	AG	AG	GG	GG	AG	GG	AG	GG	GG	AG	GG	AG	AG	AG	AG	AG	GG	AG	GG	GG	GG	GG	AG	GG	AG	GG	GG	GG	GG	GG	GG	GG	AG	GG	AG	GG
chr1_9743721_C_T	1	9743721	CT	CT	CT	CC	CT	CC	CC	CC	CC	CT	CC	CC	CC	CC	CC	CC	CC	CC	CC	CT	CC	CC	CT	CC	CT	CC	CC	CC	CC	CC	CC	CT	CC	CC	CT	CC	CC	CC	CC	CC	CC	CC	CC	CC	CC	CC	CT
chr1_9750032_A_C	1	9750032	CC	CC	CC	CC	CC	AC	CC	AC	CC	CC	AC	CC	CC	AC	CC	CC	CC	CC	AA	CC	CC	CC	CC	CC	CC	CC	CC	AC	AC	CC	AC	CC	AC	CC	CC	CC	AC	CC	CC	CC	AC	AC	CC	CC	CC	AC	CC
chr1_980292_C_T	1	980292	CC	CC	CT	CC	TT	TT	CC	CC	TT	CC	TT	TT	CT	TT	CT	TT	CT	CT	TT	CT	TT	TT	CC	CT	CT	CT	TT	CT	CT	CT	CT	TT	CT	CT	CT	CC	CT	CT	CC	CT	CT	CT	CT	CT	CT	CC	CC
chr1_9816361_A_G	1	9816361	AG	GG	GG	GG	AG	AA	GG	AA	AG	AG	AA	GG	AG	AG	AG	GG	AG	GG	AA	GG	GG	GG	AG	AG	AG	GG	AG	GG	AA	GG	AG	GG	AG	GG	AG	AA	GG	GG	AG	GG	AG	GG	AG	AA	AG	GG	AA
chr1_9900799_C_T	1	9900799	CT	CT	TT	TT	CC	CC	CT	CC	CT	CC	CC	CT	CT	CC	CT	TT	CT	CT	CC	TT	TT	TT	CT	CC	CT	CT	CC	CC	CC	TT	CT	TT	CC	CT	CT	CC	CC	CT	CT	CT	CT	CT	CT	CC	CC	CT	CC
chr1_9959141_A_C	1	9959141	CC	CC	CC	CC	CC	CC	AC	CC	CC	CC	CC	CC	CC	AC	AC	CC	CC	CC	CC	CC	CC	CC	CC	AC	CC	CC	CC	CC	CC	CC	CC	CC	CC	CC	CC	CC	CC	CC	CC	CC	CC	CC	CC	CC	AC	CC	CC
chr1_996477_A_G	1	996477	AA	AA	AA	AA	AG	AA	AA	AA	AA	AA	AG	AA	AA	AA	AA	AG	AA	AG	AG	AG	AG	AA	AA	AA	AA	AA	AA	AA	AG	AA	AA	AG	AA	AA	AG	AA	AA	AG	AA	AG	AG	AA	AA	AA	AG	AA	AA
chr1_9996086_C_T	1	9996086	TT	TT	TT	TT	CT	CT	TT	CT	TT	TT	CT	TT	TT	CT	TT	TT	TT	TT	CT	CT	TT	TT	TT	TT	TT	TT	CC	TT	CT	TT	CT	TT	CC	TT	CT	TT	TT	TT	CT	CT	CT	TT	TT	TT	CT	TT	TT
chr1_random_299123_A_G	1RANDOM	299123	AG	AG	AA	AA	AA	AG	AA	AG	AA	AA	AG	AA	AA	AG	AA	AA	AA	AA	GG	AG	AA	AA	AG	AA	AA	AG	AG	AA	GG	AA	AA	AG	AG	AG	AG	AA	AA	AA	GG	AA	AG	AA	AA	AA	AG	AG	AA
chr1_random_310365_A_C	1RANDOM	310365	AC	AC	CC	CC	CC	AC	CC	AC	CC	CC	AC	CC	CC	AC	CC	CC	CC	AC	AA	AC	CC	CC	AC	CC	CC	AC	AC	AC	AA	CC	CC	AC	AC	AC	AC	CC	AC	AC	AA	CC	AC	CC	CC	CC	AC	AC	CC
chr1_random_312051_A_G	1RANDOM	312051	AG	AA	AA	AA	AA	AA	AA	AG	AA	AA	AA	AA	AA	AG	AA	AA	AA	AA	AG	AG	AA	AA	AG	AA	AA	AA	AA	AA	AA	AA	AA	AG	AG	AA	AA	AA	AA	AA	AG	AA	AA	AA	AA	AA	AA	AG	AA
chr1_random_320168_A_G	1RANDOM	320168	AG	GG	AA	AA	AA	AG	GG	AG	AG	AA	AG	AA	AA	AG	AA	AA	AA	AG	GG	AG	AA	AA	AG	AA	AG	AG	GG	AG	GG	AA	AG	AG	AG	AG	GG	AA	AG	AG	GG	AG	AG	AA	AA	AA	AG	AG	AA
chr1_random_468195_A_G	1RANDOM	468195	AA	AG	AA	AA	AA	AG	AA	AA	AA	AA	AG	AA	AA	AA	AA	AA	AA	AA	AG	AA	AA	AA	AA	AA	AA	AG	AG	AA	GG	AA	AA	AA	AA	AG	AG	AA	AA	AA	AG	AA	AG	AA	AA	AA	AG	AA	AA
chr1_random_468874_C_T	1RANDOM	468874	CT	TT	CC	CC	CC	CT	TT	CT	CT	CC	CT	CC	CC	CT	CC	CC	CC	CT	TT	CC	CC	CC	CT	CC	CT	CT	TT	CT	TT	CC	CT	CT	CT	CT	TT	CC	CT	CT	CT	CT	CT	CC	CC	CC	CT	CT	CC
chr1_random_490188_A_G	1RANDOM	490188	GG	AG	GG	GG	GG	GG	AA	GG	AG	GG	GG	GG	GG	GG	GG	GG	GG	GG	GG	GG	GG	GG	GG	GG	AG	GG	AG	GG	GG	GG	AG	GG	GG	GG	AG	GG	GG	GG	GG	AG	GG	GG	GG	GG	GG	GG	GG
chr1_random_518920_A_G	1RANDOM	518920	GG	GG	GG	GG	GG	AG	GG	GG	GG	GG	AG	GG	GG	GG	GG	GG	GG	GG	AG	GG	GG	GG	GG	GG	GG	AG	AG	GG	AG	GG	GG	GG	GG	AG	AG	GG	GG	GG	AG	GG	AG	GG	GG	GG	AG	GG	GG
chr1_random_522794_C_T	1RANDOM	522794	CT	TT	TT	TT	TT	TT	TT	TT	TT	TT	TT	CT	TT	TT	TT	TT	TT	TT	TT	TT	TT	TT	TT	TT	TT	TT	TT	TT	TT	CT	TT	CT	TT	CT	TT	TT	TT	TT	TT	TT	TT	CT	TT	TT	TT	TT	TT
chr1_random_545810_C_T	1RANDOM	545810	CT	CT	CC	CC	CC	CC	CC	CT	CC	CC	CC	CC	CC	CC	CC	CC	CC	CC	CC	CC	CC	CC	CT	CC	CC	CC	CC	CC	CT	CC	CC	CT	CC	CC	CC	CC	CC	CC	CC	CC	CC	CC	CC	CC	CC	CC	CC
chr1_random_546617_A_G	1RANDOM	546617	AG	AG	GG	GG	GG	GG	GG	AG	GG	GG	GG	GG	GG	GG	GG	GG	GG	AG	GG	GG	GG	GG	AG	GG	GG	GG	GG	GG	AG	GG	GG	AG	GG	GG	GG	GG	AG	AG	GG	GG	GG	GG	GG	GG	GG	AG	GG
chr10_10007512_A_G	10	10007512	GG	GG	GG	AG	GG	GG	AG	GG	AG	AG	GG	GG	GG	AG	AG	GG	GG	AA	AG	GG	GG	AG	GG	GG	GG	AG	AA	AA	AG	AG	GG	GG	AG	GG	GG	GG	AA	AA	AG	AG	AG	GG	GG	GG	AG	AG	GG
chr10_10094664_C_T	10	10094664	CT	TT	CT	TT	CT	TT	TT	CT	TT	TT	TT	TT	TT	TT	TT	CC	TT	TT	TT	TT	CT	TT	TT	CT	CT	CT	TT	TT	TT	CT	TT	TT	TT	CT	TT	TT	TT	TT	CT	TT	TT	TT	CT	TT	TT	TT	CT
chr10_10112396_C_T	10	10112396	TT	CC	CC	CC	CC	CT	CC	CT	CT	CT	CC	CC	CC	CC	CT	CC	CT	CT	CT	CC	CC	CT	CC	CT	CC	CC	CC	CT	CC	CC	CC	CC	CC	CC	CC	CC	CT	CT	CT	CC	TT	TT	CC	CC	CC	CT	CC
chr10_10153909_A_C	10	10153909	AC	AA	AC	AA	AA	AC	AA	AA	AA	AC	AC	AA	AC	CC	AA	AA	AC	AA	AC	AC	AA	AC	AC	AC	AA	AC	CC	AA	CC	AC	AA	AC	AC	AA	AC	AA	AA	AA	AA	CC	AA	CC	AA	AA	CC	AA	AA
chr10_10164076_C_T	10	10164076	CT	CC	CT	CT	CC	TT	CT	CC	TT	TT	TT	CT	TT	TT	CT	CC	CT	TT	TT	CT	CT	TT	CT	CT	CC	CT	TT	TT	TT	CT	CT	CT	CT	CT	CT	CC	TT	TT	CT	TT	CT	TT	CT	CT	TT	TT	CC
chr10_10477108_C_T	10	10477108	TT	TT	TT	TT	TT	TT	TT	TT	CT	CT	TT	TT	TT	TT	CT	TT	TT	CT	CT	TT	TT	CT	TT	TT	CT	TT	TT	CT	TT	TT	TT	TT	TT	TT	TT	CT	CT	CT	CT	TT	CT	TT	TT	CT	TT	CT	TT
chr10_10532746_C_T	10	10532746	CT	TT	CT	CT	CT	CT	CT	CT	CT	TT	TT	CT	CT	TT	TT	CC	TT	TT	TT	TT	CC	TT	TT	CC	CT	CT	TT	TT	TT	CT	CT	TT	TT	CC	TT	TT	TT	TT	CT	TT	TT	CC	CT	TT	TT	TT	CT
chr10_10642694_A_G	10	10642694	GG	AA	AG	AG	AG	AG	AG	AG	GG	GG	AG	AG	AG	GG	AG	AG	GG	GG	GG	AG	GG	GG	AG	GG	AA	AG	GG	GG	AG	AG	AG	AG	AG	AG	AA	AG	GG	GG	AG	GG	GG	GG	AA	AA	AG	AG	GG
chr10_10645433_A_G	10	10645433	GG	AA	AG	AG	AG	AG	AG	AG	GG	GG	AG	0	AG	GG	AG	AG	GG	GG	GG	AG	GG	GG	AG	GG	AA	AG	GG	GG	AG	AG	AG	AG	AG	GG	AA	AG	GG	GG	AG	GG	GG	GG	AA	AA	AG	AG	GG
chr10_10690498_A_G	10	10690498	GG	GG	AG	GG	GG	GG	GG	AG	GG	GG	GG	GG	GG	GG	GG	AG	GG	GG	GG	GG	GG	GG	GG	GG	AG	AG	GG	GG	GG	AG	GG	GG	GG	GG	GG	GG	GG	GG	AG	GG	GG	GG	AG	GG	GG	GG	GG
chr10_10692062_A_C	10	10692062	AC	AA	AC	AA	AA	AC	AC	AA	AA	AA	AA	AA	AC	AA	AA	AA	AA	AA	AA	AC	AC	AC	AA	AC	AA	AA	AA	AA	AA	AA	AA	AA	AA	AA	AA	AA	AA	AA	AA	AA	AA	CC	AA	AA	AA	AA	AA
chr10_1069442_C_T	10	1069442	CC	CC	CC	CC	CC	CC	CC	CT	CC	CT	CC	CT	CC	CC	CT	CC	CT	CC	CC	CT	CC	CC	CT	CT	CT	CC	CC	CC	CC	CT	CC	CT	CC	CC	CC	CT	CC	CC	CC	CC	CT	CT	CT	CT	CC	CT	CT
chr10_10755483_C_T	10	10755483	TT	CC	TT	CT	CT	CT	CT	TT	TT	TT	CC	CT	CT	CC	CT	TT	CT	TT	CT	CT	TT	TT	CC	TT	CT	CT	CC	TT	CC	CT	CT	CC	CC	TT	CC	CT	TT	TT	TT	CC	TT	TT	CT	CC	CC	CT	TT
chr10_10861392_A_C	10	10861392	CC	AA	CC	AC	AC	AC	AC	CC	CC	CC	AA	AC	AC	AA	AC	CC	AC	CC	AC	AC	CC	CC	AA	CC	AC	AC	AA	CC	AA	AC	AC	AA	AA	CC	AA	AC	CC	CC	CC	AA	CC	CC	AC	AA	AA	AC	CC
chr10_10865611_A_G	10	10865611	GG	AA	AG	AG	AA	AG	AG	AG	AG	AA	AA	AA	AG	AA	AA	AA	AA	AA	AA	AG	AG	AG	AA	AG	AA	AA	AA	AA	AA	AA	AA	AA	AA	AA	AA	AA	AA	AA	AA	AA	AG	GG	AA	AA	AA	AA	AA
chr10_10946300_G_T	10	10946300	GT	TT	GG	GT	GT	GT	GT	GT	GT	GT	TT	TT	TT	TT	TT	GG	GT	TT	TT	GT	GT	GT	TT	GG	GT	GT	TT	GT	TT	GT	TT	TT	TT	GT	TT	TT	GT	TT	GT	TT	TT	GG	GT	TT	TT	TT	GT
chr10_10985237_G_T	10	10985237	GG	GG	GT	GG	GT	GG	GG	GG	GG	GG	GG	GG	GG	GG	GG	GT	GT	GG	GG	GT	GT	GT	GG	GT	GG	GG	GG	GG	GG	GG	GG	GG	GG	TT	GG	GG	GG	GG	GG	GG	GG	GG	GG	GG	GG	GG	GT
chr10_11051450_A_C	10	11051450	CC	CC	AC	CC	CC	CC	CC	AC	CC	CC	CC	CC	CC	CC	CC	AC	CC	CC	CC	CC	CC	CC	CC	CC	AC	AC	CC	CC	CC	AC	CC	CC	CC	CC	CC	CC	CC	CC	AC	CC	CC	CC	AC	CC	CC	CC	CC
chr10_11052478_A_G	10	11052478	GG	GG	GG	GG	GG	GG	GG	GG	GG	GG	AA	GG	AG	AA	GG	GG	AG	GG	AG	GG	AG	GG	AG	GG	GG	AG	AA	GG	AA	AG	GG	AG	AG	GG	AG	GG	GG	GG	GG	AA	GG	GG	AG	AG	AA	AG	GG
chr10_11068435_G_T	10	11068435	GG	TT	GG	GT	GT	GT	GT	GG	GG	GG	GG	GT	GG	GG	GT	GG	GG	GG	GG	GT	GG	GG	GT	GG	GT	GG	GG	GG	GG	GG	GT	GT	GT	GG	GT	GT	GG	GG	GG	GG	GG	GG	GG	GT	GG	GG	GG
chr10_11097827_A_G	10	11097827	AA	AA	AA	AA	AG	AA	AA	AA	AA	AA	AA	AA	AA	AA	AA	AG	AG	AA	AA	AA	AG	AA	AA	AG	AA	AA	AA	AA	AA	AA	AA	AA	AA	AG	AA	AA	AA	AA	AA	AA	AA	AA	AA	AA	AA	AA	AG
chr10_11139239_A_G	10	11139239	GG	AA	AA	AG	AA	AG	AG	AG	GG	GG	GG	AG	AG	GG	AG	AA	AG	GG	GG	AA	AG	AG	AG	AG	AA	AG	GG	GG	AG	AG	AG	AG	AG	AG	AA	AG	GG	GG	AG	GG	GG	GG	AG	AG	AG	AG	AG
chr10_1120155_C_T	10	1120155	CC	CT	CT	CT	CT	CC	CT	CC	CC	CC	CC	CC	CT	CC	CC	CC	CC	CC	CT	CT	CT	CC	CC	CT	CC	CC	CC	CT	CC	CC	CT	CC	CT	CC	CT	CC	CC	CT	CT	CT	CC	CT	CC	CC	CT	CC	CC
chr10_11244140_A_G	10	11244140	AA	AA	AA	AA	AA	AA	AA	AA	AG	AG	AA	AA	AA	AA	AG	AA	AA	AG	AG	AA	AA	AG	AA	AA	AA	AA	AA	GG	AA	AA	AA	AA	AA	AA	AA	AG	AG	GG	AG	AA	AG	AA	AA	AA	AA	AG	AG
chr10_11249272_C_T	10	11249272	CC	TT	CT	CT	CT	CT	CT	CT	CC	CC	CT	CT	CT	CC	CT	CT	CC	CC	CC	CT	CC	CC	CT	CC	TT	CT	CC	CC	CT	CT	CT	CT	CT	CC	TT	CT	CC	CC	CT	CC	CC	CC	TT	TT	CT	CT	CC
chr10_11297671_C_T	10	11297671	CT	TT	CC	CT	CT	TT	TT	CC	CT	CT	CT	CT	CC	CC	CT	CC	CC	CC	CC	CT	CC	CC	CT	CT	CC	CC	CC	CC	CC	CC	CT	CT	CT	CC	CT	CC	CC	CC	CC	CC	CC	TT	CT	CT	CC	CT	CC
chr10_1136207_C_T	10	1136207	TT	TT	TT	TT	TT	TT	TT	TT	TT	TT	TT	CT	TT	TT	TT	CT	TT	TT	TT	TT	CT	TT	TT	TT	TT	TT	TT	TT	TT	TT	TT	TT	TT	TT	TT	TT	TT	CT	TT	TT	TT	CT	TT	TT	TT	CT	TT
chr10_11410756_A_G	10	11410756	AG	AA	AA	AA	AA	AG	AG	AA	AG	AA	AA	AA	AA	AA	AA	AA	AA	AA	AA	AA	AA	AA	AA	AG	AA	AA	AA	AA	AA	AA	AA	AA	AA	AA	AA	AA	AA	AG	AA	AA	AA	GG	AA	AA	AA	AA	AA
chr10_11412145_G_T	10	11412145	GG	GG	GT	GT	GT	GG	GG	GG	GT	GG	GG	GG	GG	GG	GT	GT	GT	GT	GG	GT	GT	TT	GG	GT	GG	GG	GG	GT	GG	GG	GG	GG	GG	GT	GG	GT	GT	GT	GT	GG	GT	GG	GG	GG	GG	GT	TT
chr10_11533079_C_T	10	11533079	CT	CC	CT	CT	CT	CC	CC	CT	CC	CT	CC	CT	CT	CC	CC	CT	CT	CT	CC	CT	TT	CT	CC	CT	CC	CC	CC	CT	CC	CC	CT	CC	CC	CT	CC	CC	CT	CT	CC	CC	CT	CC	CC	CC	CC	CC	CT
chr10_11559458_C_T	10	11559458	CC	TT	CT	TT	CT	CT	CT	CC	CT	CT	TT	CT	CT	TT	TT	CC	CT	CT	TT	TT	CC	TT	TT	CC	CT	CT	TT	CT	TT	CT	CT	TT	TT	CC	TT	TT	CC	CT	CT	TT	CT	CC	CT	TT	TT	TT	CT
chr10_11571086_A_G	10	11571086	AA	GG	AA	AG	AG	AG	AG	AA	AA	AA	GG	AG	AG	GG	AG	AA	AG	AA	GG	AG	AA	AA	GG	AA	AG	AG	GG	AA	GG	AG	AG	GG	GG	AA	GG	AG	AA	AA	AA	GG	AA	AA	AG	GG	GG	AG	AA
chr10_11742614_A_G	10	11742614	AA	AA	AA	AA	AA	AA	AA	AA	AG	AA	AA	AA	AG	AA	AG	AA	AA	GG	AG	AA	AA	AG	AG	AA	AA	AA	AA	GG	AG	AA	AA	AA	AG	AG	AG	AG	AG	GG	AG	AA	AG	AA	AA	AA	AG	GG	AG
chr10_11744734_C_T	10	11744734	CT	TT	CT	TT	TT	CT	CT	TT	CT	CT	TT	CT	CT	TT	TT	TT	TT	TT	CT	CT	TT	CT	CT	CT	TT	TT	TT	CT	CT	TT	CT	TT	CT	TT	CT	TT	CT	TT	TT	TT	TT	CC	TT	TT	CT	CT	TT
chr10_11784085_C_T	10	11784085	TT	CT	TT	TT	TT	CT	TT	TT	CT	TT	CC	TT	TT	CC	CT	TT	CT	CT	CT	TT	TT	CT	CT	TT	CT	CT	CC	CT	CT	CT	TT	CT	CT	TT	TT	CC	TT	CT	CT	CC	CT	TT	CT	CC	CT	CC	CT
chr10_11791113_C_T	10	11791113	TT	CT	TT	CT	CT	TT	CT	TT	TT	TT	TT	CT	TT	TT	CT	TT	TT	TT	TT	CT	TT	TT	TT	TT	TT	TT	TT	TT	TT	TT	CT	CT	TT	TT	CT	TT	TT	TT	TT	TT	TT	TT	TT	TT	TT	TT	TT
chr10_11843831_C_T	10	11843831	TT	CC	CC	CT	CT	CT	CT	CT	CT	CC	CC	CC	CC	CC	CC	CT	CT	CC	CC	CC	CT	CC	CC	TT	CC	CC	CC	CC	CC	CC	CC	CC	CC	TT	CC	CC	CT	CC	CC	CC	CT	TT	CC	CC	CC	CC	CT
chr10_11859519_A_G	10	11859519	AA	AA	AG	AA	AA	AA	AA	AA	AA	AG	AA	AG	AG	AA	AA	AA	AA	AA	AA	AG	AG	AG	AA	AA	AA	AA	AA	AA	AA	AA	AG	AA	AA	AA	AA	AA	AA	AA	AA	AA	AA	AA	AA	AA	AA	AA	AA
chr10_11908465_A_G	10	11908465	GG	AG	GG	GG	GG	GG	GG	GG	AG	GG	AG	GG	GG	AA	AG	GG	AG	AG	AG	GG	GG	AG	AG	GG	GG	AG	AA	AG	AG	AG	GG	AG	AG	GG	GG	AG	GG	AG	AG	AA	AG	GG	GG	GG	AG	AG	AG
chr10_12144397_A_G	10	12144397	GG	GG	GG	GG	GG	AG	GG	GG	GG	AG	AA	GG	AG	AA	GG	GG	AG	GG	AA	GG	GG	GG	AA	GG	AG	AG	AA	GG	AA	AG	GG	AG	AA	GG	AG	AG	GG	GG	GG	AA	GG	GG	AG	AG	AA	GG	GG
chr10_12175802_C_T	10	12175802	CT	TT	TT	TT	TT	CT	CT	TT	CT	TT	TT	CT	TT	TT	TT	TT	TT	TT	TT	TT	TT	TT	TT	CT	TT	TT	TT	CT	TT	TT	CT	TT	TT	TT	TT	TT	TT	TT	TT	TT	TT	CC	TT	TT	TT	TT	TT
chr10_12195539_A_G	10	12195539	GG	GG	GG	GG	AG	GG	GG	GG	GG	AG	GG	GG	GG	GG	GG	AG	AG	GG	GG	GG	AG	GG	GG	AG	GG	GG	GG	GG	GG	GG	GG	GG	GG	AG	GG	GG	AG	GG	GG	GG	GG	GG	GG	AG	GG	GG	AG
chr10_12201900_C_T	10	12201900	TT	TT	TT	TT	TT	TT	CT	TT	CT	TT	TT	CT	TT	TT	TT	TT	TT	TT	TT	TT	TT	TT	TT	TT	TT	TT	TT	TT	TT	TT	CT	TT	TT	TT	TT	TT	TT	TT	TT	TT	TT	TT	TT	TT	TT	TT	TT
chr10_1358731_A_C	10	1358731	CC	AA	AC	CC	AA	AC	AA	AC	AC	AC	AC	AC	AC	CC	AC	AC	AA	AA	CC	CC	AC	CC	CC	CC	AA	AA	AA	AC	CC	AC	CC	CC	AC	AC	AA	CC	AC	AA	AA	AA	AC	AA	AC	CC	CC	AA	CC
chr10_1421120_A_G	10	1421120	GG	AG	GG	GG	AG	GG	AG	AG	GG	GG	AG	AG	AG	GG	GG	GG	AA	AG	GG	GG	AG	AG	GG	GG	AG	AG	AG	AA	GG	GG	AG	GG	GG	GG	AG	GG	AG	AG	AG	GG	AG	GG	GG	GG	GG	AG	GG
chr10_1430111_A_G	10	1430111	AA	AA	AA	AA	AG	AA	AG	AA	AA	AA	AA	AG	AA	AA	AA	AA	AA	AA	AA	AA	AA	AA	AA	AA	AG	AG	AG	AA	AA	AA	AA	AA	AA	AA	AG	AA	AA	AG	AG	AA	AA	AA	AA	AA	AA	AA	AA
chr10_1589730_C_T	10	1589730	CC	CC	CT	CT	CT	CT	CT	CC	CT	CT	CC	CT	CT	CC	TT	CT	CC	TT	CC	CT	CT	CC	CT	CC	TT	TT	TT	CT	CC	TT	CC	CT	CT	CT	CT	CT	CT	TT	TT	TT	CT	TT	CT	CT	CT	CT	CT
chr10_1616598_C_T	10	1616598	CC	CC	CT	CT	CC	CT	CC	CC	CT	CT	CC	CC	CT	CC	TT	CC	CC	TT	CC	CC	CC	CC	CC	CC	CT	CT	CT	CT	CC	CT	CC	CC	CT	CT	CC	CT	CT	TT	CT	TT	CC	TT	CT	CT	CC	CT	CC
chr10_16418120_C_T	10	16418120	CC	CT	CC	CT	CT	CC	CT	CC	CC	CC	CT	CT	CT	CT	CT	CC	CT	CC	TT	CT	CC	CC	CT	CC	CT	CC	CC	CC	CC	CC	CT	TT	CC	CC	TT	CT	CC	CC	CT	CC	CC	CC	CC	CC	CT	CC	CC
chr10_16430008_C_T	10	16430008	CT	CC	CC	CT	CT	CC	CC	CT	CC	CC	CC	CC	CC	CC	CC	CT	CT	CC	CC	CT	CT	CC	CC	CC	CC	CC	CC	CC	CC	CC	CC	CC	CC	TT	CC	CC	CT	CC	CC	CC	CT	CC	CC	CC	CC	CC	CT
chr10_1643390_C_T	10	1643390	CT	TT	CT	CT	TT	CT	TT	CT	TT	CT	TT	CT	TT	TT	TT	CT	TT	TT	TT	CT	TT	CT	TT	CT	TT	TT	TT	TT	CT	TT	CT	CT	TT	TT	TT	CT	TT	TT	TT	TT	TT	TT	CT	CT	TT	TT	CT
chr10_16445761_A_G	10	16445761	GG	AG	GG	GG	GG	GG	GG	GG	GG	GG	GG	GG	GG	GG	AG	GG	GG	GG	GG	GG	GG	AG	GG	GG	GG	GG	GG	AG	GG	GG	GG	GG	GG	GG	GG	AG	GG	GG	AG	GG	AG	GG	GG	GG	GG	AG	AG
chr10_16539119_C_T	10	16539119	TT	CT	TT	TT	CT	TT	TT	TT	TT	TT	TT	TT	TT	TT	CT	CT	CT	TT	TT	CT	CT	CT	TT	TT	TT	TT	TT	CT	TT	TT	TT	TT	TT	CT	TT	CT	CT	TT	CT	TT	CT	TT	TT	TT	TT	CT	CC
chr10_16607447_A_G	10	16607447	GG	GG	GG	GG	GG	GG	GG	GG	GG	AG	GG	GG	GG	GG	GG	GG	GG	GG	GG	GG	AG	GG	GG	AG	GG	GG	GG	GG	GG	GG	GG	GG	GG	GG	GG	GG	GG	AG	GG	GG	GG	GG	GG	AG	GG	GG	GG
chr10_16637757_A_G	10	16637757	GG	GG	AG	AG	AG	AG	AG	AG	AG	GG	AG	AG	AG	AG	GG	AA	AG	AA	GG	AG	AG	GG	AG	GG	AG	AA	AA	AG	AA	AA	AG	GG	AA	AG	GG	GG	AA	AG	GG	AA	GG	GG	AA	AG	AG	GG	AG
chr10_1665786_A_G	10	1665786	GG	AA	AG	AG	AG	AG	AG	AG	AG	AG	AG	GG	AG	GG	AA	GG	AA	AG	GG	GG	GG	GG	GG	GG	AG	AG	AG	GG	GG	AG	GG	GG	AG	AG	AG	AG	GG	AG	AG	AA	AG	AA	AG	AG	GG	AG	GG
chr10_16720337_C_T	10	16720337	TT	TT	TT	TT	CT	TT	TT	TT	TT	TT	TT	CT	TT	TT	TT	CT	CT	CT	TT	CT	CT	TT	TT	TT	TT	TT	TT	CT	TT	TT	CT	TT	TT	CT	TT	TT	CC	CT	TT	TT	TT	TT	TT	TT	TT	TT	CT
chr10_16720740_A_G	10	16720740	GG	GG	GG	GG	AG	GG	GG	GG	GG	GG	GG	AG	AG	GG	GG	AG	AG	AG	GG	AG	AG	GG	GG	GG	GG	GG	GG	AG	GG	GG	AG	GG	GG	AG	GG	GG	AA	AG	GG	GG	GG	GG	GG	GG	GG	GG	AG
chr10_16834749_A_G	10	16834749	AG	GG	GG	GG	AG	AG	GG	GG	GG	AG	GG	GG	AG	GG	GG	AG	AG	GG	GG	AG	AG	GG	GG	AA	GG	GG	GG	GG	GG	GG	GG	GG	GG	AG	GG	GG	AG	AG	GG	GG	GG	AA	GG	AG	GG	GG	AG
chr10_17201894_A_G	10	17201894	AA	AG	AA	AA	AA	AA	AA	AA	AA	AA	AA	AA	AA	AA	AG	AG	AA	AA	AA	AA	AG	AG	AA	AA	AA	AA	AA	AG	AA	AA	AA	AA	AA	AA	AA	AG	AA	AA	AG	AA	AG	AG	AA	AA	AA	AG	AG
chr10_17243441_G_T	10	17243441	GT	TT	TT	GT	GT	TT	TT	GT	TT	GT	TT	GT	GT	TT	TT	TT	GT	GT	TT	GT	TT	TT	GT	GT	TT	TT	TT	GT	TT	TT	GT	TT	TT	GG	TT	TT	GG	GG	TT	TT	GT	TT	TT	GT	TT	TT	GT
chr10_17265173_A_G	10	17265173	AA	AA	AA	AA	AA	AA	AA	AA	AA	AA	AG	AA	AA	AG	AA	AA	AG	AA	AG	AA	AA	AA	AA	AA	AA	AA	AA	AA	AA	AA	AA	AG	AA	AA	AA	AA	AA	AA	AA	AA	AA	AA	AA	AA	AA	AG	AA
chr10_17281922_A_G	10	17281922	GG	AG	AG	GG	GG	AG	AG	AG	AG	GG	AG	GG	AG	AG	AG	AA	GG	AG	AG	GG	AA	AG	AG	GG	AA	AA	AA	AG	AA	AA	GG	GG	AA	GG	AG	AA	GG	GG	AA	AA	AG	AG	AA	AG	AA	AG	AG
chr10_17307857_C_T	10	17307857	CC	CT	CC	CC	CC	CC	CC	CC	CC	CC	CC	CC	CC	CC	CT	CT	CC	CC	CC	CC	TT	CT	CC	CC	CC	CC	CC	CT	CC	CC	CC	CC	CC	CC	CC	CT	CC	CC	CT	CC	CT	CT	CC	CC	CC	CT	CT
chr10_17403870_C_T	10	17403870	TT	TT	TT	CT	CT	CT	TT	TT	TT	TT	TT	CT	CT	TT	TT	TT	CT	TT	TT	CT	TT	TT	TT	CT	TT	TT	TT	TT	TT	TT	CT	TT	TT	CT	TT	TT	0	TT	TT	TT	TT	CT	TT	TT	TT	TT	TT
chr10_17435940_C_T	10	17435940	TT	TT	CC	TT	CT	CT	CT	CT	CC	CT	TT	TT	CT	CT	TT	CT	CT	CC	TT	CT	TT	CT	CC	CT	CC	CC	CC	CT	CC	CC	TT	TT	CT	CT	CT	CT	CC	CT	CT	CC	TT	CT	CT	TT	CC	CT	TT
chr10_1748241_A_G	10	1748241	AA	AA	AA	AA	AG	AA	AG	AA	AA	AA	AA	AG	AA	AA	AA	AG	AA	AG	AA	AG	AG	AA	AG	AA	AG	AG	AG	AG	AA	AG	AA	AG	AA	AA	AG	AA	AG	AG	AG	AA	AG	AA	AA	AA	AG	AA	AG
chr10_17566508_C_T	10	17566508	TT	CC	CT	CC	CC	CC	CC	CT	CC	CT	CC	CC	CC	CC	CC	CC	CC	CC	CC	CC	CC	CT	CC	CC	CC	CC	CC	CC	CC	CC	CC	CC	CC	CT	CC	CC	CC	CC	CC	CC	CT	CC	CC	CC	CC	CC	CC
chr10_17575959_C_T	10	17575959	CC	CC	CT	CC	CC	CC	CT	CT	CT	CC	CC	CC	CT	CC	CC	CT	CC	CT	CC	CC	CT	CC	CT	CC	CT	CT	CC	CC	CT	CT	CC	CC	CC	CC	CT	CC	CC	CT	CC	CT	CC	CC	CT	CC	CT	CC	CC
chr10_17692954_A_G	10	17692954	GG	GG	GG	GG	GG	AA	GG	GG	GG	GG	GG	GG	GG	GG	GG	GG	GG	AG	AG	GG	GG	GG	GG	AG	GG	GG	GG	AG	GG	GG	GG	GG	GG	GG	GG	GG	AG	AG	AG	GG	GG	AG	GG	GG	GG	AG	GG
chr10_17723657_A_C	10	17723657	CC	AC	CC	AC	AC	CC	AC	CC	CC	CC	AC	AC	CC	AC	AC	CC	CC	CC	CC	AC	CC	CC	AC	CC	AC	AC	AA	CC	AC	AC	AC	AC	AA	CC	AC	AC	CC	CC	AC	AC	CC	CC	AC	AC	AC	CC	CC
chr10_1777966_A_G	10	1777966	AA	AG	AA	AA	GG	AA	AG	AG	AA	AA	AG	AG	AA	AA	AA	AA	AG	AG	AA	AA	AA	AA	AA	AA	AG	AG	AA	AG	AA	AA	AA	AA	AA	AA	GG	AA	AG	AG	AA	AA	AG	AA	AA	AA	AA	AA	AA
chr10_17787494_A_G	10	17787494	GG	GG	GG	AG	AG	GG	GG	GG	AG	GG	GG	GG	AG	GG	GG	GG	AG	AG	GG	AG	GG	GG	GG	GG	GG	GG	GG	AG	GG	GG	GG	GG	GG	AG	GG	GG	AA	AG	GG	GG	GG	GG	GG	GG	GG	GG	GG
chr10_17945754_C_T	10	17945754	CC	CT	CC	CT	CT	CT	CT	CC	CC	CC	CC	CT	CC	CC	CT	CC	CC	CC	CT	CT	CC	CC	CC	CC	CC	CC	CC	CC	CC	CC	CT	CT	CC	CC	CT	CC	CC	CC	CT	CC	CC	CC	CC	CC	CC	CT	CC
chr10_18050821_A_C	10	18050821	AA	AA	AC	AC	AC	AC	AA	AC	AC	AA	AA	AA	CC	AA	AA	AC	AC	AC	AA	AC	AC	AA	AA	AC	AA	AA	AA	AA	AA	AC	AA	AA	AA	AC	AC	AC	AC	AC	AA	AA	AA	AC	AA	AA	AC	AA	AA
chr10_1806735_A_G	10	1806735	AA	AG	AG	AG	AA	AG	AG	AA	AG	AG	AA	AA	AG	AA	GG	AA	AG	AG	AA	AG	AA	AG	AA	AA	AG	AG	GG	AA	AA	AG	AA	AA	AG	AG	AA	AG	AA	GG	GG	GG	AG	GG	AG	AG	AA	AG	AG
chr10_1809950_C_T	10	1809950	CC	CC	CC	CC	CC	CC	CC	CC	CC	CC	CC	CC	CC	CC	CC	CT	CC	CT	CC	CC	CT	CC	CC	CC	CC	CC	CC	CT	CC	CC	CC	CC	CC	CC	CC	CC	CT	CC	CC	CC	CC	CC	CC	CC	CC	CC	CC
chr10_1889028_A_G	10	1889028	AA	AG	AA	AA	AG	AA	AG	AA	AA	AA	AA	AG	AG	AA	AA	AA	AG	AA	AA	AG	AG	AA	AA	AA	AA	AA	AG	AG	AA	AG	AG	AG	AA	AA	AA	AA	AA	AA	AG	AA	AG	AA	AA	AA	AA	AA	AG
chr10_1900530_C_T	10	1900530	CC	CT	CC	CC	CT	CC	CT	CC	CC	CC	CC	CT	CT	CC	CC	CC	CT	CC	CC	CT	CT	CC	CC	CC	CC	CC	CT	CT	CC	CT	CT	CT	CC	CC	CC	CC	CC	CC	CT	CC	CT	CC	CC	CC	CC	CC	CT
chr10_1998463_A_G	10	1998463	GG	AG	AG	AG	AG	AG	AG	AG	AG	AG	AG	GG	AG	GG	AA	GG	AG	AG	GG	GG	GG	AG	AG	GG	AG	AG	AG	GG	GG	AG	GG	GG	AG	AG	AG	AG	GG	AG	AG	AA	AG	AA	AG	AG	AG	AG	GG
chr10_2044634_C_T	10	2044634	CC	CC	CC	CC	CC	CC	CC	CC	CC	CC	CC	CC	CT	CC	CC	CC	CC	CC	CC	CC	CC	CC	CC	CC	CT	CT	CC	CT	CC	CC	CC	CC	CC	CC	CT	CC	CC	CC	CC	CC	CC	CC	CC	CC	CC	CC	CC
chr10_2127485_A_G	10	2127485	GG	GG	GG	GG	GG	GG	GG	AG	GG	GG	AG	GG	GG	GG	GG	GG	AG	GG	GG	GG	GG	GG	GG	GG	AG	AG	GG	AG	GG	GG	GG	GG	GG	GG	AG	GG	GG	GG	GG	GG	AG	GG	GG	GG	GG	GG	GG
chr10_2330562_C_T	10	2330562	CT	CT	TT	TT	TT	TT	CT	TT	TT	TT	TT	TT	TT	CT	TT	TT	CT	TT	TT	TT	TT	TT	CT	CT	TT	TT	CT	TT	TT	TT	CT	TT	TT	CT	TT	TT	TT	TT	CT	TT	TT	TT	TT	TT	TT	TT	TT
chr10_2361917_C_T	10	2361917	CT	TT	CT	CT	CT	TT	TT	TT	TT	CT	TT	CT	TT	TT	TT	CT	TT	TT	TT	CT	TT	CT	TT	CT	CT	TT	TT	TT	TT	TT	CT	CT	TT	TT	TT	CT	TT	TT	TT	TT	TT	TT	CT	CT	TT	TT	CT
chr10_2382874_A_G	10	2382874	AG	GG	GG	GG	GG	GG	GG	GG	GG	GG	GG	GG	GG	AG	GG	GG	GG	AG	GG	AG	GG	GG	AG	AG	GG	GG	GG	GG	GG	GG	AG	GG	GG	AG	GG	GG	GG	GG	GG	GG	AG	GG	GG	GG	GG	AG	AG
chr10_2435910_C_T	10	2435910	CC	CC	CT	CT	CC	CT	CC	CT	CT	CT	CT	CC	CT	CC	TT	CC	CT	TT	CC	CC	CT	CT	CT	CC	CC	CT	CT	CT	CC	TT	CC	CT	CT	CT	CC	CT	CT	TT	CT	TT	CT	TT	CT	CT	CT	CT	CC
chr10_2446322_A_G	10	2446322	AA	AA	AG	AG	AA	AG	AA	AA	AG	AG	AA	AA	AG	AA	AG	AA	AA	AG	AA	AA	AA	AG	AG	AA	AA	AG	AG	AA	AA	AG	AA	AA	AG	AG	AA	AG	AA	AG	AG	GG	AA	GG	AG	AG	AG	AG	AA
chr10_2473876_C_T	10	2473876	CC	CC	CC	CC	CC	CC	CC	CC	CC	CC	CC	CT	CC	CC	CC	CC	CC	CC	CC	CC	CC	CC	CC	CC	CT	CT	CC	CC	CC	CC	CC	CC	CC	CC	CT	CC	CC	CC	CC	CC	CC	CC	CC	CC	CC	CC	CC
chr10_2513521_A_G	10	2513521	AA	AG	AA	AG	AG	AA	GG	AA	AA	AA	AA	AA	AA	AA	AA	AA	AA	AA	AA	AG	AA	AA	AA	AA	AA	AA	AG	AA	AA	AA	AA	AA	AA	AA	AG	AA	AA	AG	AG	AA	AG	AA	AA	AA	AA	AA	AG
chr10_2541068_G_T	10	2541068	GT	GT	TT	TT	GT	TT	GT	TT	TT	TT	TT	TT	TT	GT	TT	TT	TT	TT	TT	TT	TT	TT	GT	GT	TT	TT	TT	TT	TT	TT	TT	GT	TT	GT	GT	TT	TT	TT	TT	TT	TT	TT	TT	TT	TT	TT	TT
chr10_2606228_A_G	10	2606228	GG	GG	GG	AG	GG	GG	AG	GG	GG	GG	GG	GG	AG	GG	GG	GG	GG	GG	GG	AG	GG	GG	GG	GG	GG	GG	GG	AA	GG	GG	GG	GG	GG	GG	GG	GG	GG	GG	AG	GG	AG	GG	GG	GG	GG	GG	AG
chr10_2637728_A_G	10	2637728	GG	AG	GG	AG	AG	GG	AA	AG	AG	AG	AG	GG	AG	AG	AG	AG	AG	AG	GG	AG	AG	AG	AG	GG	GG	AG	AG	AG	GG	AG	GG	AG	AG	AA	AA	AG	GG	AG	AG	AA	AA	AG	AG	AG	GG	AA	AG
chr10_266633_C_T	10	266633	CT	CT	CT	CC	CT	CC	CT	CT	CT	CT	CT	CT	CC	CC	CC	TT	CT	TT	CC	CC	CT	TT	CC	CT	CC	CT	CT	CT	CC	CC	CC	CC	CC	TT	CT	CC	CT	CT	CC	CT	CT	CT	CC	CT	CC	TT	TT
chr10_2671493_A_C	10	2671493	AC	AA	AC	AC	AC	AC	AA	AC	AC	AC	AC	AC	AA	AC	AA	AC	AA	AA	CC	AC	AA	AC	AA	AC	AC	AA	AA	AA	CC	AA	CC	AC	AC	AA	AA	AC	AC	AA	AA	AA	AA	AA	AC	AC	AC	AA	AC
chr10_2730976_C_T	10	2730976	TT	CT	CT	CT	CT	CT	CC	TT	CT	CT	TT	TT	CT	TT	CT	TT	TT	CC	TT	CT	TT	CT	CT	TT	TT	TT	TT	CT	TT	CT	TT	TT	CT	CT	CT	CT	CT	TT	CC	CC	TT	CC	CT	CT	TT	CT	TT
chr10_2773664_C_T	10	2773664	CC	TT	CT	CC	CT	CT	CT	CT	CT	CT	CT	CT	TT	CC	TT	CT	TT	TT	CC	CT	TT	CT	CT	CC	CT	CT	CT	TT	CC	TT	CC	CC	CT	CT	TT	CT	CT	TT	CT	TT	TT	TT	CT	CT	CT	CT	CC
chr10_2796254_C_T	10	2796254	CC	TT	CT	CC	CT	CT	CT	CT	CT	CT	CT	CT	TT	CC	CT	CT	CT	TT	CC	CT	CT	CT	CT	CC	CC	CC	CC	TT	CC	TT	CC	CC	CT	CT	TT	CT	CT	TT	CT	TT	TT	TT	CT	CT	CT	CT	CC
chr10_2808199_A_C	10	2808199	AC	AA	AC	AC	AC	AA	AA	AA	AC	AC	AC	AC	AA	AC	AA	AC	AA	AA	CC	AC	AA	AC	AA	AC	AC	AC	AC	AA	CC	AA	AC	AC	AC	AA	AA	AC	AC	AA	AA	AA	AA	AA	AC	AC	AC	AA	AC
chr10_2924682_A_C	10	2924682	CC	AC	AC	CC	AC	AC	AC	AC	AC	AC	AC	AC	AA	CC	AA	CC	AA	AC	CC	AC	CC	AC	AC	CC	AC	AC	AC	AC	CC	AC	CC	CC	AC	AC	AA	AC	CC	CC	AC	AA	AA	AA	AC	AC	AC	AC	CC
chr10_2956149_A_G	10	2956149	AG	GG	AG	AG	AG	GG	AG	GG	AG	AG	AG	AG	GG	AA	GG	AG	GG	GG	AA	AG	AG	AG	AG	AG	AG	AG	AG	GG	AA	GG	AA	AA	AG	AG	GG	AG	AG	GG	AG	GG	GG	GG	AG	AG	AG	AG	AG
chr10_2974888_G_T	10	2974888	TT	GG	GT	GT	GT	GT	GG	GT	GT	GT	GT	GT	GG	TT	GG	GT	GG	GG	TT	GT	GG	GT	GT	TT	GT	GT	GT	GG	TT	GG	GT	TT	GT	GT	GG	GT	GT	GG	GG	GG	GG	GG	GT	GT	GT	GT	TT
chr10_3019420_G_T	10	3019420	GT	GT	GT	TT	GT	GG	GT	TT	GT	GT	TT	TT	GT	TT	GT	TT	TT	GT	TT	GT	TT	GT	GT	GT	TT	TT	TT	TT	TT	GT	TT	TT	GT	GT	GT	GT	TT	TT	GT	GT	GT	GG	GT	GT	TT	GT	TT
chr10_304933_A_G	10	304933	AA	AA	AA	AA	AA	AA	AA	AG	AA	AA	AA	AG	AA	AA	AG	AG	AG	AA	AA	AG	AG	AG	AA	AA	AA	AA	AA	AA	AA	AA	AA	AA	AA	AA	AA	AG	AA	AG	AA	AA	AG	AG	AG	AG	AA	GG	AG
chr10_3052090_A_G	10	3052090	AA	AA	AA	AA	AA	AA	AA	AG	AA	AA	AG	AG	AG	AA	AG	AG	AG	AG	AA	AA	AG	AA	AA	AA	AA	AA	AA	GG	AA	AA	AA	AA	AA	AA	AG	AA	AG	GG	AA	AA	AG	AA	AA	AA	AG	AA	AG
chr10_3053663_A_G	10	3053663	AA	AA	AG	AA	AA	AG	AA	AG	AG	AG	AG	AG	GG	AA	GG	AG	AG	GG	AA	AG	AG	AG	AG	AA	AA	AA	AG	GG	AA	AG	AA	AA	AG	AG	AG	AG	AG	GG	AG	AG	AG	GG	AG	AG	AG	AG	AA
chr10_3129889_C_T	10	3129889	CT	CC	CT	CT	CT	CC	CT	TT	CT	CT	TT	TT	CT	TT	CC	TT	CT	CC	TT	CT	CT	CT	CT	CT	CT	CT	TT	TT	TT	CC	TT	TT	CT	CT	CC	CT	TT	TT	CT	CT	CT	CC	CT	CT	CT	CT	CT
chr10_3149377_C_T	10	3149377	CT	CT	CT	TT	CT	CC	CC	CT	CT	CT	CT	CT	CC	TT	CC	CT	CT	CC	TT	CT	CC	CT	CT	CT	TT	TT	CT	CC	TT	CT	CT	TT	CT	CT	CC	CT	CT	CC	CC	CT	CC	CC	CT	CT	CT	CT	CT
chr10_3182199_A_G	10	3182199	GG	GG	GG	GG	GG	GG	GG	GG	AG	GG	AG	GG	GG	GG	GG	GG	GG	GG	AG	GG	GG	GG	GG	GG	GG	AG	AG	GG	AA	GG	GG	GG	GG	GG	GG	GG	AG	GG	GG	GG	GG	GG	GG	GG	AG	GG	AG
chr10_3211248_A_G	10	3211248	GG	GG	AG	GG	GG	AG	GG	GG	AG	AG	GG	GG	AG	GG	AG	GG	GG	AG	GG	AG	GG	GG	AG	GG	GG	GG	AG	GG	GG	AG	GG	GG	AG	AG	GG	AG	GG	GG	AG	AG	GG	AA	AG	AG	GG	AG	GG
chr10_3212222_A_G	10	3212222	AG	AA	GG	AG	AG	AG	AA	GG	GG	GG	GG	AG	AG	GG	AG	AG	AG	AG	GG	GG	AA	AG	GG	AG	AG	AG	GG	AA	GG	AG	AG	GG	GG	GG	AA	GG	AG	AA	AG	GG	AG	GG	GG	GG	AG	GG	AG
chr10_3242681_A_C	10	3242681	AA	AC	AC	AA	AA	AC	AC	AC	AC	AC	AC	AA	AC	AA	AC	AA	CC	AC	AA	AC	AA	AA	AC	AA	AC	AC	AC	AC	AA	CC	AC	AA	AC	AC	AA	AC	AA	AA	CC	AC	AC	CC	AC	AC	AA	AC	AA
chr10_3272656_C_T	10	3272656	CC	CC	CT	CC	CC	CT	CC	CC	CT	CT	CC	CC	CT	CC	CT	CT	CC	CT	CC	CT	CT	CC	CT	CC	CC	CC	CT	CC	CC	CT	CC	CC	CT	CT	CC	CT	CC	CT	CT	CT	CC	TT	CT	CT	CC	CT	CC
chr10_3311360_A_G	10	3311360	GG	AG	GG	GG	AG	GG	AA	AG	GG	GG	AG	GG	GG	GG	GG	GG	AG	GG	GG	GG	AG	GG	GG	GG	GG	GG	GG	AG	GG	GG	AG	GG	GG	GG	AG	GG	GG	GG	AG	GG	AA	GG	GG	GG	GG	GG	GG
chr10_3340446_G_T	10	3340446	GG	GG	GG	GG	GG	GG	GG	GT	GG	GG	GT	GT	GT	GG	GT	GT	GT	GG	GG	GG	GT	GG	GG	GG	GT	GG	GG	GG	GG	GG	GG	GG	GG	GG	GG	GG	GG	GT	GG	GG	GT	GG	GG	GG	GG	GG	GG
chr10_335252_G_T	10	335252	GT	GT	GT	TT	GT	TT	GT	TT	GT	TT	GT	TT	TT	TT	TT	GT	TT	TT	TT	TT	TT	GT	TT	GT	TT	GT	GT	TT	TT	TT	TT	TT	TT	GG	GT	TT	GT	TT	TT	GT	TT	TT	TT	GT	TT	TT	TT
chr10_3565911_A_G	10	3565911	GG	AG	GG	GG	AG	GG	AG	GG	GG	GG	GG	GG	GG	GG	GG	GG	GG	GG	GG	GG	AG	GG	GG	GG	GG	GG	GG	GG	GG	GG	GG	GG	GG	GG	AG	GG	GG	GG	GG	GG	GG	GG	GG	GG	GG	GG	GG
chr10_3627571_A_C	10	3627571	CC	AA	AC	CC	AC	AC	AC	AC	AC	AC	CC	CC	AC	AC	AC	CC	CC	AA	CC	AC	AC	CC	AC	CC	CC	CC	AC	AC	CC	AA	CC	CC	AA	AC	AC	AC	AC	AC	AC	AC	CC	AC	AC	AC	CC	AC	CC
chr10_3657504_A_C	10	3657504	AA	CC	AC	AA	AC	AC	CC	AC	CC	AC	AC	AA	CC	CC	AC	AC	AC	CC	CC	AC	CC	AC	CC	AA	AC	CC	CC	CC	CC	CC	AC	AC	CC	CC	CC	AC	CC	CC	CC	CC	AC	AC	AC	AC	CC	AC	AA
chr10_367201_A_G	10	367201	AG	AG	AG	GG	AG	AG	AG	AG	AG	GG	AA	AG	AG	AG	AG	AA	AG	AA	AG	AG	AG	AA	AG	AA	AG	AA	AG	AG	AG	AA	GG	AG	AG	AA	AA	AG	AA	AG	AG	AG	AG	AG	AG	AA	AG	AA	AA
chr10_3675684_A_C	10	3675684	CC	AC	CC	CC	AC	CC	AA	CC	CC	CC	CC	CC	AC	CC	CC	AC	CC	AC	CC	CC	AA	AC	CC	CC	CC	CC	CC	AA	CC	CC	AC	CC	CC	CC	AC	CC	AC	AA	AC	CC	CC	CC	CC	CC	CC	CC	CC
chr10_3693394_C_T	10	3693394	CC	CC	CC	CC	CC	CC	CC	CC	CC	CC	CC	CC	CC	CT	CC	CC	CC	CC	CT	CC	CC	CC	CT	CC	CC	CC	CC	CC	CC	CC	CC	CT	CC	CT	CC	CC	CC	CC	CC	CT	CC	CC	CC	CC	CC	CC	CC
chr10_3756725_C_T	10	3756725	CC	CC	CC	CC	CC	CC	CC	CC	CC	CC	CC	CC	CC	CT	CC	CC	CC	CC	CC	CC	CC	CC	CT	CC	CC	CC	CC	CC	CC	CC	CC	CT	CC	CT	CC	CC	CC	CC	CC	CT	CC	CC	CC	CC	CC	CC	CC
chr10_3787704_C_T	10	3787704	TT	CC	CT	TT	CT	CT	CC	CT	CT	CC	TT	CT	CC	CT	CC	CT	CT	CC	TT	CT	CC	CT	CC	TT	CT	TT	CT	CT	TT	CC	CT	CT	CT	CC	CT	CT	TT	CT	CC	CC	CC	CC	CT	CT	TT	CT	TT
chr10_3854024_C_T	10	3854024	TT	CT	TT	TT	TT	TT	CT	TT	TT	CT	TT	CT	TT	TT	CT	TT	CT	TT	TT	TT	TT	CT	TT	TT	CC	CT	TT	CT	TT	CT	CT	TT	TT	TT	CT	CT	TT	TT	CT	TT	TT	CT	TT	TT	CT	TT	TT
chr10_3883611_C_T	10	3883611	CC	CT	CC	CC	CC	CC	CT	CC	CC	CT	CC	CT	CC	CC	CT	CC	CT	CC	CC	CC	CC	CT	CC	CC	TT	CT	CC	CT	CC	CT	CT	CC	CC	CC	CT	CT	CC	CC	CT	CC	CC	CT	CC	CC	CT	CC	CC
chr10_3895536_C_T	10	3895536	TT	CT	TT	TT	TT	TT	CT	TT	TT	CT	TT	CT	TT	TT	CT	TT	CT	TT	TT	TT	TT	CT	TT	TT	CC	CT	TT	CT	TT	CT	CT	TT	TT	TT	CT	CT	TT	TT	CT	TT	TT	CT	TT	TT	CT	TT	TT
chr10_3950232_G_T	10	3950232	GG	TT	GT	GG	GT	GT	TT	TT	TT	0	GT	GT	TT	TT	GG	GT	GT	TT	GT	GT	TT	GT	TT	GG	GT	GG	GT	GT	GT	TT	GT	GT	TT	GT	GT	GT	TT	TT	GT	TT	TT	TT	GT	GG	GT	GT	GG
chr10_3980896_C_T	10	3980896	CC	CC	CC	CC	CC	CC	CC	CT	CC	CC	CT	CC	CC	TT	CC	CC	CC	CC	CT	CC	CC	CC	CT	CC	CC	CC	CC	CC	CC	CC	CC	CT	CT	CT	CC	CC	CC	CC	CC	CT	CT	CC	CC	CC	CC	CC	CC
chr10_4026578_A_G	10	4026578	GG	GG	GG	GG	GG	GG	AG	GG	GG	AG	GG	AG	AG	GG	GG	AG	GG	GG	GG	GG	AG	GG	GG	GG	AG	GG	GG	GG	GG	GG	GG	GG	GG	GG	GG	AG	GG	AG	GG	GG	GG	AG	GG	GG	GG	GG	GG
chr10_4037020_C_T	10	4037020	CC	CC	CC	CC	CC	CC	CC	CT	CC	CC	CT	CC	CC	TT	CC	CC	CC	CC	TT	CC	CC	CC	CT	CC	CC	CC	CC	CC	CT	CC	CC	CT	CT	CT	CC	CC	CC	CC	CC	CT	CC	CC	CC	CC	CC	CC	CC
chr10_426579_A_G	10	426579	AA	AA	AA	AG	AG	AA	AG	AG	AG	AA	AG	AG	AA	GG	AG	AA	AG	AA	AG	AA	AA	AA	AG	AA	AG	AA	AA	AA	GG	AA	AG	AG	GG	AA	AA	AG	AG	AA	AA	AG	AA	AA	AG	AA	AG	AA	AA
chr10_4480348_C_T	10	4480348	TT	CC	CT	CT	CT	CT	CC	CT	CT	CT	TT	TT	CT	TT	TT	TT	CC	CT	TT	CT	CT	TT	CT	TT	CT	CT	CT	TT	TT	CC	CT	TT	CT	TT	CC	TT	TT	TT	CT	CT	CT	CT	CT	TT	CT	CT	TT
chr10_4496668_C_T	10	4496668	CC	CC	CC	CC	CC	CC	CC	CT	CC	CT	CC	CT	CT	CC	TT	CT	CT	0	CC	CC	CT	CC	CC	CC	CT	CC	CC	TT	CC	CC	CT	CC	CC	CT	CC	CT	CT	TT	CT	CC	TT	CT	CC	CT	CC	CC	CC
chr10_4528943_C_T	10	4528943	CC	CC	CC	CC	CC	CC	CC	TT	CC	CT	CC	CT	CT	CC	TT	CT	CT	CT	CC	CC	CT	CT	CC	CC	CT	CT	CT	TT	CT	CC	CT	CC	CC	CT	CC	CT	CT	TT	CT	CC	TT	CT	CC	CT	CC	CC	CC
chr10_4554068_A_G	10	4554068	GG	GG	GG	GG	GG	GG	GG	AG	GG	AG	GG	AG	GG	GG	AA	GG	GG	GG	AG	GG	GG	AG	GG	GG	AG	AG	AG	AG	AG	GG	AG	GG	GG	AG	GG	AG	GG	GG	AG	GG	GG	AG	GG	AG	GG	GG	GG
chr10_4578499_G_T	10	4578499	TT	TT	TT	TT	TT	TT	TT	GG	TT	GT	TT	GT	GT	TT	GG	GT	GT	GT	GT	TT	GT	GT	TT	TT	GT	GT	GT	GG	GT	TT	GT	TT	TT	GT	TT	GT	GT	GG	GT	TT	GG	GT	TT	GT	TT	TT	TT
chr10_462198_A_C	10	462198	CC	CC	CC	CC	CC	CC	CC	AC	CC	AC	AC	AC	CC	CC	CC	AC	AC	AA	CC	CC	AC	AC	CC	AC	CC	AC	CC	AC	CC	CC	CC	CC	CC	CC	AC	CC	CC	AC	CC	CC	AC	AC	CC	AC	CC	AA	AA
chr10_4676045_C_T	10	4676045	TT	CT	CT	CT	TT	CT	TT	CT	CC	CT	TT	TT	CT	TT	TT	TT	TT	CT	CT	CT	TT	TT	TT	TT	TT	TT	CT	TT	TT	CC	TT	TT	CT	TT	TT	TT	CT	TT	CT	CT	TT	CT	CT	TT	CT	CT	TT
chr10_4682746_C_T	10	4682746	TT	CT	CT	CT	TT	CT	TT	CT	CC	CT	TT	TT	CT	TT	TT	TT	TT	CT	CT	CT	TT	TT	TT	TT	TT	TT	CT	TT	TT	CC	TT	TT	CT	TT	TT	TT	CT	TT	CT	CT	TT	CT	CT	TT	CT	CT	TT
chr10_4778848_C_T	10	4778848	CT	CC	CT	CT	CT	CC	CC	TT	CC	CC	TT	TT	CT	TT	CC	TT	CT	CC	CT	CT	CT	CT	CT	CT	CT	CT	CT	CC	TT	CC	CC	TT	CT	CT	CC	TT	CC	CT	CC	CT	CT	CT	CT	CT	CC	CT	TT
chr10_4780849_A_G	10	4780849	GG	GG	GG	GG	GG	GG	GG	GG	GG	GG	GG	AG	AG	GG	GG	AG	GG	GG	GG	GG	AG	GG	GG	GG	AG	GG	GG	GG	GG	GG	GG	GG	GG	GG	GG	AG	GG	AG	GG	GG	GG	AG	GG	GG	GG	GG	GG
chr10_4844940_A_G	10	4844940	AG	AG	AG	AA	AG	AG	GG	AG	AG	AG	AA	AG	AG	AA	GG	AG	GG	AG	AG	AA	GG	AG	AG	AG	GG	AG	AA	GG	AA	AA	GG	AA	AA	AG	GG	AG	GG	GG	GG	AA	GG	AG	AA	AG	GG	AA	AA
chr10_4876135_C_T	10	4876135	CC	CT	CC	CT	CC	CT	CC	CC	CT	CT	CC	CC	CT	CC	CC	CC	CC	CT	CC	CT	CC	CC	CC	CC	CC	CC	CT	CC	CC	TT	CC	CC	CT	CC	CC	CC	CC	CC	CC	CT	CC	CT	CT	CC	CC	CT	CC
chr10_4910704_A_G	10	4910704	GG	AG	GG	AG	GG	AG	AG	AG	AG	AG	GG	AG	AA	GG	AG	AG	AA	GG	GG	AG	AA	GG	AG	GG	AA	AG	AG	AG	GG	AA	AG	GG	AG	GG	AG	AG	GG	AG	AG	AG	AG	AA	AG	GG	AG	GG	GG
chr10_4937142_C_T	10	4937142	CC	CC	CC	CC	CC	CC	CT	CC	CC	CC	CC	CT	CT	CC	TT	CT	CC	CC	CC	CC	CT	CT	CC	CC	CT	CC	CC	TT	CC	CC	CC	CC	CC	CT	CC	CT	CC	TT	CT	CC	CC	CT	CC	CT	CC	CC	CC
chr10_4970395_C_T	10	4970395	CC	CT	CC	CT	CC	CT	CT	CC	CT	CT	CC	CT	TT	CC	TT	CT	CC	CC	CC	CT	CT	CT	CC	CC	CT	CC	CT	CT	CC	TT	CC	CC	CT	CT	CC	CT	CC	CT	CT	CT	CC	TT	CT	CT	CC	CC	CC
chr10_5001002_A_G	10	5001002	GG	AG	GG	AG	GG	AG	AG	GG	AG	AG	GG	AG	AA	GG	AA	AG	GG	AG	GG	AG	AG	AG	GG	GG	AG	GG	AG	AA	GG	AA	GG	GG	AG	AG	GG	AG	AA	AA	AG	AG	GG	AA	AG	AG	GG	GG	GG
chr10_5033489_A_G	10	5033489	GG	AG	GG	GG	AG	GG	AG	GG	GG	GG	GG	GG	GG	GG	GG	GG	AG	GG	GG	GG	GG	GG	AG	GG	AG	AG	GG	GG	GG	GG	GG	GG	GG	GG	AA	GG	AG	GG	GG	GG	GG	GG	GG	GG	AG	GG	GG
chr10_5060619_C_T	10	5060619	CT	TT	TT	CT	TT	CC	TT	CT	CT	CT	CT	CT	CC	CC	TT	CT	CT	TT	CT	CT	CC	TT	CT	CT	CT	TT	CT	TT	CT	CT	CT	CT	CC	CT	TT	CT	TT	CT	TT	CC	CT	CC	CT	TT	TT	CT	TT
chr10_5097896_C_T	10	5097896	CT	TT	CT	CT	TT	CC	CT	CT	CT	CC	CT	CT	CT	CC	CC	TT	CT	TT	CT	CT	TT	CT	CT	CT	CT	TT	CT	CT	CT	CT	CT	CT	CC	CT	TT	CT	TT	TT	CC	CC	CC	CC	CT	CT	TT	TT	TT
chr10_5199136_G_T	10	5199136	TT	TT	TT	TT	TT	TT	TT	TT	TT	TT	TT	TT	TT	TT	TT	TT	TT	TT	GT	TT	TT	TT	TT	TT	TT	GT	GT	TT	GT	TT	TT	TT	TT	GT	TT	TT	GT	TT	TT	TT	TT	TT	TT	TT	TT	TT	TT
chr10_5225229_A_G	10	5225229	AG	AG	AG	AG	AA	GG	AG	AG	AG	GG	AG	AG	GG	GG	AG	AG	AG	AA	AG	AG	GG	AA	AG	AG	AG	AA	AG	AG	AG	GG	AA	AG	GG	AA	AA	AG	AG	GG	GG	GG	GG	GG	AG	AA	AA	AA	AA
chr10_5293732_C_T	10	5293732	TT	TT	CT	TT	TT	TT	CT	CT	TT	CT	TT	TT	CT	TT	CC	CT	CC	CT	CT	TT	CT	CT	CT	TT	CT	CC	CT	CC	CT	TT	CT	TT	TT	CT	CT	TT	CC	CC	CC	TT	CC	TT	TT	CT	CT	CT	TT
chr10_5301567_A_G	10	5301567	GG	GG	GG	GG	GG	GG	GG	GG	GG	AG	GG	GG	AG	GG	AG	AG	GG	GG	AG	GG	AG	GG	GG	GG	GG	AG	AG	AG	AG	GG	AG	GG	GG	AG	GG	GG	AG	AA	GG	GG	AG	GG	GG	AG	GG	GG	GG
chr10_5323092_A_C	10	5323092	CC	CC	CC	CC	CC	CC	CC	CC	CC	CC	CC	CC	AC	CC	AC	AC	CC	CC	CC	CC	AA	AC	CC	CC	CC	CC	CC	CC	CC	CC	AC	CC	CC	AC	CC	CC	CC	CC	CC	CC	CC	CC	CC	AC	CC	CC	CC
chr10_5443253_C_T	10	5443253	CC	CC	CC	CC	CC	CC	CC	CT	CC	CC	CC	CC	CC	CC	CC	CC	CT	CC	CC	CC	CC	CT	CC	CC	CC	CC	CC	CC	CC	CC	CC	CC	CC	CC	CC	CC	CT	CC	CC	CC	CT	CC	CC	CC	CC	CC	CC
chr10_5451509_A_G	10	5451509	GG	GG	GG	GG	GG	GG	GG	GG	GG	GG	GG	GG	AG	GG	GG	AG	GG	AG	GG	GG	AG	GG	GG	GG	GG	GG	GG	AG	GG	GG	GG	GG	GG	GG	GG	GG	AG	AA	GG	GG	GG	GG	GG	GG	GG	GG	GG
chr10_5451601_A_G	10	5451601	AA	AA	AA	AA	AA	AA	AA	AG	AA	AA	AA	AG	AA	AA	AA	AA	AG	AG	AA	AA	AG	AG	AA	AA	AG	AA	AA	AG	AA	AA	AA	AA	AA	AA	AA	AG	GG	AG	AA	AA	AG	AG	AA	AA	AA	AA	AA
chr10_5528828_A_G	10	5528828	AG	AG	GG	AG	GG	AA	GG	AG	GG	AG	GG	AG	AG	GG	AG	GG	AA	AG	GG	AG	GG	GG	AG	AG	AA	AG	GG	AG	AG	AA	AG	GG	GG	AG	AG	AG	AG	AA	GG	GG	AG	AA	GG	AG	AG	GG	GG
chr10_5600150_A_G	10	5600150	GG	GG	GG	GG	GG	GG	GG	GG	GG	GG	AG	GG	GG	AA	GG	GG	GG	GG	AG	GG	GG	GG	AG	GG	GG	GG	AG	GG	AG	GG	GG	AG	AG	GG	GG	GG	GG	GG	GG	AG	GG	GG	GG	GG	GG	AG	GG
chr10_5613996_C_T	10	5613996	CC	CC	CC	CC	CC	CC	CC	CC	CC	CC	CT	CC	CC	TT	CC	CC	CC	CC	CT	CC	CC	CC	CT	CC	CC	CC	CT	CC	CT	CC	CC	CT	CT	CC	CC	CC	CC	CC	CC	CT	CC	CC	CC	CC	CC	CT	CC
chr10_5655380_A_G	10	5655380	GG	GG	GG	GG	GG	GG	GG	GG	GG	GG	AG	GG	GG	AA	GG	GG	GG	GG	AG	GG	GG	GG	AG	GG	GG	GG	AG	GG	AG	GG	GG	AG	AG	GG	GG	GG	GG	GG	GG	AG	GG	GG	GG	GG	GG	AG	GG
chr10_5666735_A_G	10	5666735	GG	GG	GG	GG	GG	GG	GG	GG	GG	GG	AG	GG	GG	AA	GG	GG	GG	GG	AG	GG	GG	GG	AG	GG	GG	GG	AG	GG	AG	GG	GG	AG	AG	GG	GG	GG	GG	GG	GG	AG	GG	GG	GG	GG	GG	AG	GG
chr10_6300775_C_T	10	6300775	CT	CT	TT	CT	TT	CC	CT	CC	CC	CC	CT	CT	CC	CT	CT	CT	CC	CC	CT	CT	CT	CT	CT	CT	CC	CT	CT	CC	CC	CC	TT	TT	CC	CT	CT	CT	CC	CC	CT	CC	CC	CC	CT	TT	CC	CT	TT
chr10_6339461_C_T	10	6339461	CT	CT	TT	CT	TT	CC	TT	CT	CT	CC	CT	CT	CC	CC	TT	CT	CC	CC	CT	CT	CC	CT	CC	CT	CC	CC	CC	CT	CC	CC	CT	CT	CC	CC	CT	CT	CC	CC	TT	CC	CC	CC	CT	CT	CT	CC	TT
chr10_6377505_C_T	10	6377505	CT	TT	CT	CT	TT	CC	CT	CC	CC	CT	CT	CT	CC	CT	CT	CT	CC	CT	CC	CT	CC	CT	CT	CT	CC	CT	CT	CC	CT	CT	CT	TT	CC	CC	TT	CT	CC	CC	CC	CC	CT	CC	CT	CT	CT	TT	TT
chr10_6396154_A_G	10	6396154	AG	GG	GG	AG	GG	AA	GG	AG	GG	AG	GG	GG	AG	GG	GG	AG	AG	GG	GG	AG	AG	AG	GG	AG	GG	GG	GG	GG	GG	AG	GG	GG	GG	GG	GG	GG	AG	AG	GG	GG	AG	AG	GG	GG	GG	GG	GG
chr10_6406686_A_G	10	6406686	GG	GG	GG	GG	GG	GG	GG	GG	GG	GG	GG	AG	GG	GG	GG	GG	GG	GG	GG	GG	AG	GG	GG	GG	AG	GG	GG	GG	GG	GG	GG	GG	GG	AG	GG	AG	GG	GG	GG	GG	GG	AG	GG	GG	GG	GG	GG
chr10_6436168_A_C	10	6436168	CC	AC	CC	CC	CC	CC	CC	CC	CC	CC	CC	AC	CC	CC	CC	CC	CC	AC	CC	CC	AC	CC	CC	CC	AC	CC	CC	AC	AC	AC	CC	CC	CC	AC	AC	AC	AC	AC	CC	CC	CC	AC	CC	CC	AC	CC	CC
chr10_6438693_A_C	10	6438693	AA	AC	AA	AA	AA	AA	AA	AA	AA	AA	AA	AC	AA	AA	AA	AA	AA	AA	AA	AA	AC	AA	AA	AA	AC	AA	AA	AA	AC	AC	AA	AA	AA	AC	AC	AC	AA	AA	AA	AA	AA	AC	AA	AA	AC	AA	AA
chr10_647749_A_G	10	647749	GG	GG	GG	GG	GG	GG	GG	GG	GG	GG	GG	GG	GG	GG	GG	GG	GG	GG	GG	GG	GG	AG	GG	AG	GG	AG	GG	GG	GG	GG	GG	GG	GG	GG	AG	GG	GG	GG	GG	GG	GG	GG	GG	GG	GG	GG	AG
chr10_6482366_C_T	10	6482366	CT	CT	TT	CT	TT	CC	CT	CC	CC	CT	CT	CT	CC	CT	CT	CT	CC	CC	CT	CT	CC	CT	CT	CT	CC	CC	CC	CC	CC	CC	CT	TT	CC	CC	CT	CT	CC	CC	CT	CT	CC	CC	CT	CT	CC	CC	TT
chr10_6531480_A_C	10	6531480	AC	CC	CC	AC	CC	AA	CC	AC	CC	AC	CC	AC	AA	CC	CC	AC	AA	AC	CC	AC	AC	AC	AC	AC	AC	AC	CC	AC	CC	AC	AC	CC	CC	AC	CC	CC	AC	AC	CC	CC	AC	AC	CC	AC	CC	CC	CC
chr10_6553269_A_G	10	6553269	AA	AA	AA	AA	AA	AA	AA	AA	AA	AA	AA	AA	AA	AA	AA	AA	AA	AA	AA	AA	AG	AA	AA	AA	AG	AA	AA	AA	AA	AA	AA	AA	AA	AG	AA	AG	AA	AA	AA	AA	AA	AG	AA	AA	AA	AA	AA
chr10_6611349_A_G	10	6611349	GG	AG	GG	GG	GG	GG	GG	AG	GG	GG	GG	AG	AG	AG	GG	AG	AG	AA	AG	GG	AA	GG	AG	GG	GG	AG	AG	AG	AG	AG	AG	AG	GG	AG	AG	GG	AG	AG	GG	AG	AG	GG	GG	AG	AG	AA	GG
chr10_6692589_A_C	10	6692589	AC	AC	AA	AC	AC	AA	CC	AC	CC	AC	CC	AC	AA	CC	CC	AA	AA	AC	AC	AC	AA	AC	AC	AA	AC	AC	CC	AC	AC	AA	AC	CC	CC	AA	AC	AC	AC	AC	AC	CC	AA	AA	CC	AC	AC	CC	CC
chr10_6695801_A_C	10	6695801	AC	AC	AC	AC	CC	AA	CC	AC	CC	AC	CC	0	CC	CC	CC	AA	AC	CC	CC	CC	AA	AC	CC	AC	CC	CC	CC	CC	AC	AA	AC	CC	CC	AC	AC	CC	CC	CC	CC	CC	AA	AC	CC	AC	AC	CC	CC
chr10_6726486_G_T	10	6726486	GT	GT	TT	GT	GT	TT	GT	TT	TT	GT	GT	GT	TT	GT	GT	TT	TT	GG	GT	GT	TT	GT	GT	TT	TT	TT	TT	TT	TT	TT	GT	GG	TT	TT	GT	GT	TT	TT	TT	GT	TT	TT	GT	GT	TT	GT	GT
chr10_6838110_G_T	10	6838110	GT	TT	GT	TT	GT	GG	TT	GT	GT	TT	GT	TT	TT	GT	TT	GG	GT	GT	GG	GT	GT	GT	TT	GG	GT	TT	GT	GT	GT	TT	TT	TT	GG	GT	TT	GT	GT	GT	TT	GT	GG	GG	GT	TT	TT	TT	GT
chr10_6918652_G_T	10	6918652	GT	GT	GG	GG	GG	TT	GG	GT	GG	GG	GG	GG	GT	GG	GG	GT	GT	GG	GG	GG	GT	GG	GG	GT	GG	GG	GG	GG	GT	GT	GG	GG	GG	GG	GT	GG	GG	GG	GG	GG	GT	GT	GG	GG	GT	GG	GG
chr10_6919630_C_T	10	6919630	TT	TT	TT	CT	TT	TT	CT	CT	CT	CT	TT	TT	TT	TT	CT	TT	TT	TT	TT	TT	TT	TT	TT	TT	TT	TT	TT	CT	TT	CT	TT	TT	TT	TT	TT	TT	CT	CT	CT	TT	CT	TT	TT	TT	CT	TT	TT
chr10_6983262_A_C	10	6983262	CC	CC	CC	CC	CC	CC	AC	AC	AC	CC	CC	CC	CC	CC	AC	CC	CC	CC	CC	CC	CC	CC	CC	CC	CC	CC	CC	AC	CC	CC	CC	CC	CC	CC	CC	CC	AC	AC	AC	CC	CC	CC	CC	CC	AC	CC	CC
chr10_6983685_C_T	10	6983685	CC	CT	CC	CT	CT	CC	CC	CC	CC	CC	CC	CT	CT	CC	CC	CC	CC	CC	CC	CT	CT	CC	CC	CT	CC	CC	CC	CC	CC	CT	CT	CC	CC	TT	CC	CT	CC	CC	CC	CC	CC	CT	CC	CT	CC	CC	CT
chr10_7047947_A_G	10	7047947	GG	GG	GG	GG	GG	GG	GG	GG	GG	AG	GG	GG	GG	AG	GG	GG	AG	GG	GG	GG	GG	GG	AG	GG	GG	AG	AG	GG	GG	GG	GG	AG	GG	GG	GG	GG	GG	GG	GG	AG	GG	GG	GG	GG	GG	AG	GG
chr10_7079509_A_G	10	7079509	AG	AG	GG	AA	AG	GG	AG	AG	AG	AA	AA	AA	AG	AA	AG	AG	AA	AA	AA	AG	AA	AG	AA	GG	AG	AG	AA	AG	AA	AG	AA	AA	AA	AG	AA	AG	AG	AG	GG	AA	AA	GG	AA	AA	AG	AA	AG
chr10_7113532_A_G	10	7113532	AG	AG	AA	AG	AG	AA	GG	AG	AG	GG	AG	AG	AA	AG	GG	AA	AG	AA	AA	GG	AA	AG	AG	AA	AG	GG	AG	AG	AA	AG	AG	GG	AA	AA	AG	AG	AG	AG	AG	AG	AA	AA	AG	AG	AG	AG	AG
chr10_7114727_G_T	10	7114727	GT	GT	TT	GT	GT	TT	GG	GT	GT	GG	GT	GT	TT	GT	GG	TT	GT	TT	TT	GG	TT	GT	GT	TT	GT	GG	GT	GG	TT	GT	GT	GG	TT	TT	GT	GT	GG	GG	GT	GT	TT	TT	GT	GT	GT	GT	GT
chr10_7396243_C_T	10	7396243	CC	CT	TT	CT	CT	CC	CC	CT	CC	CC	CC	CT	CT	CC	CC	TT	CT	CT	CC	CC	TT	CT	CC	CT	CC	CC	CC	CC	CC	CT	CT	CC	CC	TT	CC	CT	CT	CC	CT	CC	CT	CC	CC	CT	CC	CC	CT
chr10_7567030_G_T	10	7567030	GT	GT	GG	GT	GG	TT	GG	GG	GT	GT	GG	GG	GT	GG	GG	GT	GG	GG	GG	GT	GT	GG	GT	GT	GT	GG	GG	GG	GG	GT	GG	GG	GT	GT	GG	GG	GG	GG	GG	GG	GG	TT	GT	GG	GG	GG	GG
chr10_757046_C_T	10	757046	TT	TT	TT	TT	TT	TT	TT	CT	TT	CT	TT	CT	TT	TT	TT	TT	CT	CT	TT	TT	TT	CT	TT	TT	TT	TT	TT	CT	TT	TT	TT	TT	TT	TT	TT	TT	TT	TT	TT	TT	CT	CT	TT	TT	TT	CT	CC
chr10_7781163_C_T	10	7781163	CT	CT	CC	CT	CT	CC	CT	CC	CT	CC	CC	CT	CC	CC	CT	CC	CC	CC	CC	CT	CC	CT	CT	CC	CT	CC	CC	CC	CC	CC	CT	CT	CT	CC	CT	CT	CC	CC	CC	CC	CC	CT	CT	CC	CC	CC	CT
chr10_782226_C_T	10	782226	CC	CC	CC	CC	CC	CC	CC	CT	CC	CC	CC	CC	CC	CC	CC	CT	CT	CT	CC	CC	CT	CC	CC	CT	CC	CT	CC	CT	CC	CC	CC	CC	CC	CC	CT	CC	CC	CT	CC	CC	CT	CC	CC	CC	CC	TT	CT
chr10_7951628_A_G	10	7951628	AG	AG	AG	AG	AG	AA	AG	AG	GG	GG	GG	GG	AG	GG	GG	AA	AG	AG	GG	AG	AA	GG	GG	AA	GG	GG	GG	AG	GG	AG	GG	GG	GG	AA	GG	GG	AG	AG	AG	GG	AG	AG	GG	GG	GG	GG	AG
chr10_7982877_A_G	10	7982877	GG	AG	AG	AG	AG	GG	GG	AG	GG	GG	GG	GG	AG	GG	GG	AA	AG	GG	GG	AG	AA	GG	GG	AG	GG	GG	GG	GG	GG	AG	GG	GG	GG	AG	GG	GG	GG	GG	AG	GG	AG	GG	GG	GG	GG	GG	AG
chr10_8011843_G_T	10	8011843	TT	TT	TT	GT	GT	TT	TT	TT	GT	TT	TT	TT	TT	TT	TT	TT	TT	GT	TT	TT	TT	TT	TT	GT	TT	TT	TT	GT	TT	TT	TT	TT	TT	GT	TT	TT	GT	GT	TT	TT	TT	TT	GT	TT	TT	TT	GT
chr10_8039314_A_G	10	8039314	AA	AA	AA	AG	AG	AA	AA	AA	AG	AA	AG	AA	AA	GG	AA	AA	AG	AA	GG	AA	AA	AA	AG	AG	AA	AG	GG	AA	AG	AG	AA	AG	AG	AG	AA	AA	AA	AA	AA	GG	AA	AA	AG	AA	AG	AG	AG
chr10_804389_A_G	10	804389	AA	AA	AA	AA	AA	AA	AA	AG	AA	AA	AA	AA	AA	AA	AG	AG	AG	AA	AA	AG	AG	AA	AA	AG	AA	AG	AA	AA	AA	AA	AA	AA	AA	AA	AG	AG	AA	AG	AA	AA	AG	AA	AG	AG	AA	GG	AG
chr10_8079001_C_T	10	8079001	CT	CT	TT	CC	CC	TT	CT	CT	CC	CC	CC	CT	CT	CC	CC	CT	CC	CC	CC	CT	CT	CT	CC	CT	CC	CC	CC	CC	CC	CT	CT	CC	CC	CT	CC	CC	CC	CC	CT	CC	CC	CT	CC	CT	CC	CC	CC
chr10_8099875_A_G	10	8099875	AA	AA	AA	AA	AA	AA	AA	AA	AA	AA	AG	AA	AG	AA	AA	AA	AA	AA	AA	AA	AA	AA	AG	AA	AG	AA	AA	AA	AG	AA	AA	AA	AG	AA	AG	AG	AA	AA	AA	AA	AA	AG	AG	AG	AG	AA	AA
chr10_810967_A_G	10	810967	AA	AG	AA	AA	AA	AG	AA	AA	AG	AG	GG	AA	AA	AG	AA	AA	AA	AG	AA	AA	AA	AG	AA	AA	AA	AG	AG	AA	AG	AG	AA	AG	AG	AG	AA	AA	AG	AA	AA	AG	AA	AA	AA	AG	AG	AA	AG
chr10_8131422_C_T	10	8131422	TT	TT	TT	TT	TT	TT	TT	CT	CT	CC	TT	CT	TT	TT	CT	CT	CT	CC	TT	TT	CT	CT	TT	TT	TT	TT	TT	CC	TT	TT	CT	TT	TT	CT	TT	TT	CC	CC	CT	TT	CC	TT	TT	CT	TT	CT	TT
chr10_8168155_C_T	10	8168155	TT	CT	CC	CT	CT	TT	TT	CC	CT	TT	TT	CT	TT	TT	TT	CC	CT	CT	TT	CT	CC	CT	TT	CT	TT	TT	TT	CT	TT	CT	CT	TT	TT	CC	TT	TT	CT	CT	CT	TT	CT	TT	CT	CT	TT	TT	CT
chr10_822389_A_C	10	822389	AA	AA	AA	AC	AA	AA	AC	AA	AA	AA	AA	AC	AA	AC	AC	AA	AA	AC	AC	AA	AA	AA	AA	AA	AA	AA	AC	AC	AC	AA	AC	AA	AC	AA	AA	AC	AA	AA	AA	AC	AA	AA	AA	AA	AA	AA	AA
chr10_8296951_C_T	10	8296951	TT	TT	TT	TT	TT	TT	TT	TT	TT	TT	CC	TT	CT	CC	TT	TT	CT	TT	CC	TT	TT	TT	CC	TT	CT	CT	CC	TT	CC	CT	TT	CT	CC	TT	CT	CT	TT	TT	TT	CC	TT	CT	CT	CT	CC	TT	TT
chr10_8310140_C_T	10	8310140	CC	CC	CC	CC	CC	CC	CC	CC	CC	CC	TT	CC	CT	TT	CC	CC	CT	CC	TT	CC	CC	CC	TT	CC	CT	CT	TT	CC	TT	CT	CC	CT	TT	CC	CT	CT	CC	CC	CC	TT	CC	CT	CT	CT	TT	CC	CC
chr10_8322760_C_T	10	8322760	CC	CC	CC	CC	CC	CC	CC	CC	CC	CT	CT	CC	CT	TT	CC	CC	CT	CC	TT	CC	CC	CC	TT	CC	CT	CT	TT	CC	TT	CT	CC	CT	TT	CC	CT	CT	CC	CC	CC	TT	CC	CT	CC	CC	TT	CC	CC
chr10_8359314_C_T	10	8359314	CT	CC	CT	CC	CT	TT	CT	CT	TT	CT	TT	CC	TT	TT	CT	CT	TT	TT	TT	CT	TT	CT	TT	TT	TT	TT	TT	CT	TT	CT	CC	CT	TT	TT	CT	CT	0	TT	CT	TT	TT	TT	TT	CT	TT	TT	CT
chr10_8386992_C_T	10	8386992	CC	CC	CC	CC	CC	CC	CC	CC	CC	CC	CT	CC	CC	TT	CC	CC	CT	CT	TT	CC	CC	CC	CT	CC	CC	CT	TT	CT	CT	CT	CC	CT	CT	CC	CC	CC	CT	CC	CC	TT	CC	CC	CC	CC	CT	CC	CC
chr10_8390548_C_T	10	8390548	TT	TT	TT	TT	TT	TT	TT	TT	TT	CT	CT	TT	CT	CC	TT	TT	CT	TT	CC	TT	TT	TT	CT	TT	TT	CT	CC	TT	CC	CT	TT	CT	CT	TT	CT	TT	TT	TT	TT	CC	TT	TT	TT	TT	CC	CT	TT
chr10_8437963_C_T	10	8437963	CC	CC	CC	CC	CC	CC	CC	CC	CT	TT	CC	CC	CT	CC	CT	CC	CC	TT	CC	CC	CC	CC	CC	CC	CC	CC	CC	TT	CT	CC	CC	CC	CC	CC	CT	CC	TT	CT	CT	CC	CT	CC	CC	CC	CT	CT	CC
chr10_875320_A_G	10	875320	GG	GG	GG	GG	GG	GG	GG	AG	GG	GG	GG	GG	GG	GG	AG	AG	AG	GG	GG	AG	AG	AG	GG	AG	GG	AG	GG	GG	GG	GG	GG	GG	GG	GG	AG	AG	GG	AG	GG	GG	AG	GG	AG	AG	GG	AA	AA
chr10_8804981_A_G	10	8804981	GG	GG	AG	GG	GG	GG	GG	GG	GG	GG	AG	AG	GG	AA	GG	GG	AG	GG	AA	AG	AG	GG	AG	GG	GG	AG	AA	GG	AG	AG	AG	AG	AG	GG	GG	GG	GG	GG	GG	AA	GG	GG	GG	AG	AG	GG	GG
chr10_8922806_C_T	10	8922806	TT	CT	TT	TT	CT	TT	CT	CT	CT	TT	TT	CT	CT	TT	TT	CC	CT	CT	TT	TT	CT	CT	TT	CT	TT	TT	TT	CT	TT	TT	CT	TT	TT	CC	TT	TT	CT	CT	TT	TT	CT	TT	CT	CT	TT	TT	CT
chr10_8967409_C_T	10	8967409	CC	CC	CC	CC	CT	CC	CC	CC	CC	CC	CC	CC	CC	CC	CC	CT	CC	CC	CC	CC	CT	CC	CC	CT	CC	CC	CC	CC	CC	CC	CC	CC	CC	CT	CC	CC	CC	CC	CC	CC	CC	CC	CC	CC	CC	CC	CT
chr10_9008544_G_T	10	9008544	GT	GT	TT	GT	GT	TT	GG	TT	GT	GG	GG	GT	GT	GG	GG	TT	GT	GG	GG	GT	TT	GT	GG	TT	GT	GT	GG	GG	GG	GT	GT	GG	GG	TT	GG	GG	GG	GG	GT	GG	GT	GT	GT	GT	GG	GG	GT
chr10_948810_C_T	10	948810	CT	CC	CT	CC	CC	CT	CC	CT	CC	CC	CT	CC	CC	CT	CC	CT	CC	CT	CT	CC	CC	CC	CC	CC	CC	CT	CC	CC	CT	CT	CC	CC	CT	CT	CT	CC	TT	CC	CC	CC	CC	CC	CC	CC	CT	CC	CC
chr10_966761_C_T	10	966761	CC	CC	CC	CC	CC	CT	CC	CC	CC	CC	CT	CC	CT	CT	CC	CC	CC	0	CC	CC	CC	CC	CC	CC	CC	CC	CC	CC	CT	CT	CC	CC	CT	CC	CC	CC	CT	CC	CC	CC	CC	CC	CC	CC	CT	CC	CC
chr10_972744_C_T	10	972744	TT	TT	TT	TT	TT	CT	TT	CT	TT	CT	CT	CT	CT	CT	CT	TT	CT	CC	TT	CT	TT	CT	CT	CT	CT	TT	TT	CT	CT	CC	TT	CT	CT	TT	TT	CT	CT	TT	TT	TT	CT	CT	CT	CT	CT	CT	CC
chr10_9738777_C_T	10	9738777	TT	TT	TT	CT	CT	TT	TT	TT	TT	TT	TT	CT	TT	TT	TT	CT	TT	TT	TT	TT	CT	CT	TT	CT	TT	TT	TT	TT	TT	TT	CT	TT	TT	CT	TT	TT	TT	TT	TT	TT	TT	TT	TT	TT	TT	TT	CT
chr10_9954434_A_G	10	9954434	AG	GG	AA	AG	AG	GG	AG	AA	AA	AG	GG	AG	AG	AG	AG	AA	AG	AA	AG	AG	AA	AA	GG	AG	AG	AA	AA	AA	AG	AA	AG	GG	AG	AA	GG	GG	AA	AA	AA	AG	AA	GG	AG	GG	AG	AG	AG
chr10_random_146777_C_T	10RANDOM	146777	CC	CC	CC	CC	CC	CC	CC	CC	CC	CC	CC	CC	CC	CC	CC	CC	CC	CC	CT	CC	CC	CC	CC	CC	CC	CC	CC	CC	CC	CT	CC	CC	CC	CC	CC	CC	CC	CC	CC	CC	CC	CC	CC	CC	CC	CC	CC
chr10_random_147138_A_C	10RANDOM	147138	AC	CC	AC	AC	CC	CC	AC	AC	CC	AC	CC	AA	CC	AC	AA	AC	AC	AC	CC	AC	CC	CC	CC	AC	CC	CC	AC	AC	AC	CC	AC	CC	CC	CC	CC	AA	AC	CC	CC	CC	AC	AC	AC	AC	CC	AC	AC
chr10_random_169297_A_G	10RANDOM	169297	GG	AG	AG	AG	AG	GG	AG	GG	GG	GG	AG	GG	AG	GG	GG	GG	GG	GG	AG	AG	AG	GG	GG	AG	GG	GG	GG	AG	GG	GG	GG	GG	AG	GG	AG	GG	GG	AG	AG	AG	GG	AG	GG	AG	AG	GG	GG
chr10_random_218605_A_C	10RANDOM	218605	AC	CC	CC	CC	CC	AC	CC	AC	CC	CC	CC	CC	CC	CC	AC	CC	CC	CC	AC	CC	CC	CC	CC	AA	CC	CC	CC	CC	CC	CC	CC	CC	CC	CC	CC	AC	CC	CC	CC	CC	CC	CC	AC	AC	CC	CC	CC
chr10_random_249601_A_G	10RANDOM	249601	AA	AG	AA	AG	GG	AA	GG	AA	AG	AG	AA	AG	AG	AG	GG	AG	AA	0	AA	AG	GG	AG	AA	AA	AG	GG	GG	AG	AG	AG	AG	AA	AG	AG	GG	GG	AA	AG	AA	GG	AA	AG	GG	AG	AA	AG	AA
chr10_random_322098_A_G	10RANDOM	322098	GG	GG	GG	GG	GG	AG	GG	AG	AG	GG	AG	GG	GG	AG	GG	GG	GG	GG	AA	GG	GG	GG	AG	GG	GG	GG	GG	GG	AG	GG	GG	GG	AG	AG	GG	GG	AG	GG	AG	GG	GG	GG	GG	GG	AG	GG	GG
chr10_random_383417_C_T	10RANDOM	383417	CC	CT	CT	CT	CT	CC	CT	CT	CC	CC	CC	CT	CT	CC	CT	CT	CC	CC	CC	CT	CT	CC	CT	CC	CT	CT	CC	CC	CT	CT	CT	CT	CT	CC	TT	CC	CC	CC	CT	CT	CC	CC	CT	CC	CT	CT	CC
chr10_random_386016_C_T	10RANDOM	386016	TT	CT	CT	CT	CT	TT	CT	CT	TT	TT	TT	CT	CT	TT	CT	CT	TT	TT	TT	CT	CT	TT	CT	TT	CT	CT	TT	TT	CT	CT	CT	CT	CT	TT	CC	TT	TT	TT	CT	CT	TT	TT	CT	TT	CT	CT	TT
chr10_random_450408_A_G	10RANDOM	450408	AA	AG	GG	AG	AG	AA	GG	AG	AG	GG	GG	GG	AG	AG	AG	AG	AG	AG	AG	AG	AG	AG	GG	AG	AG	AG	AA	AA	AG	AG	GG	GG	AG	AG	GG	AA	AG	AG	AG	AG	AA	AA	GG	AG	AG	AG	AA
chr10_random_467328_C_T	10RANDOM	467328	CC	CT	CT	CT	CT	CC	CT	CT	CC	CT	TT	CT	CT	CT	CT	CT	CT	CC	CT	CT	CT	CC	TT	CC	CT	CT	CC	CC	CT	CT	CT	TT	CT	CT	TT	CC	CC	CC	CT	CT	CC	CC	TT	CT	CT	CT	CC
chr10_random_67014_C_T	10RANDOM	67014	CT	CT	CT	CC	CC	CC	CC	CC	CC	CC	CC	CC	CC	CC	CC	TT	CC	CC	CC	CC	CT	CT	CC	CC	CC	CT	CC	CC	CC	CC	CT	CC	CC	CT	CT	CC	CT	CT	CT	CC	CC	CC	CC	CC	CC	CT	CT
chr10_random_8699_C_T	10RANDOM	8699	CT	CT	CT	TT	CT	CT	TT	TT	CC	TT	TT	CT	CT	TT	TT	CC	CT	CT	CT	TT	CT	CT	CC	TT	CC	CC	CT	CT	TT	CC	CT	CC	TT	CC	CT	TT	CT	CT	TT	CT	TT	CT	CT	TT	TT	CT	CT
chr10_random_97379_A_C	10RANDOM	97379	CC	AC	AC	AC	AC	CC	AC	CC	CC	CC	AC	CC	AC	CC	CC	CC	CC	CC	AC	AC	AC	CC	CC	AC	CC	CC	CC	AC	CC	CC	CC	CC	AC	CC	AC	CC	CC	AC	AC	AC	CC	AC	CC	AC	AC	CC	CC
chr11_1004248_C_T	11	1004248	TT	CC	CC	CT	CT	CC	CT	CT	CC	CC	CC	CC	CC	CC	TT	CC	TT	CT	CC	CC	CT	CC	CT	CT	CC	CC	CT	CT	CC	CC	CC	CC	CC	CT	CC	CT	TT	CT	CC	CC	CT	CC	CC	CT	CC	TT	CC
chr11_1037383_G_T	11	1037383	TT	TT	TT	TT	TT	GT	TT	TT	GT	GT	TT	TT	GT	TT	TT	TT	TT	TT	GT	GT	TT	TT	GT	TT	TT	GT	GT	TT	GT	GT	GT	TT	TT	TT	GT	TT	TT	TT	GT	GG	TT	GT	TT	TT	GT	TT	GT
chr11_10997423_C_T	11	10997423	CC	CC	CT	CT	CC	CC	CT	CC	CC	CT	CC	CC	CC	CC	CC	CT	CC	CC	CC	CT	CC	CT	CT	TT	CT	CC	CC	CC	CC	CT	CC	CC	CC	CC	CC	CT	CC	CT	CC	CT	CC	CC	CC	CC	CT	CC	CT
chr11_11005008_A_G	11	11005008	AA	AA	AG	AG	AA	AA	AA	AG	AG	AA	AA	AG	AA	AA	AA	AA	AG	AA	AA	AA	AA	AA	AA	AA	AA	AG	AA	AA	AA	AA	AG	AG	AA	AA	AG	AA	AG	AA	AA	AA	AA	AA	AA	AA	AG	AA	AA
chr11_116731_A_G	11	116731	AG	GG	GG	GG	AG	GG	GG	GG	GG	GG	GG	GG	GG	GG	AG	GG	AG	AG	GG	GG	GG	GG	GG	GG	GG	GG	GG	GG	GG	GG	AG	GG	GG	AG	GG	AG	GG	AG	GG	GG	GG	GG	GG	GG	GG	AG	AG
chr11_12447797_C_T	11	12447797	TT	CT	TT	TT	TT	TT	TT	TT	TT	TT	CT	TT	TT	TT	TT	TT	TT	TT	TT	TT	CT	TT	TT	TT	TT	TT	TT	CT	TT	TT	TT	TT	TT	TT	CT	TT	TT	TT	TT	TT	TT	TT	CT	TT	TT	CT	TT
chr11_12448245_A_G	11	12448245	AG	AG	AG	AG	AG	GG	AG	AG	AG	AG	AG	AG	GG	GG	AA	AA	AG	AG	AG	GG	AG	AA	GG	AG	AG	AG	GG	GG	AG	AG	AG	AG	GG	AA	AG	AG	AG	GG	GG	GG	GG	GG	GG	AG	AG	GG	AG
chr11_12738570_A_C	11	12738570	AA	AA	AC	AC	AA	AC	AC	AC	AA	AC	AA	AC	AC	AC	AA	AA	AC	AC	AC	AC	AA	AA	AC	AC	AC	AC	AC	AC	AA	AC	AA	AA	CC	AA	AA	AC	AC	CC	CC	AC	CC	AC	AC	AC	AC	AC	AC
chr11_12742308_A_G	11	12742308	AA	AA	AG	AA	AA	AA	AA	AA	AG	AA	AA	AA	AA	AA	AA	AG	AA	AA	AA	AA	AG	AG	AA	AA	AA	GG	AG	AA	AG	AA	AG	AA	AA	AA	AG	AA	AG	AA	AA	AA	AA	AA	AA	AA	AG	AA	AA
chr11_12783607_A_G	11	12783607	GG	AG	AG	GG	AG	GG	AG	GG	AG	AG	GG	GG	GG	GG	GG	AG	GG	GG	GG	GG	GG	AG	GG	AG	GG	AG	GG	GG	AG	GG	AG	GG	GG	AG	AG	AG	AG	GG	GG	GG	GG	GG	GG	GG	AG	GG	AG
chr11_13089577_A_G	11	13089577	GG	GG	GG	GG	GG	GG	GG	GG	GG	GG	GG	GG	GG	GG	GG	GG	GG	GG	GG	AG	GG	GG	GG	GG	GG	GG	AG	GG	AG	GG	GG	GG	GG	GG	GG	GG	GG	GG	GG	AG	GG	GG	GG	GG	GG	GG	GG
chr11_13089931_A_G	11	13089931	AA	AG	AA	AA	AG	AA	AA	AA	AG	AA	AA	AA	AG	AA	AA	AG	AA	AA	AA	AA	GG	AA	AG	AA	AA	AG	AG	AG	AA	AA	AG	AG	AA	AA	AG	AA	AA	AA	AG	AA	AA	AG	AA	AA	AA	AG	AA
chr11_13091724_C_T	11	13091724	CT	CT	CT	CT	CT	CT	TT	TT	CT	CT	CT	CT	CC	CC	TT	CT	TT	CT	CT	CT	CC	TT	CC	CT	CT	CT	CT	CT	CT	CT	CT	CT	CC	TT	CT	CT	TT	CC	CC	CT	CT	CC	CC	CT	CT	CC	CT
chr11_1343142_G_T	11	1343142	TT	GG	GG	GT	GT	GT	GT	GT	GT	GT	GG	GG	GT	GG	TT	GG	TT	GT	GT	GT	GT	GT	TT	GT	GG	GT	TT	GT	GT	GT	GT	GG	GG	GT	GT	GT	GT	GT	GT	TT	GT	GT	GG	GT	GT	TT	GT
chr11_13438160_C_T	11	13438160	CC	CC	CC	CC	CC	CC	0	CC	CC	CT	CC	CC	CC	CC	CC	CT	CC	CC	CC	CC	CC	CT	CC	CT	CC	CC	CC	CC	CC	CC	CC	CC	CC	CT	CC	CC	CT	CC	CC	CC	CC	CC	CC	CC	CC	CC	CC
chr11_13528390_A_G	11	13528390	AG	AG	AA	AA	AG	AA	AG	AA	AG	AA	AA	AA	AG	AA	AA	AA	AA	AG	AG	AG	AG	AA	AG	AA	AA	AA	AG	GG	AG	AG	AA	AG	AA	AA	AG	AA	AG	AA	AG	AG	AG	AG	AA	AA	AA	AG	AA
chr11_13547630_C_T	11	13547630	CT	CT	CC	CC	CT	CC	CT	CC	CT	CC	CC	CC	CT	CC	CC	CC	CC	CT	CT	CT	CT	CC	CT	CC	CC	CC	CT	TT	CT	CT	CC	CT	CC	CC	CT	CC	CT	CC	CT	CT	CT	CT	CC	CC	CC	CT	CC
chr11_13554844_A_G	11	13554844	AG	GG	GG	GG	AG	GG	AG	GG	AG	GG	GG	GG	AG	GG	GG	GG	GG	GG	AG	AG	GG	GG	AG	GG	GG	GG	AG	GG	AG	AG	GG	AG	GG	GG	GG	GG	GG	GG	AG	AG	AG	AG	GG	GG	GG	GG	GG
chr11_13641743_A_G	11	13641743	AG	AA	GG	GG	AA	GG	AG	GG	AG	GG	GG	GG	AG	GG	GG	GG	GG	AG	AG	AG	AG	GG	AG	GG	GG	GG	AG	AA	AG	AG	GG	AG	GG	GG	AG	AG	AG	GG	AG	AG	AG	AG	GG	GG	GG	AG	AG
chr11_13661309_A_G	11	13661309	GG	GG	GG	GG	GG	GG	AG	GG	GG	GG	GG	GG	GG	GG	GG	GG	GG	GG	AG	GG	GG	GG	GG	GG	GG	GG	AG	GG	AG	AG	GG	GG	GG	GG	GG	GG	GG	GG	GG	GG	AG	GG	GG	GG	GG	GG	GG
chr11_13770978_C_T	11	13770978	CT	CC	CT	CC	CC	CT	CT	CT	CT	CT	CT	CC	CC	CC	TT	TT	CT	TT	CT	CC	CT	CT	CC	CT	CT	TT	CT	CT	CC	CC	TT	CC	CC	CT	CT	CC	TT	CC	CC	CC	CC	CC	CC	CT	CT	CC	CC
chr11_13792859_C_T	11	13792859	CC	TT	CT	CC	CT	CC	CT	CC	CT	CT	CC	CC	CC	CC	CC	TT	CC	CT	CC	CC	TT	CT	CC	CT	CC	TT	TT	TT	TT	CT	TT	CC	CC	CC	TT	CT	TT	CC	CC	CC	CC	CC	CC	CC	CT	CT	CT
chr11_13884418_A_C	11	13884418	AC	AC	AC	AC	AC	CC	AC	AC	AC	AC	AC	AC	CC	CC	AA	AA	AC	AA	AC	CC	AC	AA	CC	AC	AC	AA	AC	AC	AC	CC	AC	AC	CC	AA	AC	AC	AA	CC	CC	CC	CC	CC	CC	AC	AC	CC	AC
chr11_13940324_C_T	11	13940324	CT	TT	TT	TT	TT	TT	CT	CT	TT	CT	CT	TT	TT	TT	CC	CT	CT	CT	CT	TT	TT	CT	TT	CT	CT	TT	TT	CT	TT	TT	TT	TT	TT	CT	TT	TT	TT	TT	TT	TT	TT	TT	TT	CT	TT	TT	TT
chr11_13984534_A_G	11	13984534	AG	GG	GG	GG	AG	AG	AG	GG	AG	GG	GG	GG	AG	GG	GG	GG	GG	GG	AG	AG	GG	GG	AG	GG	GG	GG	AG	GG	AG	AG	AG	AG	GG	GG	GG	GG	GG	GG	AG	AG	AG	AG	GG	GG	GG	GG	GG
chr11_13988995_A_G	11	13988995	AA	AG	AA	AA	AA	AA	AA	AA	AA	AA	AA	AA	AA	AA	AA	AA	AA	AA	AA	AA	AG	AA	AA	AA	AA	AA	AA	GG	AA	AA	AA	AA	AA	AA	AG	AA	AG	AA	AA	AA	AA	AA	AA	AA	AA	AG	AA
chr11_14007564_A_G	11	14007564	GG	GG	AG	AG	GG	AG	GG	AG	GG	AG	AG	AG	AG	AG	GG	GG	AG	GG	GG	AG	GG	GG	AG	AG	AG	GG	GG	GG	GG	AG	GG	GG	AA	GG	GG	AG	GG	AA	AG	AG	AG	AG	AA	AG	AG	AG	AG
chr11_14074244_G_T	11	14074244	GG	GG	GT	TT	GG	GT	GT	GT	GG	TT	GT	TT	GT	GT	GG	GT	GT	GG	GG	GT	GG	GT	GT	TT	GT	GT	GT	GG	GG	GT	GG	GT	TT	GG	GG	GT	GG	TT	GT	GT	GT	GT	TT	GT	GT	GT	GT
chr11_14080414_A_G	11	14080414	AG	AG	AG	GG	GG	GG	GG	GG	AG	GG	GG	GG	GG	AG	GG	AG	GG	AG	GG	GG	AA	AG	GG	GG	GG	AG	GG	AA	AG	GG	AG	GG	GG	AG	AA	GG	AA	GG	GG	GG	GG	GG	GG	GG	AG	AG	GG
chr11_1409298_C_T	11	1409298	CT	CC	CC	CC	CC	CT	CC	CC	CC	CC	CC	CC	CC	CC	CC	CC	CC	CC	CC	CC	CC	CC	CT	CC	CC	CC	CC	CC	CC	CT	CC	CC	CC	CC	CC	CC	CC	CC	CC	TT	CC	CC	CC	CC	CT	CC	CC
chr11_14111941_A_G	11	14111941	GG	GG	AG	GG	AG	AG	AG	GG	AG	GG	GG	GG	AG	GG	GG	GG	GG	GG	GG	GG	GG	GG	AG	GG	GG	AG	GG	GG	AG	GG	AG	AG	GG	AG	AG	GG	AG	GG	AG	GG	AG	AG	GG	GG	AG	GG	GG
chr11_14175621_C_T	11	14175621	CC	CT	TT	TT	CT	TT	CC	CT	TT	CT	CT	TT	TT	TT	CC	CT	CT	CT	CC	TT	TT	CT	TT	CT	CT	TT	TT	TT	TT	TT	TT	TT	TT	CT	TT	CT	TT	TT	CT	TT	CT	TT	TT	CT	TT	TT	CT
chr11_14277469_A_G	11	14277469	AA	AG	AG	AG	AA	AG	AA	AG	AA	AG	AG	AG	AG	AG	AA	AA	AG	AA	AA	AG	AG	AA	AG	AG	AG	AA	AA	AG	AA	AG	AA	AA	GG	AA	AG	AG	AA	GG	AG	AG	AG	AG	GG	AG	AG	GG	AG
chr11_14304430_C_T	11	14304430	CC	CC	CC	CC	CC	CC	CT	CC	CC	CT	CC	CC	CC	CC	CC	CT	CC	CC	CC	CC	CC	CT	CC	CT	CC	CC	CC	CC	CC	CC	CC	CC	CC	CC	CC	CC	CC	CC	CC	CC	CC	CC	CC	CC	CC	CC	CC
chr11_1446724_A_G	11	1446724	AG	GG	GG	AG	GG	AG	GG	GG	AG	AG	GG	GG	AG	AG	AG	GG	AG	AG	GG	AG	GG	GG	AA	GG	GG	GG	AA	GG	AG	AG	AG	GG	AG	AG	AG	GG	GG	GG	AG	AA	AG	AG	GG	GG	AG	AG	AG
chr11_14584381_C_T	11	14584381	CT	CT	CT	CT	CT	TT	CT	CT	CT	CT	CT	CT	TT	TT	CC	CC	CT	CC	CT	TT	CT	CC	TT	CT	CT	CT	TT	CT	CT	CT	CT	CT	TT	CC	CT	CT	CC	TT	TT	TT	TT	TT	TT	CT	CT	TT	CT
chr11_14664234_A_G	11	14664234	AG	GG	GG	GG	GG	GG	GG	AG	GG	GG	AG	GG	GG	GG	AA	GG	AG	AG	AG	GG	GG	GG	GG	GG	AG	GG	GG	GG	GG	GG	GG	GG	GG	AG	GG	GG	GG	GG	GG	GG	GG	GG	GG	AG	GG	GG	GG
chr11_14689872_A_G	11	14689872	AA	AA	AG	AG	AA	AA	AA	AA	AG	AA	AA	AG	AA	AA	AA	AA	AA	AA	AA	AA	AA	AA	AA	AA	AA	AG	AA	AA	AG	AA	AG	AG	AA	AA	AG	AA	AG	AA	AA	AA	AA	AA	AA	AA	AG	AA	AA
chr11_1471534_A_G	11	1471534	GG	GG	GG	AG	GG	GG	GG	GG	GG	GG	GG	GG	GG	GG	AG	GG	AG	AG	GG	GG	GG	GG	GG	GG	GG	GG	GG	GG	GG	GG	GG	GG	GG	AG	GG	GG	GG	GG	GG	GG	AG	GG	GG	GG	GG	AG	GG
chr11_1471893_C_T	11	1471893	CT	TT	TT	CT	TT	TT	TT	TT	TT	TT	TT	TT	TT	CT	CT	TT	CT	CT	CT	TT	TT	TT	TT	TT	TT	TT	TT	CT	TT	TT	TT	TT	CT	CT	TT	TT	CT	CT	TT	TT	CT	TT	TT	TT	TT	CT	TT
chr11_1475368_A_G	11	1475368	GG	GG	GG	GG	GG	AG	GG	GG	GG	GG	GG	GG	GG	GG	GG	GG	GG	GG	GG	GG	GG	GG	AG	GG	GG	GG	GG	GG	GG	AG	GG	GG	GG	GG	GG	GG	GG	GG	GG	AA	GG	GG	GG	GG	AG	GG	GG
chr11_14755720_C_T	11	14755720	TT	TT	CT	CT	CT	CC	TT	CT	TT	CT	TT	CT	CC	CT	TT	TT	CT	TT	TT	CC	TT	TT	CC	CT	CT	CT	CT	TT	TT	CT	TT	CT	CC	TT	TT	CT	TT	CC	CT	CT	CT	CC	CT	CT	CT	CT	CT
chr11_14838294_C_T	11	14838294	CT	CC	CT	CC	CC	CC	CC	CC	CT	CC	CT	CC	CC	CC	CC	CC	CC	CT	CT	CC	CC	CC	CC	CC	CC	CT	CT	CT	CT	CT	CT	CC	CC	CC	CT	CC	TT	CC	CC	CC	CC	CC	CT	CC	CT	CC	CC
chr11_14858516_C_T	11	14858516	TT	TT	CT	CT	CT	CC	TT	CT	TT	CT	TT	CT	CC	CT	TT	TT	CT	TT	TT	CC	TT	TT	CC	CT	CT	TT	TT	TT	TT	CT	TT	CT	CC	TT	TT	CT	TT	CC	CT	CT	CT	CC	CT	CT	CT	CT	CT
chr11_14962357_A_G	11	14962357	AA	AA	AG	AG	AG	GG	AA	AG	AA	AG	AA	AG	GG	AG	AA	AA	AG	AA	AA	GG	AA	AA	GG	AG	AG	AA	AA	AA	AA	AG	AA	AG	GG	AA	AA	AG	AA	GG	AG	AG	AG	GG	AG	AG	AG	AG	AG
chr11_15064080_A_G	11	15064080	AG	AG	AA	AA	AA	AA	AG	AA	AG	AA	AG	AA	AA	AG	AA	AA	AA	AA	AG	AA	AG	AA	AA	AA	AA	AA	AG	AG	AG	AA	AG	AA	AA	AA	AG	AA	AA	AA	AG	AG	AG	AA	AG	AA	AA	AG	AA
chr11_15173204_A_C	11	15173204	CC	AC	CC	CC	CC	CC	AC	CC	AC	CC	AC	CC	CC	AC	CC	CC	CC	CC	CC	CC	AC	CC	CC	CC	CC	CC	CC	AC	CC	CC	CC	CC	CC	CC	AC	CC	CC	CC	AC	AC	AC	CC	AC	CC	CC	AC	CC
chr11_1548729_C_T	11	1548729	CT	CC	CC	CT	CC	CT	CC	CC	CT	CT	CC	CC	CT	CT	CT	CC	CT	CT	CT	CT	CC	CT	TT	CC	CC	CT	TT	CC	CT	CT	CT	CC	CT	CT	CT	CC	CC	CC	TT	TT	CT	CT	CC	CC	CT	CT	CT
chr11_15609360_C_T	11	15609360	CT	CT	CC	CC	CC	CC	CT	CC	CT	CC	CT	CC	CC	CT	CT	CC	CC	CT	CT	CC	CT	CC	CC	CC	CC	CC	CC	TT	CT	CT	CT	CC	CC	CC	CT	CC	CT	CC	CT	CT	CT	CC	CT	CC	CC	CT	CC
chr11_15623395_A_G	11	15623395	AG	GG	GG	GG	GG	GG	GG	AG	GG	GG	AG	GG	GG	GG	AG	GG	AG	AG	AG	GG	GG	GG	GG	GG	AG	AG	AA	GG	GG	GG	GG	GG	GG	AG	GG	GG	GG	GG	GG	GG	GG	GG	GG	AG	GG	GG	GG
chr11_15623525_A_G	11	15623525	GG	AG	AA	AA	AA	AA	AA	AG	AA	AA	GG	AA	AA	AG	GG	AA	AG	AG	GG	AA	AG	AA	AA	AA	AG	AG	GG	AG	AA	AG	AA	AA	AA	AG	AG	AA	AA	AA	AA	AG	AA	AA	AG	AG	AA	AG	AA
chr11_15715454_A_C	11	15715454	AA	AA	AC	AC	AA	AC	AA	AC	AA	AC	AA	AC	AC	AC	AA	AA	AC	AA	AA	AC	AA	AA	AC	AC	AC	AC	AC	AC	AA	AC	AA	AA	CC	AA	AA	AC	AC	CC	AC	AC	AC	AC	AC	AC	AC	AC	AC
chr11_15810611_A_G	11	15810611	AG	AA	AA	AA	AA	AA	AG	AG	AA	AG	AG	AA	AA	AA	AG	AG	AG	AG	AG	AA	AA	AG	AA	AG	AG	AG	GG	AA	AA	AA	AA	AA	AA	GG	AA	AA	AA	AA	AA	AA	AA	AA	AA	AG	AA	AA	AA
chr11_1589316_A_G	11	1589316	AG	GG	GG	GG	AG	AG	AG	AG	GG	AG	GG	GG	GG	GG	GG	GG	AG	GG	AG	GG	AG	GG	AG	GG	GG	AG	AG	GG	GG	AG	AG	GG	GG	GG	GG	GG	AG	GG	AA	AG	GG	GG	GG	AG	AG	AG	AG
chr11_15938143_A_G	11	15938143	AA	AG	AG	AA	AG	AA	AG	AA	AG	AG	AA	AA	AA	AA	AA	GG	AA	AA	AA	AA	AG	GG	AA	AG	AA	AG	AA	AA	AG	AA	AG	AA	AA	AG	AG	AG	AG	AA	AA	AA	AA	AA	AA	AA	AG	AA	AG
chr11_15961490_A_C	11	15961490	AC	CC	AC	AA	AC	AA	AC	AC	AC	AC	AC	AA	AA	AA	AC	AC	AC	CC	AC	AA	AC	AC	AA	AC	AC	AC	AC	CC	AC	AA	AC	AA	AA	CC	CC	AC	CC	AA	AA	AA	AC	AA	AA	AC	AC	AC	AC
chr11_16015640_C_T	11	16015640	CT	TT	CT	CT	TT	TT	CT	TT	CT	CT	CT	CT	CT	CC	TT	TT	TT	TT	CT	CT	TT	TT	CT	CT	CT	TT	TT	TT	CT	CT	CT	TT	CT	TT	TT	CT	TT	CC	CC	CC	CT	TT	CT	CT	CT	CT	CT
chr11_16043080_A_G	11	16043080	AG	AG	AG	AG	AA	AG	AG	AG	AG	AG	AG	AG	AG	GG	AG	AA	AG	AA	AG	AG	AA	AA	AG	AG	AG	AG	AG	AA	AG	GG	AG	AA	GG	AA	AG	AG	AG	GG	GG	GG	GG	AG	GG	AG	AG	AG	AG
chr11_16084253_A_G	11	16084253	GG	AG	GG	GG	GG	GG	GG	GG	AG	GG	AG	GG	GG	AG	GG	GG	GG	GG	AG	GG	AG	GG	GG	GG	GG	GG	GG	AG	GG	GG	GG	GG	GG	GG	AG	GG	GG	GG	GG	AG	GG	GG	AG	GG	GG	AG	GG
chr11_16185126_C_T	11	16185126	CC	CT	CT	CT	TT	CT	CT	CC	TT	CT	CT	CT	CT	CC	CT	TT	CC	CC	CC	CT	CT	TT	CT	CT	CC	CT	CC	CC	CT	CT	CT	TT	CC	CT	CT	CT	CT	CC	CC	CC	CC	CT	CT	CC	CT	CC	CT
chr11_16289911_A_G	11	16289911	GG	AG	GG	GG	AG	GG	GG	GG	GG	GG	GG	GG	GG	GG	GG	GG	GG	GG	GG	GG	GG	GG	GG	GG	GG	GG	GG	GG	GG	GG	GG	GG	GG	GG	GG	AG	GG	GG	GG	GG	GG	GG	GG	GG	GG	GG	AG
chr11_16292251_C_T	11	16292251	CC	CT	CC	CC	CT	CC	CT	CC	CC	CT	CC	CC	CC	CC	CC	CT	CC	CC	CC	CC	CC	CT	CC	CT	CC	CT	CT	CC	CC	CC	CC	CC	CC	CT	CC	CT	CC	CC	CC	CC	CT	CC	CC	CC	CC	CC	CT
chr11_16349241_A_C	11	16349241	AC	AA	AC	AA	AA	AA	AA	AA	AC	AA	AA	AA	AA	AA	AC	AA	AA	AA	AA	AA	AA	AA	AA	AA	AA	AC	AA	AA	AC	AA	AC	AA	AA	AA	AC	AA	CC	AA	AA	AA	AA	AA	AA	AC	AC	AA	AA
chr11_16391300_C_T	11	16391300	CC	CC	CT	CC	CC	CC	CT	CC	CT	CT	CC	CC	CC	CC	CC	CT	CC	CC	CC	CC	CC	CT	CC	CT	CC	CT	CC	CC	CT	CC	CT	CC	CC	CT	CT	CC	0	CC	CC	CC	CC	CC	CC	CC	CT	CC	CC
chr11_164410_C_T	11	164410	CC	TT	CC	CC	CC	CT	CT	CT	CC	CT	TT	TT	CC	CT	CC	TT	CC	CT	CT	CT	CT	CC	CT	CT	CT	CC	CT	CT	CT	CT	CT	TT	CT	CT	CT	CC	CC	CC	CT	TT	CT	CT	CT	CT	CC	CC	CC
chr11_16467412_C_T	11	16467412	TT	CC	CT	TT	CT	TT	CT	TT	CT	CT	TT	TT	TT	TT	CC	CC	TT	CT	CT	TT	CC	CC	TT	CT	TT	CC	CT	CC	CT	CT	CT	TT	TT	CT	CC	CT	CC	TT	TT	TT	CT	TT	TT	TT	CT	CT	CT
chr11_16505598_G_T	11	16505598	TT	TT	GT	GG	GT	GT	GT	GT	GT	GT	GG	GG	GG	GG	TT	TT	GT	GT	GG	GG	TT	TT	GG	GT	GG	TT	GT	TT	GT	GT	GT	GG	GT	GT	TT	GT	TT	GG	GG	GT	GT	GT	GT	GT	GT	GT	GT
chr11_1651451_A_G	11	1651451	AG	AA	AA	AG	AG	AG	AG	AG	AG	AG	AA	AA	AG	AG	AG	AA	GG	GG	AG	AG	AG	AG	GG	AA	AA	AG	GG	AA	AG	AG	AG	AA	AG	AG	AG	AA	AA	AA	GG	GG	AG	AG	AA	AG	AG	GG	AG
chr11_16602378_C_T	11	16602378	CT	CC	CC	CC	CC	CC	CC	CC	CC	CT	CC	CC	CC	CC	CT	CT	CC	CT	CC	CC	CC	CT	CC	CT	CC	CC	CC	CT	CC	CC	CC	CC	CC	CT	CC	CC	CT	CC	CC	CC	CC	CC	CC	CT	CC	CC	CC
chr11_16651112_A_G	11	16651112	AG	AG	AA	AG	GG	AG	AG	AG	AG	AG	GG	AG	GG	AA	AG	AG	AG	GG	AG	AA	AA	AG	AG	AG	AG	AA	GG	AA	AA	AA	AA	GG	AA	GG	AA	AG	AG	AA	AG	AA	AA	AG	AG	AG	AA	AA	AG
chr11_16692590_C_T	11	16692590	CT	CC	CT	CT	CC	CC	CC	CC	CC	CT	CC	CC	CC	TT	CC	CC	CC	CC	CC	CC	CC	CC	CT	CT	CT	CC	CC	CC	CT	CT	CT	CC	CT	CC	CC	CT	CC	TT	CT	TT	CT	CC	CC	CT	CT	CT	CT
chr11_16735544_A_G	11	16735544	AG	GG	AG	AG	GG	AG	GG	AG	GG	AG	GG	AG	GG	AA	AG	GG	AG	AG	GG	GG	GG	GG	AG	AG	AG	AG	GG	AG	AG	AA	AG	GG	AA	GG	GG	AG	AG	AA	AG	AA	AG	AG	AG	AG	AG	AG	AG
chr11_16765358_G_T	11	16765358	GG	TT	GG	GT	TT	GT	TT	GT	GT	GG	TT	GT	TT	GG	GG	GT	GT	GT	TT	GT	GT	GT	GT	GG	GT	GG	TT	GG	GG	GG	GG	TT	GG	GT	GG	GT	GG	GG	GT	GG	GG	GT	GT	GG	GG	GG	GT
chr11_16788923_A_G	11	16788923	AG	GG	AG	AG	GG	AG	GG	AG	AG	AG	AG	GG	GG	AA	AG	GG	AG	GG	GG	GG	AG	GG	AG	AG	AG	GG	GG	AG	AG	AA	AG	GG	AG	GG	AG	AG	GG	AA	AG	AA	AG	GG	AA	AG	AG	AA	AG
chr11_16789282_G_T	11	16789282	GT	GG	GT	GT	GG	GT	GG	GT	GT	GT	GT	GG	GG	TT	GT	GG	GT	GT	GG	GG	GT	GG	GT	GT	GT	GG	GG	TT	GT	TT	GT	GG	GT	GG	GT	GT	GG	TT	GT	TT	GT	GG	TT	GT	GT	TT	GT
chr11_16932395_C_T	11	16932395	CC	CC	CT	CT	CC	CT	CC	CT	CC	CT	CT	CT	CC	TT	CC	CC	CT	CC	CC	CC	CC	CC	CT	CT	CT	CT	CC	CT	CT	CT	CT	CC	CT	CC	CC	CT	CC	TT	CT	TT	CT	CC	TT	CT	CT	CT	CT
chr11_16939701_A_G	11	16939701	AA	AG	AG	AA	AG	AA	AA	AA	AG	AA	AA	AA	AA	AA	AG	GG	AA	AA	AA	AG	AG	AG	AA	AA	AA	AG	AA	AA	AG	AG	AG	AA	AA	AA	AG	AG	AG	AA	AA	AA	AG	AA	AA	AA	AG	AA	AG
chr11_16964505_A_G	11	16964505	GG	AG	AG	GG	AG	GG	GG	GG	AG	GG	GG	GG	GG	GG	AG	AA	GG	GG	GG	AG	AG	AG	GG	GG	GG	AG	GG	GG	AG	AG	AG	GG	GG	GG	AG	AG	AG	GG	GG	GG	AG	GG	GG	GG	AG	GG	AG
chr11_1699474_C_T	11	1699474	TT	CC	CC	CT	CC	CT	CT	CT	CT	CT	CC	CC	CC	CT	CT	CC	TT	TT	CT	CC	CC	CT	TT	CC	CC	CT	CC	CT	CC	CT	CT	CC	CT	CT	CC	CC	CT	CC	TT	TT	CT	CC	CC	CT	CT	CT	CT
chr11_17171486_G_T	11	17171486	TT	TT	TT	GT	GT	GG	GT	GG	TT	TT	GT	GT	GG	GT	TT	TT	GG	GT	GG	TT	TT	TT	GT	TT	GT	TT	GG	TT	TT	TT	TT	GG	TT	GT	TT	TT	TT	TT	GT	TT	TT	GT	GT	TT	TT	TT	GT
chr11_1719115_C_T	11	1719115	TT	CC	CC	CT	CC	CT	CT	CT	CT	CT	CC	CC	CT	CC	CT	CC	TT	TT	CT	CT	CC	CT	TT	CC	CC	CC	CT	CC	CT	CT	CT	CC	CC	CT	CT	CC	CT	CC	CT	TT	CT	CT	CC	CT	CC	CT	CT
chr11_17214290_A_C	11	17214290	CC	CC	AC	CC	CC	CC	CC	CC	AC	CC	CC	CC	CC	CC	CC	CC	CC	CC	CC	AC	CC	CC	CC	CC	CC	AC	CC	CC	AC	CC	AC	CC	CC	CC	AC	CC	AC	CC	CC	CC	CC	CC	CC	CC	AC	CC	CC
chr11_17240520_A_G	11	17240520	AG	AG	AG	GG	AG	GG	GG	GG	AG	GG	GG	GG	GG	GG	AG	AA	GG	GG	GG	AG	AG	AG	GG	GG	GG	AG	GG	GG	AG	GG	AG	GG	AG	GG	AG	AG	AG	GG	GG	GG	GG	AG	GG	AG	AG	GG	AG
chr11_17273895_A_G	11	17273895	AG	AG	AG	GG	AG	GG	GG	GG	AG	GG	GG	GG	GG	GG	AG	AA	GG	GG	GG	AG	AG	AG	GG	GG	GG	AG	GG	GG	AG	GG	AG	GG	AG	GG	AG	AG	AA	GG	GG	GG	GG	AG	GG	AG	AG	GG	AG
chr11_17344939_C_T	11	17344939	CC	CT	CT	CT	CT	TT	CC	CT	CC	CT	CC	CT	TT	CT	CC	CC	CT	CC	CC	CC	CT	CC	TT	CT	TT	CT	CC	CT	CT	CT	CT	CC	CT	CT	CT	TT	CC	TT	CT	TT	TT	CT	CT	CT	CT	TT	TT
chr11_17468869_A_G	11	17468869	GG	AG	AG	GG	GG	GG	AG	GG	AG	GG	GG	GG	GG	GG	GG	AA	GG	AG	GG	AA	AG	AG	GG	GG	GG	AG	GG	AG	AG	GG	AG	GG	GG	GG	AG	GG	AA	GG	GG	GG	GG	GG	GG	GG	AG	GG	GG
chr11_17468987_A_C	11	17468987	AA	AA	AC	AA	AA	AA	AA	AA	AC	AA	AA	AA	AA	AA	AA	AA	AA	AA	AA	AC	AA	AA	AA	AA	AA	AC	AA	AA	AC	AA	AC	AA	AA	AA	AC	AA	CC	AA	AA	AA	AA	AA	AA	AA	AC	AA	AA
chr11_1758956_C_T	11	1758956	CC	TT	TT	TT	TT	CT	CT	CT	TT	CT	TT	TT	TT	CT	TT	TT	CT	CT	TT	TT	TT	CT	CC	TT	TT	CT	TT	TT	TT	CT	CT	TT	CT	TT	TT	TT	TT	TT	CC	CC	TT	TT	TT	CT	CT	TT	CT
chr11_17604530_G_T	11	17604530	GG	TT	GT	TT	TT	TT	TT	TT	GG	GT	TT	TT	TT	GT	GT	GG	TT	GT	TT	GT	GT	GG	TT	GT	TT	GT	TT	TT	GT	TT	GT	TT	TT	GT	GT	TT	GT	TT	TT	TT	TT	TT	TT	GT	GT	TT	TT
chr11_17614467_A_G	11	17614467	AG	GG	AG	GG	GG	GG	GG	GG	AG	AG	GG	GG	GG	GG	AG	GG	GG	GG	GG	AG	GG	AG	GG	AG	GG	AG	GG	GG	AG	GG	AG	GG	GG	AG	AG	GG	AG	GG	GG	GG	GG	GG	GG	AG	AG	GG	GG
chr11_17647517_C_T	11	17647517	CC	TT	CT	TT	TT	TT	TT	TT	CC	CT	CT	TT	TT	CT	CT	CC	TT	CC	TT	CT	CT	CC	TT	CT	TT	CT	TT	TT	CT	TT	CT	TT	TT	CT	CT	TT	CC	TT	TT	TT	TT	TT	CT	CT	CT	TT	TT
chr11_17689058_A_G	11	17689058	AG	AG	AG	AG	AA	GG	AG	AA	AG	AA	AG	AG	GG	AA	AG	AA	AA	AA	AG	GG	AG	AA	AG	AA	AG	GG	AA	GG	GG	AA	GG	AA	AA	GG	GG	AA	AG	AG	AG	AG	AG	AG	GG	AG	AG	AG	AA
chr11_17744978_A_G	11	17744978	AG	AG	GG	AG	AG	AA	GG	AG	GG	AG	AG	AG	GG	GG	AG	AA	AG	AA	GG	GG	AA	AA	AG	AG	GG	AG	GG	AA	GG	GG	GG	GG	AG	AG	AG	AG	AG	AG	AG	GG	AG	AA	AG	AG	GG	AG	AA
chr11_17795007_A_G	11	17795007	GG	GG	GG	GG	GG	AA	GG	GG	GG	GG	GG	AG	GG	GG	GG	GG	GG	GG	GG	GG	GG	GG	AG	GG	GG	AG	GG	AG	GG	GG	GG	GG	GG	AG	GG	GG	GG	AG	AG	GG	AG	AG	GG	GG	GG	GG	GG
chr11_17822807_A_G	11	17822807	AA	AA	AA	AA	AA	AA	AA	AA	AA	AG	AA	AA	AA	AA	AA	AA	AA	AA	AA	AA	AA	AG	AA	AG	AA	AA	AA	AA	AA	AA	AA	AA	AA	AA	AA	AA	AA	AA	AA	AA	AA	AA	AA	AA	AA	AA	AA
chr11_1788083_A_C	11	1788083	AC	CC	CC	AC	CC	AC	AC	AC	AC	CC	CC	CC	CC	CC	AC	CC	AA	AA	AC	CC	CC	AC	AA	CC	CC	CC	CC	AC	CC	AC	CC	CC	CC	AC	CC	CC	AC	CC	CC	AA	AC	CC	CC	AC	CC	AC	CC
chr11_17926031_G_T	11	17926031	GG	TT	GG	GG	GG	GG	GT	GG	GG	GG	GG	GG	GG	GG	GG	GG	GG	GG	GG	GT	GG	GG	GG	GG	GG	GG	GG	GG	GG	GG	GG	GG	GT	GG	GG	GG	GG	GG	GG	GG	GT	GT	GG	GG	GG	GG	GG
chr11_17929635_C_T	11	17929635	TT	TT	CT	TT	TT	CT	TT	TT	CT	TT	TT	CT	TT	TT	TT	TT	TT	TT	TT	CT	TT	TT	TT	TT	TT	CC	TT	TT	CT	TT	CT	TT	TT	TT	CT	TT	CT	TT	TT	TT	TT	TT	TT	TT	CT	TT	TT
chr11_18057143_C_T	11	18057143	CT	CT	CT	CT	TT	TT	CT	TT	CT	CT	TT	TT	CT	TT	CT	CC	TT	TT	TT	CC	CC	CC	TT	CT	CT	CT	TT	TT	CT	TT	CT	TT	TT	CT	CC	TT	TT	TT	TT	TT	TT	TT	CT	CT	CT	CT	TT
chr11_1807017_A_G	11	1807017	AG	GG	GG	AG	GG	AG	AG	AG	AG	GG	GG	GG	GG	AG	AG	GG	AA	AA	AG	GG	GG	AG	AA	GG	GG	AG	GG	AG	GG	AG	GG	GG	AG	AG	GG	GG	AG	GG	AG	AA	AG	GG	GG	AG	AG	AG	GG
chr11_18119869_G_T	11	18119869	TT	TT	TT	TT	TT	TT	TT	TT	TT	TT	TT	TT	GT	TT	TT	TT	TT	GT	TT	TT	TT	TT	TT	TT	GT	TT	TT	GT	TT	TT	TT	TT	TT	GT	TT	TT	GT	GT	TT	TT	TT	TT	GT	TT	TT	TT	TT
chr11_18121830_G_T	11	18121830	GT	GG	GG	GG	GT	TT	GG	GT	GT	GG	GT	GT	GG	GT	GG	GG	GT	GT	GT	GG	GG	GG	GG	GG	GG	GT	GG	GG	GT	GG	GG	GG	GG	GG	GG	GT	GT	GG	GG	GT	GG	GG	GT	GG	GG	GG	TT
chr11_18152805_C_T	11	18152805	CT	TT	TT	TT	TT	TT	TT	TT	CT	TT	CT	TT	TT	CT	TT	TT	TT	CT	CT	TT	TT	TT	TT	TT	TT	TT	TT	TT	CT	TT	TT	TT	TT	TT	TT	TT	TT	TT	TT	CT	TT	TT	CT	TT	TT	TT	TT
chr11_18193179_C_T	11	18193179	TT	TT	CT	CT	CT	TT	CT	CT	CT	CT	CT	CT	CT	TT	CT	CC	CT	TT	CT	CT	CT	CT	CT	TT	TT	CT	CC	CT	CT	CT	CC	CC	TT	CT	CT	TT	TT	TT	CC	TT	TT	CT	TT	TT	CT	TT	TT
chr11_18226816_A_G	11	18226816	AG	AG	GG	GG	GG	GG	AG	GG	GG	GG	GG	AG	AG	GG	AG	AA	GG	GG	GG	AG	AG	AG	GG	GG	AG	GG	GG	AG	GG	GG	AG	GG	GG	AG	AG	GG	GG	GG	AG	GG	GG	AG	AG	AG	GG	GG	GG
chr11_18261174_C_T	11	18261174	TT	TT	TT	TT	TT	TT	TT	TT	TT	CT	TT	TT	TT	TT	TT	TT	TT	TT	TT	TT	TT	CT	TT	CT	TT	TT	TT	TT	TT	TT	TT	TT	TT	TT	TT	TT	TT	TT	TT	TT	TT	TT	TT	TT	TT	TT	TT
chr11_18261226_A_G	11	18261226	AA	AA	AG	AA	AA	AA	AA	AA	AG	AA	AA	AA	AA	AA	AA	AA	AG	AA	AA	AG	AA	AA	AA	AA	AA	AG	AA	AA	AG	AA	AG	AA	AA	AA	AA	AA	AA	AA	AA	AA	AA	AA	AA	AA	AG	AA	AA
chr11_18295660_C_T	11	18295660	CC	CC	CT	CC	CT	CT	CC	CT	CC	CC	CC	CC	CC	CT	CC	CC	CT	CC	CC	CC	CC	CC	CT	CT	CT	CC	CC	CC	CC	CT	CC	CC	TT	CC	CC	TT	CC	CT	CC	CT	CT	CC	CC	CT	CT	CT	TT
chr11_18318407_A_C	11	18318407	AC	AC	AC	CC	CC	CC	AC	CC	AC	CC	CC	AC	AC	CC	AC	AA	AC	CC	CC	AA	AC	AC	CC	CC	AC	AC	CC	AC	AC	CC	AA	CC	CC	AC	AC	CC	CC	CC	AC	CC	CC	AC	AC	AC	AC	CC	CC
chr11_18372364_G_T	11	18372364	GT	GT	GG	GT	GT	TT	GG	GT	GT	GG	GT	GT	GG	GT	GG	GG	GT	TT	GT	GG	GT	GG	GG	GG	GG	GT	GG	GG	GT	GG	GG	GG	GG	GT	GT	GT	TT	GG	GG	GT	GT	GG	GT	GG	GG	GT	TT
chr11_18428521_C_T	11	18428521	CT	CT	CT	TT	CT	TT	CC	CT	TT	CC	CT	TT	CC	CT	CC	TT	TT	TT	CT	CT	TT	CT	CC	CC	CC	TT	CC	TT	TT	CC	TT	CT	CC	CT	TT	CT	TT	CT	CT	CT	CT	CC	CT	CC	CC	CT	TT
chr11_18500434_C_T	11	18500434	CT	CT	CT	TT	CT	TT	CC	CT	CT	CC	CT	CT	CC	TT	CC	CC	CT	CT	CT	CC	CT	CC	CT	CC	CC	CT	CC	TT	CT	CT	CT	CT	TT	CC	TT	CT	CC	TT	CT	TT	CT	CC	CT	CT	CC	TT	TT
chr11_1855220_C_T	11	1855220	TT	TT	TT	TT	TT	TT	TT	TT	TT	CT	TT	TT	TT	TT	TT	TT	TT	TT	TT	TT	TT	TT	TT	TT	TT	TT	TT	CT	TT	TT	CT	TT	TT	TT	TT	TT	TT	TT	CT	TT	TT	TT	TT	TT	TT	TT	CT
chr11_18581050_A_G	11	18581050	GG	AG	GG	GG	GG	GG	AG	GG	GG	GG	GG	GG	GG	GG	GG	GG	GG	GG	GG	AG	GG	GG	GG	GG	GG	GG	GG	GG	GG	GG	GG	GG	GG	GG	GG	GG	GG	GG	GG	GG	GG	AG	GG	GG	AG	GG	GG
chr11_18602424_A_G	11	18602424	GG	GG	AG	GG	GG	GG	GG	GG	GG	GG	GG	GG	GG	AG	GG	GG	GG	AG	GG	GG	GG	GG	AG	GG	GG	AG	GG	GG	AG	AG	GG	GG	AA	GG	GG	GG	GG	AG	GG	AG	GG	AG	GG	AG	GG	GG	GG
chr11_18632685_C_T	11	18632685	CC	CC	CC	CC	CC	CC	CC	CC	CC	CT	CC	CC	CC	CC	CC	CC	CC	CC	CC	CC	CC	CT	CC	TT	CT	CC	CC	CC	CC	CC	CC	CC	CC	CC	CC	CT	CC	CC	CC	CC	CC	CC	CC	CC	CT	CC	CC
chr11_18709541_A_G	11	18709541	AA	AA	AA	AA	AA	AA	AA	AA	AA	AG	AA	AA	AA	AA	AA	AA	AA	AA	AA	AA	AA	AG	AA	GG	AG	AA	AA	AA	AA	AA	AA	AA	AA	AA	AA	AG	AA	AA	AA	AA	AA	AA	AA	AA	AG	AA	AA
chr11_18875384_C_T	11	18875384	CC	CT	CT	CC	CC	CC	CC	CC	CC	CC	CC	CC	CC	CT	CC	CT	CC	CT	CC	CC	CC	CC	TT	CC	CT	CC	CC	CC	CT	CT	CC	CC	TT	CC	CC	CC	CT	TT	CC	CT	CC	CT	CC	CT	CC	CC	CC
chr11_1887956_A_C	11	1887956	AA	AA	AA	AA	AA	AC	AA	AA	AA	AC	AA	AA	AA	AC	AA	AA	AA	AC	AC	AA	AA	AA	CC	AA	AA	AC	AA	AC	AA	AC	AC	AA	AC	AA	AA	AA	AA	AA	CC	CC	AA	AA	AA	AA	AC	AA	AC
chr11_18971504_C_T	11	18971504	CT	TT	TT	TT	TT	CT	TT	TT	CT	TT	TT	TT	TT	CT	TT	TT	TT	CT	CT	TT	TT	TT	TT	TT	TT	CT	TT	TT	CT	TT	TT	TT	TT	TT	TT	TT	TT	TT	TT	CT	TT	CT	TT	TT	TT	TT	TT
chr11_19109656_A_C	11	19109656	CC	CC	AA	CC	CC	CC	CC	CC	AC	CC	CC	CC	AC	AC	CC	AC	AA	CC	CC	AC	AC	AC	AC	CC	CC	CC	CC	CC	CC	AC	AC	CC	AA	AC	CC	CC	CC	AC	CC	AC	CC	AC	CC	AC	CC	CC	CC
chr11_1921957_C_T	11	1921957	CC	CC	CC	CC	CC	CC	CC	CC	CC	CT	CC	CC	CC	CC	CC	CC	CC	CC	CT	CC	CC	CC	CC	CC	CC	CT	CC	CT	CC	CC	CT	CC	CC	CC	CC	CC	CT	CC	TT	CT	CC	CC	CC	CC	CT	CC	CT
chr11_19236103_A_C	11	19236103	AC	AC	AC	AA	AC	AA	AC	AC	AC	AC	AC	AC	AC	AA	AC	AA	AC	AC	AC	CC	AA	AA	AA	AA	AA	AA	CC	AC	AA	AA	CC	AC	AA	AA	AC	AA	AC	AA	AC	AA	AC	AC	AC	AC	AC	AA	AA
chr11_1928891_C_T	11	1928891	TT	TT	TT	TT	TT	CT	TT	TT	TT	CT	TT	TT	CT	CT	TT	TT	TT	CT	CT	CT	TT	TT	CC	TT	TT	CT	CT	CC	CT	CT	CT	TT	CT	TT	CT	TT	CT	TT	CC	CC	TT	CT	TT	TT	CT	TT	CT
chr11_19306558_A_G	11	19306558	AA	AG	AG	AA	AA	AA	AG	AA	AA	AA	AA	AG	AG	AG	AA	AG	AG	AA	AA	AG	AG	AG	AG	AA	AA	AG	AA	AG	AA	AG	AA	AA	GG	GG	AA	AA	AA	GG	AA	AG	AA	AG	AA	AG	AG	AA	AA
chr11_19311290_C_T	11	19311290	CC	CT	CT	CC	CC	CC	CT	CC	CC	CC	CC	CC	CC	CT	CC	CT	CT	CT	CC	CT	CT	CT	CT	CC	CC	CC	CC	CT	CC	CT	CC	CC	TT	CC	CC	CC	CT	TT	CC	CT	CC	CT	CC	CT	CT	CC	CC
chr11_19350926_A_C	11	19350926	AC	AA	AA	AA	AC	CC	AC	AC	AA	AA	AA	CC	AA	AA	AC	AA	AA	AA	AA	AA	AA	AA	AC	AA	AC	AC	AA	AC	AC	AC	AC	AA	AA	AA	AC	AC	AA	AA	CC	AA	AC	AA	AA	AA	AA	AA	CC
chr11_19382066_C_T	11	19382066	CC	CT	CT	CT	CC	CC	CC	CC	CC	CC	CC	CC	CC	CT	CC	TT	CT	CC	CC	CC	TT	CC	CT	CC	CC	CC	CC	CC	CC	CT	CC	CC	TT	CC	CT	CC	CC	TT	CC	CT	CC	CC	CC	CT	CC	TT	CC
chr11_193941_A_G	11	193941	AG	GG	GG	GG	AG	GG	GG	GG	GG	GG	GG	GG	GG	GG	AG	GG	AG	AG	GG	GG	GG	GG	GG	GG	GG	GG	GG	GG	GG	GG	AG	GG	GG	AG	GG	AG	GG	AG	GG	GG	GG	GG	GG	GG	GG	AG	AG
chr11_19427512_A_G	11	19427512	AA	AA	AG	AA	AA	AA	AA	AA	AA	AA	AA	AA	AA	AG	AA	AA	AG	AA	AA	AA	AA	AA	AG	AA	AA	AA	AA	AA	AA	AG	AA	AA	GG	AA	AA	AA	AA	AG	AA	AG	AA	AA	AA	AG	AA	AA	AA
chr11_19454806_C_T	11	19454806	CT	CC	CC	CT	CT	CC	CC	CT	CC	CT	CT	CC	CC	CC	CT	CC	CC	CC	CT	CC	CT	CC	CT	CC	CT	CC	TT	CC	CT	CC	CC	CT	CC	CC	CT	CC	CC	CC	CC	CC	CT	CT	CT	CT	CC	TT	CC
chr11_19551429_A_G	11	19551429	AA	AA	AG	AG	AA	AA	AA	AA	AG	AA	AG	AA	AG	AA	AA	AA	AG	AA	AA	AG	AA	AA	AA	AA	AA	AA	AA	AA	AA	AA	AG	AG	AA	AA	AA	AA	GG	AA	AA	AA	AA	AG	AG	AA	AA	AA	AA
chr11_19684066_A_G	11	19684066	GG	AG	GG	GG	GG	GG	GG	GG	GG	AG	AG	GG	AG	GG	GG	AG	GG	GG	GG	GG	GG	AG	GG	AA	AG	GG	GG	GG	GG	GG	GG	GG	GG	AG	GG	AG	GG	GG	GG	GG	GG	GG	AG	GG	AG	GG	GG
chr11_19692807_C_T	11	19692807	CC	CT	CT	CC	CC	CC	CT	CC	CT	CC	CC	CT	CT	CC	CC	CT	CT	CC	CC	TT	CT	CT	CC	CC	CC	CC	CC	CT	CC	CC	TT	CC	CC	CC	CT	CC	CT	CC	CT	CC	CC	CT	CC	CC	CT	CC	CC
chr11_19725569_C_T	11	19725569	CC	CT	CC	CC	CC	CC	CC	CC	CC	CT	CT	CT	CT	CC	CC	CT	CC	CC	CC	CC	CC	CT	CC	TT	CT	CT	CC	CT	CC	CC	CC	CC	CC	CT	CC	CT	CC	CT	CC	CC	CC	CC	CT	CC	CT	CC	CC
chr11_1991860_C_T	11	1991860	TT	TT	TT	TT	TT	CT	TT	TT	TT	TT	TT	TT	TT	TT	TT	TT	TT	CT	TT	TT	TT	TT	CT	TT	TT	CT	TT	TT	TT	CT	TT	TT	TT	TT	TT	TT	TT	TT	CT	CT	TT	TT	TT	TT	CT	TT	TT
chr11_2059019_A_G	11	2059019	AA	AA	AA	AA	AA	AG	AA	AA	AA	AA	AA	AA	AA	AA	AA	AA	AA	AG	AG	AA	AA	AA	GG	AA	AA	AG	AA	GG	AA	AG	AA	AA	AA	AA	AA	AA	AA	AA	AG	GG	AA	AA	AA	AA	AG	AA	AA
chr11_2120499_C_T	11	2120499	TT	TT	TT	TT	TT	TT	TT	TT	TT	CT	TT	TT	TT	CT	TT	TT	TT	TT	TT	TT	TT	TT	TT	TT	TT	TT	TT	TT	TT	TT	CT	TT	CT	TT	TT	TT	TT	TT	CT	TT	TT	TT	TT	TT	TT	TT	CT
chr11_2122850_C_T	11	2122850	CT	CT	CC	CC	CT	CT	CT	CT	CC	CT	CT	CT	CC	CT	CC	CT	CT	CC	TT	CC	CC	CC	CC	CT	CT	CC	CC	CT	CC	CC	CC	CT	CC	CT	CT	CT	CT	CC	CC	CT	CT	CC	CC	CT	CC	CC	CT
chr11_2194786_A_C	11	2194786	AC	AC	CC	CC	AC	CC	AC	AC	CC	AC	AC	AC	CC	AC	CC	AC	AC	CC	AC	CC	CC	CC	CC	CC	AC	CC	CC	CC	CC	CC	CC	AC	CC	AC	AC	AC	AC	CC	CC	CC	AC	CC	CC	AC	CC	CC	AC
chr11_221180_A_G	11	221180	AG	AA	AA	AA	AG	AA	AA	AA	AA	AA	AA	AA	AA	AA	AG	AA	AG	AG	AA	AA	AA	AA	AA	AA	AA	AA	AA	AA	AA	AA	AG	AA	AA	AG	AA	AG	AA	AG	AA	AA	AA	AA	AA	AA	AA	AG	AG
chr11_2269259_A_G	11	2269259	AG	AG	AA	AG	AG	GG	AG	GG	AA	AG	AG	AG	AA	GG	AG	AG	AG	GG	GG	AA	AA	AA	AG	AG	AG	AA	AA	GG	AA	AG	AA	AG	AG	GG	AG	AG	GG	AA	AA	AG	GG	AG	AA	AG	AA	AG	AG
chr11_2269675_C_T	11	2269675	CT	CT	CC	CC	CT	TT	CT	CT	CC	CT	CT	CT	CC	TT	CC	CT	CT	CT	TT	CC	CC	CC	CT	CT	CT	CC	CC	CC	CC	CT	CC	CT	CT	CT	CT	CT	CT	CC	CC	CT	CT	CC	CC	CT	CC	CC	CT
chr11_2287439_C_T	11	2287439	TT	TT	TT	CT	TT	CT	TT	CT	TT	CT	TT	TT	TT	CT	CT	TT	TT	CT	TT	TT	TT	TT	TT	CT	TT	CT	TT	TT	TT	TT	CT	TT	CT	CT	TT	TT	TT	TT	CC	TT	CT	CT	TT	TT	CT	CT	CT
chr11_2331700_C_T	11	2331700	CT	CT	TT	TT	CC	CC	CT	CT	TT	CT	CT	CT	CT	CC	TT	CT	CT	CT	CC	CT	TT	TT	CT	CT	CT	CT	CT	CC	CT	CT	TT	CT	CT	CT	CC	CT	CC	TT	CT	CT	CT	CT	TT	CT	CT	TT	CT
chr11_2366648_A_G	11	2366648	AG	AG	GG	GG	AA	GG	AG	AG	GG	AG	AG	AG	AG	AG	GG	AG	AG	GG	AG	AG	GG	GG	AG	GG	AG	GG	AG	GG	AG	GG	GG	AG	GG	AG	AA	AG	GG	GG	GG	GG	AG	AG	GG	AG	GG	GG	AG
chr11_24418_C_T	11	24418	CT	TT	CC	CC	CT	TT	CT	CT	TT	TT	TT	TT	CT	CT	CT	TT	CT	TT	TT	TT	CT	CT	TT	CT	CT	CT	TT	TT	TT	TT	TT	TT	CT	TT	TT	CT	TT	TT	TT	TT	CT	TT	TT	CT	CT	CT	CT
chr11_2535684_C_T	11	2535684	TT	TT	TT	TT	CT	CT	TT	TT	TT	TT	TT	TT	CT	CT	TT	TT	TT	CT	TT	CT	TT	TT	TT	CT	TT	TT	CT	CT	CT	CT	CT	TT	CT	TT	CT	TT	CC	TT	CT	TT	TT	CT	TT	TT	TT	TT	CT
chr11_2568420_C_T	11	2568420	TT	TT	TT	CT	TT	CT	TT	CT	TT	TT	TT	TT	TT	TT	CT	TT	TT	CT	TT	TT	TT	TT	TT	CT	TT	CT	TT	CT	TT	TT	CT	TT	TT	CT	TT	TT	TT	TT	CC	TT	TT	CT	TT	TT	CT	CT	CT
chr11_2603871_A_G	11	2603871	AA	AA	AA	AA	AA	AG	AA	AA	AA	AA	AA	AA	AA	AA	AA	AA	AA	AG	AG	AA	AA	AA	AG	AA	AA	AA	AA	AA	AA	AG	AA	AA	AA	AA	AA	AA	AA	AA	AA	AG	AA	AA	AA	AA	AA	AA	AA
chr11_2639353_A_G	11	2639353	AA	AA	AA	AA	AA	AA	AA	AA	AA	AA	AA	AA	AA	AA	AA	AA	AA	AG	AA	AA	AA	AA	AG	AA	AA	AA	AA	AA	AA	AG	AA	AA	AA	AA	AA	AA	AA	AA	AA	AA	AA	AA	AA	AA	AA	AA	AA
chr11_2682506_A_G	11	2682506	AG	AG	GG	AG	AA	AA	AG	AA	GG	AG	AG	AG	AG	AG	AG	AG	AG	AA	AA	AG	GG	GG	AG	AG	AG	AG	AA	AA	AG	AG	AG	AG	GG	AA	AA	AG	AA	AG	AA	AG	AG	AA	GG	AG	AG	AG	AA
chr11_2775277_A_C	11	2775277	AC	AC	CC	CC	AA	CC	CC	AC	CC	AC	AC	AC	AC	AC	CC	AC	AC	CC	AC	AC	CC	CC	CC	CC	AC	CC	AC	CC	CC	CC	CC	AC	CC	AC	AA	AC	CC	AC	CC	CC	AC	AC	CC	AC	CC	CC	AC
chr11_288770_A_G	11	288770	AG	GG	GG	AG	AG	GG	GG	GG	GG	AG	GG	GG	GG	GG	AG	GG	AG	AG	GG	GG	GG	GG	GG	GG	GG	GG	GG	GG	GG	GG	AG	GG	GG	AG	GG	AG	GG	AG	AG	GG	GG	GG	GG	GG	GG	AG	AG
chr11_3012630_A_C	11	3012630	CC	CC	CC	AC	CC	AC	CC	CC	CC	CC	CC	CC	CC	CC	AC	CC	CC	AC	CC	CC	CC	CC	AC	AC	CC	AC	CC	CC	AC	CC	AC	CC	CC	AC	CC	CC	CC	CC	AA	CC	CC	AC	CC	CC	AC	AC	AC
chr11_3016530_C_T	11	3016530	CT	CT	CC	CT	CT	CT	TT	CT	CC	CT	CT	CT	CT	CT	CT	TT	CT	CT	TT	CT	CT	CC	CT	CT	CT	CT	TT	CT	TT	CC	CT	TT	CC	TT	TT	CT	CC	CT	TT	CC	CT	TT	CC	CT	CT	CT	TT
chr11_3052671_A_G	11	3052671	AG	AG	AG	AG	GG	GG	AG	AG	AG	AA	AG	AG	AG	AA	AG	AA	AG	AG	AG	GG	AG	GG	GG	AG	AG	AG	GG	AG	AG	GG	AG	AA	AG	AA	AG	AA	AA	AG	GG	GG	AG	AG	AG	AG	AG	AG	AG
chr11_3125575_A_C	11	3125575	CC	CC	AC	CC	CC	AC	CC	CC	AC	AC	CC	CC	AC	AC	CC	CC	CC	CC	AC	CC	CC	CC	AC	AC	CC	AA	AC	AC	AC	CC	AC	CC	AC	CC	CC	AC	CC	CC	AC	AC	CC	CC	AC	CC	AA	AC	CC
chr11_3149631_C_T	11	3149631	CT	CT	CT	CT	CT	CC	CC	CT	CT	CC	CT	CT	CC	CC	CT	CC	CT	CC	CC	CT	CT	TT	CT	CC	CT	CC	CC	CT	CC	CT	CC	CC	CT	CC	CC	CC	CC	CT	CC	CT	CT	CC	CT	CT	CC	CT	CC
chr11_322317_A_G	11	322317	AG	GG	GG	GG	AG	GG	GG	GG	GG	GG	GG	GG	GG	GG	GG	GG	GG	GG	GG	GG	GG	GG	GG	GG	GG	GG	GG	GG	GG	GG	GG	GG	GG	GG	GG	AG	GG	AG	GG	GG	GG	GG	GG	GG	GG	GG	AG
chr11_3250111_A_G	11	3250111	AG	AG	AA	AA	AA	AA	AA	AG	AA	AG	AG	AG	AA	AG	AA	GG	AG	AA	AG	AA	AG	AA	AA	AA	AG	AA	AA	AA	AG	AA	AA	AG	AA	AG	AG	AG	AA	AG	AA	AA	AG	AA	AA	AG	AA	AA	AG
chr11_3286618_A_G	11	3286618	GG	GG	GG	GG	AG	GG	GG	GG	GG	GG	GG	GG	AG	GG	GG	GG	GG	GG	AG	GG	GG	GG	AG	GG	GG	GG	AG	AG	GG	GG	GG	GG	GG	GG	AG	GG	GG	GG	GG	AG	GG	AG	GG	GG	GG	GG	GG
chr11_3417279_A_G	11	3417279	AA	AA	AA	AA	AG	AG	AA	AA	AA	AG	AA	AA	AG	AA	AA	AA	AA	AA	AG	AG	AA	AA	AA	AA	AA	AA	GG	AA	AA	AG	AA	AA	AA	AA	AG	AA	AA	AA	AA	AA	AA	AG	AA	AA	AA	AG	AA
chr11_3453486_C_T	11	3453486	CC	CT	CT	CC	CT	CT	TT	CT	CT	CT	CT	CT	TT	CT	CC	TT	TT	CT	TT	CC	CT	CC	CT	CC	CT	TT	TT	TT	CT	CT	CT	TT	CT	CT	TT	CT	TT	CT	CT	CT	CT	CT	CT	CT	TT	CC	CT
chr11_3453730_C_T	11	3453730	TT	TT	TT	TT	CT	TT	TT	TT	TT	TT	TT	TT	CT	TT	TT	TT	TT	TT	CT	TT	TT	TT	TT	TT	TT	TT	CT	TT	TT	CT	TT	TT	TT	TT	CT	TT	TT	TT	TT	TT	TT	CT	TT	TT	TT	TT	TT
chr11_3488659_C_T	11	3488659	TT	TT	CT	TT	CT	CC	CC	TT	CT	CT	TT	TT	CC	CT	TT	TT	TT	CT	CT	CT	TT	CT	CT	CT	TT	CC	CC	CC	TT	CT	CC	CT	CT	TT	CT	TT	CC	TT	CC	CT	TT	CT	CT	TT	CC	CT	CT
chr11_3521933_C_T	11	3521933	CC	CC	CT	CT	CT	CT	TT	CC	CT	CT	CC	CC	TT	CT	CT	CC	CC	TT	CT	CT	CC	CC	CT	CC	CC	TT	TT	TT	CC	CT	CT	CT	CT	CT	CT	CC	TT	CC	CT	CT	CC	TT	CT	CC	TT	CT	CC
chr11_3624915_C_T	11	3624915	CT	CC	CC	CC	CT	CT	TT	CC	CC	CC	CC	CC	CT	CC	CC	CC	CC	CT	CT	CC	CC	CC	CT	CC	CC	CT	TT	TT	CC	TT	CC	CT	CC	CC	CT	CC	TT	CC	CT	CT	CC	CT	CC	CC	CT	CC	CC
chr11_3671480_G_T	11	3671480	GT	TT	GT	TT	GT	GT	GG	TT	GT	TT	TT	TT	GG	GT	TT	TT	TT	GT	GT	TT	TT	TT	GT	TT	TT	GG	GG	GG	TT	GG	GT	GT	GT	TT	GT	TT	GG	TT	GT	GT	TT	GT	GT	TT	GG	TT	TT
chr11_3693100_A_C	11	3693100	AC	AC	AC	AC	AC	AA	AA	AC	AA	AA	AC	AC	AA	AC	AC	AA	AA	AA	AA	AC	AC	AA	AC	AC	AC	AA	AA	AA	AC	AA	AA	AA	AC	AA	AA	AC	AA	AC	AA	AC	AC	AA	AC	AC	AA	AC	AA
chr11_3727727_C_T	11	3727727	CT	TT	TT	TT	CT	CT	TT	TT	TT	TT	TT	TT	CT	TT	TT	TT	TT	TT	CT	TT	TT	TT	CT	TT	TT	CT	CT	TT	TT	CT	TT	TT	TT	TT	CT	TT	TT	TT	CT	CT	TT	CT	TT	TT	CT	TT	TT
chr11_3789377_A_G	11	3789377	GG	GG	AG	GG	GG	GG	AG	GG	AG	GG	GG	GG	AG	AG	GG	GG	GG	GG	GG	GG	GG	GG	GG	GG	GG	AG	GG	AG	GG	GG	AG	AG	AG	GG	GG	GG	GG	GG	GG	GG	GG	GG	AG	GG	AG	GG	GG
chr11_3893552_A_G	11	3893552	GG	AG	AG	GG	GG	GG	GG	GG	AG	AG	AG	GG	AG	AA	GG	AG	AG	GG	AG	AG	AG	GG	GG	GG	AG	AG	GG	GG	AG	GG	AG	GG	AG	AA	AG	GG	AG	AG	GG	GG	GG	GG	AG	GG	AG	AG	GG
chr11_3897239_A_G	11	3897239	GG	AG	AG	GG	GG	GG	GG	GG	AG	AG	AG	GG	AG	AA	GG	AG	AG	GG	AG	AG	AG	GG	GG	GG	AG	AG	GG	GG	AG	GG	AG	GG	AG	AA	AG	GG	GG	AG	GG	GG	GG	GG	AG	GG	AG	AG	GG
chr11_391566_A_G	11	391566	AA	AA	AA	AA	AA	AG	AA	AA	AG	AA	AA	AA	AG	AA	AA	AA	AA	AA	AG	AG	AA	AG	AG	AA	AA	AA	AG	AA	AG	AG	AA	AA	AA	AA	AG	AA	AA	AA	AA	AA	AA	AG	AA	AA	AG	AA	AA
chr11_3932187_A_G	11	3932187	AA	AG	AG	AA	AA	AA	AA	AA	AG	AG	AG	AG	AA	AG	AA	GG	AG	AA	AG	AA	AG	AG	AA	AA	AG	AG	AA	AA	AG	AA	AG	AG	AG	AG	AG	AG	AA	AG	AA	AA	AG	AA	AG	AA	AG	AA	AG
chr11_4001706_A_C	11	4001706	AC	AC	CC	CC	AC	AA	CC	AC	CC	CC	AC	AC	AC	CC	CC	CC	AC	AA	AC	CC	AC	AC	AC	AC	AC	AC	AC	AC	CC	CC	AC	CC	CC	CC	AC	CC	AC	AC	AA	CC	AC	AC	AC	CC	AC	AC	AC
chr11_4038420_C_T	11	4038420	CT	TT	CT	CT	CT	CC	CT	TT	CC	TT	TT	TT	CT	CT	CT	TT	TT	CT	CT	TT	TT	CT	CT	CT	TT	CC	CT	CT	TT	CC	CC	TT	CT	TT	CT	TT	CC	CT	CC	CT	TT	CC	CT	TT	CC	TT	CT
chr11_4101095_A_C	11	4101095	AC	CC	CC	CC	AC	CC	CC	CC	CC	CC	CC	CC	AC	CC	CC	CC	CC	CC	AC	CC	CC	CC	CC	CC	CC	CC	AC	CC	CC	CC	CC	CC	CC	CC	AC	CC	CC	CC	CC	CC	CC	AC	CC	CC	CC	CC	CC
chr11_4137446_A_G	11	4137446	AA	AA	AA	AA	AA	AG	AA	AA	AA	AA	AA	AA	AA	AA	AA	AA	AA	AA	AA	AA	AA	GG	AA	AG	AA	AA	AA	AA	AA	AA	AG	AA	AA	AA	AA	AA	0	AA	AG	AA	AA	AA	AA	AA	AA	AA	AG
chr11_4233528_A_G	11	4233528	AA	AG	AA	AG	AA	AA	AA	GG	AG	AG	AG	AG	AG	GG	AG	AA	AG	AG	AA	AG	AG	AG	AA	AA	AG	AA	AA	AA	AA	AA	AA	AA	AG	AG	AA	AA	AA	AA	AA	AA	AG	AG	AG	AG	AA	GG	AA
chr11_4237910_A_G	11	4237910	AA	GG	AG	AG	AA	AG	GG	GG	GG	GG	GG	GG	AG	GG	AG	GG	GG	AG	AG	AG	GG	GG	AA	AG	GG	AG	AG	GG	AG	AG	GG	GG	AG	GG	AG	AG	AG	AG	AG	AA	GG	AG	GG	AG	GG	GG	GG
chr11_4335219_C_T	11	4335219	CC	CC	CT	CC	CC	CC	CC	CC	CT	CC	CC	CC	CT	TT	CC	CC	CC	CC	CC	CC	CC	CC	CC	CC	CC	CT	CC	CC	CC	CC	CT	CC	CT	CC	CC	CC	CC	CC	CC	CC	CC	CC	CT	CC	CT	CC	CC
chr11_4341014_C_T	11	4341014	TT	CT	TT	CT	TT	TT	TT	CT	TT	TT	CT	CT	TT	TT	TT	TT	CT	CT	TT	TT	CT	TT	TT	TT	CT	TT	TT	TT	TT	TT	TT	TT	TT	TT	TT	TT	TT	TT	TT	TT	CT	TT	CT	TT	TT	CT	TT
chr11_4373399_A_C	11	4373399	AC	AA	AC	AC	AC	CC	AA	AC	AC	CC	AA	AC	AA	AA	CC	AC	AA	AC	AC	CC	AA	CC	AC	CC	AA	AA	AA	CC	AC	AC	AC	CC	AC	AC	AA	CC	CC	AC	AC	CC	AC	AC	AA	CC	AA	AC	CC
chr11_4407750_C_T	11	4407750	CT	TT	CT	TT	TT	CT	CC	TT	CT	TT	TT	TT	TT	TT	TT	TT	TT	TT	TT	TT	TT	TT	TT	TT	TT	CC	TT	TT	TT	TT	CT	TT	TT	TT	TT	TT	TT	TT	TT	TT	TT	TT	CT	TT	CT	TT	TT
chr11_4423658_C_T	11	4423658	CT	CT	CT	TT	CT	CT	TT	TT	CT	TT	CT	TT	CT	TT	TT	CT	CT	CT	CC	TT	CT	TT	CT	TT	CT	CC	CC	CT	CT	CT	CT	TT	TT	CT	CC	TT	CC	CC	CT	CT	CT	CT	CT	TT	CC	TT	TT
chr11_4468557_A_C	11	4468557	CC	AC	CC	AC	CC	CC	CC	AC	CC	AC	AC	AC	CC	CC	CC	CC	AC	AC	CC	AC	AC	CC	CC	CC	AC	CC	CC	CC	CC	CC	CC	CC	CC	CC	CC	CC	CC	CC	CC	CC	AC	CC	AC	CC	CC	AA	CC
chr11_4503869_A_G	11	4503869	AA	GG	AA	AG	AA	AA	AA	GG	AA	AA	GG	AG	AA	AA	AA	AG	GG	AG	AG	AA	GG	AA	AA	AA	GG	AA	AA	AA	AG	AA	AA	AA	AA	AG	AG	AA	AA	AG	AA	AA	AG	AA	AG	AG	AG	AG	AA
chr11_4528599_G_T	11	4528599	GT	GG	GT	GT	GT	GG	GG	GG	GG	GG	GG	GG	GG	GG	GT	GG	GG	GG	GG	GT	GG	GG	GT	GT	GG	GG	GG	GG	GT	GG	GG	GG	GT	GG	GG	GT	GG	GG	GG	GT	GG	GG	GG	GT	GG	GG	GG
chr11_459506_G_T	11	459506	TT	TT	TT	GT	TT	GT	TT	TT	TT	TT	TT	TT	TT	TT	GT	TT	GT	GT	TT	TT	TT	TT	TT	TT	TT	TT	TT	GT	TT	TT	GT	TT	TT	GT	TT	TT	GG	GT	TT	TT	TT	TT	TT	TT	TT	GT	TT
chr11_4690291_A_G	11	4690291	AG	GG	GG	GG	AG	AG	GG	GG	GG	GG	GG	GG	AG	GG	GG	GG	GG	GG	GG	GG	GG	GG	AG	GG	GG	AG	AA	GG	GG	AA	GG	GG	GG	GG	AG	GG	GG	GG	GG	AG	GG	AG	GG	GG	GG	GG	GG
chr11_4692733_C_T	11	4692733	TT	TT	TT	CT	TT	CT	TT	TT	TT	TT	TT	TT	CT	CC	TT	TT	TT	TT	TT	TT	TT	CT	TT	CT	TT	TT	TT	TT	TT	TT	CT	TT	CT	TT	TT	TT	TT	TT	CT	TT	TT	TT	TT	TT	TT	TT	CT
chr11_4763607_A_G	11	4763607	AG	AA	AA	GG	AG	AG	AA	AA	AA	GG	AA	GG	AG	GG	AG	AG	AA	AA	AA	AG	AA	GG	AG	GG	AA	AA	AA	AG	AG	AA	AG	GG	GG	AG	AA	GG	AA	AA	AG	AG	AG	AA	AA	AG	AA	AG	GG
chr11_4774036_A_G	11	4774036	AG	GG	GG	GG	AG	GG	GG	GG	GG	GG	GG	GG	AG	GG	GG	GG	GG	AG	GG	GG	GG	GG	AG	GG	GG	AG	AA	AG	GG	AG	GG	GG	GG	GG	AG	GG	AG	AG	GG	AG	GG	AG	GG	GG	GG	GG	GG
chr11_4816235_C_T	11	4816235	TT	CC	CT	TT	TT	TT	TT	CC	TT	TT	CC	0	TT	TT	TT	CT	CC	CT	CC	CT	CC	TT	TT	TT	CC	TT	TT	CT	CT	TT	TT	TT	TT	CT	CT	TT	TT	CT	TT	TT	CT	TT	CT	CT	CT	CT	TT
chr11_4885719_G_T	11	4885719	GT	GG	GG	GG	GT	GT	GG	GG	GG	GG	GG	GG	GT	GG	GG	GG	GG	GG	GG	GG	GG	GG	GT	GG	GG	GT	GT	GG	GG	GT	GG	GG	GG	GG	GT	GG	GG	GG	GG	GT	GG	GT	GG	GG	GG	GG	GG
chr11_4885995_A_G	11	4885995	AG	AA	AA	GG	AG	AG	AA	AA	AG	AA	AA	AA	AG	GG	GG	AA	AA	AA	AA	AG	AA	GG	AG	GG	AA	AA	AA	AG	AG	AA	AG	AG	GG	AA	AA	AG	AA	AA	GG	AG	AA	AG	AA	AG	AA	AA	AG
chr11_493263_A_G	11	493263	AG	AG	AA	AA	GG	GG	GG	GG	GG	AG	GG	AG	AG	AG	AG	GG	AG	AG	GG	AG	GG	AG	GG	GG	AG	AG	GG	AG	GG	AG	AA	AG	AG	AG	GG	GG	AA	AA	AG	AG	AG	GG	GG	GG	AG	AG	GG
chr11_494510_A_C	11	494510	AC	CC	CC	CC	CC	CC	CC	CC	CC	AC	CC	CC	CC	CC	CC	CC	CC	CC	CC	CC	CC	CC	CC	CC	CC	CC	CC	CC	CC	CC	CC	CC	CC	CC	CC	CC	CC	AC	AC	CC	CC	CC	CC	CC	CC	CC	CC
chr11_494633_G_T	11	494633	GT	GT	TT	GT	GG	GG	GG	GG	GG	GT	GG	GT	GT	GT	GG	GG	GG	GG	GG	GT	GG	GT	GG	GG	GT	GT	GG	GG	GG	GT	GT	GT	GT	GG	GG	GG	GG	GT	GT	GT	GT	GG	GG	GG	GT	GG	GG
chr11_5000534_G_T	11	5000534	GT	GG	GG	GT	GT	GT	GG	GG	GG	GG	GG	GG	GT	GG	GG	GG	GG	GG	GT	GG	GG	GT	GT	GG	GG	GT	TT	GG	GG	GT	GT	GG	GG	GG	GT	GG	GG	GG	GT	GT	GG	GT	GG	GG	GG	GG	GT
chr11_5001665_A_G	11	5001665	AA	AG	AG	AA	AA	AG	AA	AG	AA	AG	AG	0	AG	GG	AA	AA	AG	AG	AA	AG	AG	AA	AA	AG	AG	AA	AA	AG	AA	AG	AA	AA	AG	AA	AA	AA	AA	AA	AA	AG	GG	AA	AG	AG	AA	GG	AA
chr11_5020655_C_T	11	5020655	TT	CC	CT	TT	TT	CT	TT	CC	CT	CT	CC	CC	CT	CC	CT	CC	CC	CC	CT	CC	CC	CT	TT	CT	CC	TT	TT	CC	CT	TT	TT	CT	CT	CC	CT	CT	CC	CC	CT	CT	CT	CT	CT	CT	CT	CT	CT
chr11_5088655_A_G	11	5088655	AA	GG	AG	AA	AA	AG	AA	AG	AA	AA	GG	AA	AG	GG	AA	AG	GG	AG	AG	AG	GG	AA	AA	AG	GG	AA	AA	AG	AG	AA	AA	AA	AG	AG	AG	AA	AA	AG	AA	AG	AG	AA	AG	AG	AG	AG	AA
chr11_5098085_A_G	11	5098085	GG	AG	GG	GG	GG	GG	GG	GG	GG	GG	AG	GG	GG	GG	GG	AG	AG	GG	AG	GG	AG	GG	GG	GG	AG	GG	GG	GG	AG	GG	GG	GG	GG	AG	AG	GG	GG	AG	GG	GG	GG	GG	GG	GG	AG	GG	GG
chr11_5122694_C_T	11	5122694	CT	CC	CC	CC	CT	CT	TT	CC	CC	CC	CC	CC	CT	CC	CC	CC	CC	CC	CC	CC	CC	CC	CT	CC	CC	CT	CT	CC	CC	CT	CC	CC	CC	CC	CT	CC	CC	CC	CC	CT	CC	CT	CC	CC	CC	CC	CC
chr11_51291_C_T	11	51291	CT	CC	CC	CC	CT	CC	CC	CC	CC	CC	CC	CC	CC	CC	CT	CC	CT	CT	CC	CC	CC	CC	CC	CC	CC	CC	CC	CT	CC	CC	CT	CC	CC	CT	CC	CT	TT	TT	CC	CC	CC	CC	CC	CC	CC	CT	CT
chr11_5191310_C_T	11	5191310	CC	CC	CC	CC	CC	CC	TT	CC	CC	CT	CC	CT	CC	CC	CC	CT	CC	CC	CC	CC	CC	CC	CC	CC	CC	CC	CC	CC	CC	CC	CC	CT	CC	CT	CC	CT	CC	CC	CC	CC	CC	CC	CC	CC	CC	CC	CT
chr11_5209732_A_G	11	5209732	GG	AA	AG	GG	GG	AG	GG	AA	AG	AA	AA	AA	AG	AA	AG	AA	AA	AA	AA	AA	AA	AG	GG	AG	AA	GG	GG	AA	AG	AG	GG	AG	AG	AA	AG	AG	AA	AA	AG	AG	AG	AG	AG	AG	AG	AA	AG
chr11_524240_A_G	11	524240	GG	AG	AA	AG	GG	AG	GG	GG	AG	GG	GG	AG	AG	AG	GG	GG	GG	GG	GG	AG	GG	AG	GG	GG	AG	AA	GG	GG	GG	AG	AG	AG	AG	GG	GG	GG	GG	GG	GG	AG	AG	GG	AG	GG	AG	GG	GG
chr11_5295818_C_T	11	5295818	CT	CT	CT	CT	CT	CT	TT	CT	TT	TT	CT	TT	TT	TT	CT	TT	CT	CT	TT	CT	CT	TT	CT	CC	CT	TT	CT	CT	CT	TT	TT	TT	CT	TT	TT	CT	TT	TT	TT	CT	CC	TT	CT	CC	TT	CT	TT
chr11_5304035_C_T	11	5304035	CT	CT	CT	CT	CT	CT	TT	CT	TT	TT	CT	TT	TT	TT	CT	TT	CT	CT	TT	CT	CT	TT	CT	CC	CT	TT	CT	CT	CT	TT	TT	TT	CT	TT	TT	CT	TT	TT	TT	CT	CC	TT	CT	CC	TT	CT	TT
chr11_53461_A_G	11	53461	AG	GG	GG	GG	AG	GG	GG	GG	GG	GG	GG	GG	GG	GG	AG	GG	AG	AG	GG	GG	GG	GG	GG	GG	GG	GG	GG	GG	GG	GG	AG	GG	GG	AG	GG	AG	AG	AG	GG	GG	GG	GG	GG	GG	GG	AG	AG
chr11_5361364_C_T	11	5361364	CT	TT	CT	TT	CT	CT	TT	TT	CC	TT	TT	TT	CT	TT	TT	TT	TT	TT	TT	TT	TT	TT	CT	TT	TT	CC	CT	TT	TT	TT	CT	TT	TT	TT	CT	TT	TT	TT	TT	TT	TT	CC	CT	TT	CT	TT	TT
chr11_5406647_A_C	11	5406647	AC	AC	AC	CC	AC	AA	AA	AC	AA	AC	AC	AC	AC	CC	AC	AC	AC	AC	AC	AC	AC	AC	AC	AC	AC	AA	AC	AC	AC	AC	AC	CC	CC	AC	AA	CC	AA	AA	AC	AA	AA	AA	AC	CC	AA	AC	CC
chr11_5427850_A_G	11	5427850	AG	GG	AG	GG	AG	AA	AA	AG	AA	AG	GG	AG	AG	GG	AG	GG	GG	AG	GG	AG	GG	AG	AG	AG	GG	AA	AG	AG	GG	GG	AG	GG	GG	GG	AG	GG	AA	AA	AG	AG	AA	AA	AG	GG	AG	AG	GG
chr11_5464268_A_G	11	5464268	AA	AA	AA	AA	AA	AA	AA	AA	AA	AA	AA	AA	AG	GG	AA	AA	AA	AG	AG	AA	AA	AA	AA	AA	AA	AA	AA	AG	AA	GG	AA	AA	AG	AA	AA	AA	AG	AG	AA	AG	AA	AA	AA	AA	AA	AA	AA
chr11_5529057_G_T	11	5529057	GT	TT	TT	GT	GT	GG	GG	GT	GT	GT	TT	TT	GT	TT	GT	TT	TT	GT	TT	GT	TT	GG	GT	GT	TT	GT	GT	GT	TT	GG	GT	TT	TT	TT	GT	TT	GG	TT	GG	GG	GG	GG	TT	TT	TT	GT	GT
chr11_5535789_C_T	11	5535789	CT	TT	TT	CT	CT	CC	TT	CT	CT	TT	TT	TT	CT	TT	CT	TT	TT	CT	TT	CT	TT	CC	CT	CT	TT	CT	CT	CT	TT	TT	CT	TT	TT	TT	CT	TT	CC	CT	CC	CT	CC	CC	TT	TT	TT	TT	CT
chr11_5803520_C_T	11	5803520	CT	CC	CC	CC	CT	CC	CT	CC	CC	TT	CC	CT	CT	CC	CC	CT	CC	CC	CC	CC	CC	CC	CT	CC	CC	CT	CT	CC	CC	CT	CC	CT	CC	CT	CT	CT	CC	CC	CC	CC	CC	CT	CC	CC	CC	CT	CT
chr11_5869263_C_T	11	5869263	CT	TT	TT	TT	CT	TT	TT	TT	TT	TT	TT	TT	CT	TT	TT	TT	TT	TT	TT	TT	TT	TT	CT	TT	TT	TT	CT	TT	TT	TT	TT	TT	TT	TT	CT	TT	TT	TT	TT	TT	TT	CT	TT	TT	TT	TT	TT
chr11_5873119_C_T	11	5873119	TT	TT	CT	TT	TT	CT	CC	CT	CC	CT	TT	TT	TT	TT	CT	TT	TT	TT	TT	CT	TT	TT	TT	CT	TT	CT	TT	TT	TT	TT	CT	TT	TT	TT	TT	TT	TT	TT	CT	CT	CC	CT	CT	TT	CT	CT	TT
chr11_5906760_A_G	11	5906760	GG	GG	AG	GG	GG	AG	AA	AG	AA	AG	GG	GG	GG	GG	AG	GG	GG	GG	GG	AG	GG	GG	GG	AG	GG	AG	GG	GG	GG	GG	AG	GG	GG	GG	GG	GG	GG	GG	AG	AG	AA	AG	AG	GG	AG	AG	GG
chr11_5942540_A_G	11	5942540	AG	GG	AG	AG	AG	GG	GG	GG	GG	GG	GG	GG	GG	GG	AG	GG	GG	GG	GG	AG	GG	GG	AG	AG	GG	GG	GG	GG	AG	GG	GG	GG	AG	GG	GG	AG	GG	GG	GG	GG	GG	GG	GG	AG	GG	GG	GG
chr11_595334_G_T	11	595334	TT	TT	TT	TT	TT	GT	TT	TT	GT	TT	TT	TT	GT	TT	TT	TT	TT	TT	TT	GT	TT	TT	TT	TT	TT	GT	GT	TT	GT	TT	TT	TT	TT	TT	GT	TT	GT	TT	TT	GT	TT	GT	TT	TT	TT	TT	TT
chr11_5973613_G_T	11	5973613	GT	GG	GG	GG	GT	GG	GG	GG	GG	GG	GG	GG	GT	GG	GG	GG	GG	GG	GG	GG	GG	GG	GT	GG	GG	GG	GT	GG	GG	GG	GG	GG	GG	GG	GT	GG	0	GG	GG	GT	GG	GT	GG	GG	GG	GG	GG
chr11_603551_G_T	11	603551	GG	GT	TT	GT	GG	GG	GG	GG	GT	GG	GG	GT	GT	GT	GG	GG	GG	GG	GG	GT	GG	GT	GG	GG	GT	GT	GG	GT	GG	GT	GT	GG	GT	GG	GG	GG	GG	GG	GG	GT	GT	GG	GT	GG	GT	GG	GG
chr11_6087165_A_G	11	6087165	AG	AA	AA	AG	AG	AG	GG	AA	AA	AG	AA	AA	AG	AA	AA	AA	AA	AA	AA	AA	AA	AG	AG	AG	AA	AA	AG	AG	AA	AG	AG	AG	AA	AA	AG	AA	AA	AG	AG	GG	GG	AG	AA	AA	AA	AG	AG
chr11_6113236_C_T	11	6113236	CT	CC	CC	CT	CT	CT	TT	CC	CC	CT	CC	CC	CT	CC	CC	CC	CC	CC	CC	CC	CC	CT	CT	CT	CC	CC	CT	CC	CC	CT	CT	CT	CC	CC	CT	CC	CC	CC	CT	TT	TT	CT	CC	CC	CC	CT	CT
chr11_6123747_A_G	11	6123747	AA	AG	AA	AA	AA	AA	AA	AA	AA	AA	AG	AA	AA	AA	AA	AG	AG	AA	AG	AA	AG	AA	AA	AA	AG	AA	AA	AA	AG	AA	AA	AA	AA	AG	AG	AA	AA	AA	AA	AA	AA	AA	AA	AA	AG	AA	AA
chr11_6228551_C_T	11	6228551	CC	CC	CC	CC	CC	CC	TT	CC	CC	CT	CC	CC	CT	TT	CC	CC	CC	CC	CT	CC	CC	CC	CC	CT	CC	CC	CC	CC	CC	CT	CC	CC	CT	CC	CC	CC	CC	CT	CC	CT	TT	CC	CC	CC	CC	CT	CC
chr11_6242067_C_T	11	6242067	CT	CC	CC	CC	CT	CC	CT	CC	CC	CC	CC	CC	TT	TT	CC	CC	CC	CT	CT	CC	CC	CT	CT	CT	CC	CC	CT	CT	CC	CT	CC	CC	CT	CC	CT	CC	TT	TT	CC	TT	TT	CT	CC	CC	CC	CC	CC
chr11_627602_A_G	11	627602	GG	GG	GG	GG	GG	AG	GG	GG	AG	GG	GG	GG	AG	GG	GG	GG	GG	GG	AG	AG	GG	AG	AG	GG	GG	AG	AG	GG	AG	AG	GG	GG	GG	GG	AG	GG	GG	GG	GG	GG	GG	AG	GG	GG	AG	GG	GG
chr11_6276342_C_T	11	6276342	CT	TT	CT	CT	TT	TT	CC	TT	CT	CC	TT	CC	TT	TT	TT	TT	TT	CT	TT	TT	TT	CT	TT	CT	TT	CT	TT	CT	TT	TT	CT	CT	TT	CT	TT	CT	CC	CT	TT	CC	CC	TT	CT	TT	CT	CT	CT
chr11_6307500_G_T	11	6307500	GG	GG	GG	GT	GG	GT	GG	GG	GG	GG	GG	GG	GG	GG	GG	GG	GG	GG	GG	GG	GG	GT	GG	GT	GG	GG	GG	GG	GG	GG	GT	GT	GG	GG	GG	GG	GG	GG	GT	GT	TT	GG	GG	GG	GG	GG	GT
chr11_6408203_G_T	11	6408203	GG	GG	GG	GG	GG	GG	GG	GG	GG	GG	GG	GG	GG	GG	GG	GG	GG	GG	GG	GG	GG	GG	GG	GT	GG	GG	GG	GG	GG	GG	GG	GG	GG	GG	GG	GG	GG	GG	GG	GT	GG	GG	GG	GG	GG	GG	GG
chr11_6409009_A_G	11	6409009	GG	AG	GG	AA	AG	AG	AG	AG	GG	AA	AG	AA	AA	AA	GG	AG	AG	AA	AG	GG	AG	AG	AG	GG	AG	AG	AA	AA	GG	AG	AG	AA	AG	GG	AG	AG	AA	AA	AG	GG	GG	AG	AG	AG	GG	AA	AA
chr11_6449647_C_T	11	6449647	CC	CC	CC	CC	CC	CC	CC	CC	CC	CC	CC	CC	CC	CC	CC	CC	CC	CC	CC	CC	CC	CC	CC	CT	CC	CC	CC	CC	CC	CC	CC	CC	CC	CC	CC	CC	CC	CC	CC	CT	CC	CC	CC	CC	CC	CC	CC
chr11_6483081_A_G	11	6483081	GG	GG	GG	GG	GG	GG	GG	GG	GG	GG	GG	GG	AG	AG	GG	GG	GG	GG	AG	GG	GG	GG	GG	GG	GG	GG	AG	GG	GG	GG	GG	GG	AG	AG	GG	GG	GG	AG	GG	GG	GG	GG	GG	GG	GG	GG	GG
chr11_6586251_C_T	11	6586251	CT	TT	TT	TT	TT	TT	CT	TT	TT	CT	TT	TT	TT	TT	TT	TT	TT	CT	TT	TT	TT	TT	TT	TT	TT	CT	TT	0	TT	CC	TT	TT	TT	TT	TT	TT	CC	CT	TT	CT	TT	TT	TT	TT	TT	CT	TT
chr11_6642121_A_G	11	6642121	AA	GG	AG	AG	AG	AA	AG	AG	AG	AA	GG	AA	GG	GG	AA	GG	GG	AG	GG	AA	GG	AG	AG	AG	GG	AG	GG	GG	AG	AA	GG	AG	AG	AG	GG	AA	AA	AG	AG	AG	AA	AG	GG	AG	GG	AG	AG
chr11_6654405_G_T	11	6654405	GT	GG	GG	GG	GG	GG	GT	GG	GG	GT	GG	GG	GG	GG	GG	GG	GG	GG	GG	GG	GG	GG	GG	GG	GG	GT	GG	GG	GG	GT	GG	GG	GG	GG	GG	GG	GG	GG	GG	GT	GG	GG	GG	GG	GG	GT	GG
chr11_6682075_C_T	11	6682075	CT	CT	CC	CT	CC	CC	TT	CT	CC	TT	CT	TT	CC	CC	CC	CT	CT	TT	CC	CC	CT	CT	CC	CC	CT	CT	CC	TT	CC	TT	CC	CT	CC	CC	CC	CT	TT	CT	CC	CT	CC	CC	TT	CT	CC	TT	CT
chr11_6722103_A_G	11	6722103	AA	AA	AA	AA	AA	AA	AA	AA	AA	AA	AA	AA	AG	GG	AA	AA	AA	AA	AG	AA	AA	AA	AA	AA	AA	AG	AG	AA	AA	GG	AA	AA	AG	AA	AA	AA	AG	AG	AG	AA	AA	AA	AA	AA	AA	AA	AA
chr11_6738348_C_T	11	6738348	TT	CT	TT	TT	TT	TT	TT	TT	TT	TT	CT	TT	TT	TT	TT	CT	CT	CT	CT	TT	CT	TT	TT	TT	CT	TT	TT	CT	CT	TT	TT	TT	TT	CT	CT	TT	CC	CT	TT	TT	TT	TT	TT	TT	CT	TT	TT
chr11_6748533_G_T	11	6748533	GT	GT	GT	TT	GT	TT	TT	GT	TT	TT	GT	TT	TT	TT	GT	GT	GT	GT	TT	GT	GT	TT	GT	GT	GT	TT	TT	GT	GT	TT	TT	TT	GT	GT	TT	GT	TT	TT	TT	TT	GT	TT	GG	GG	TT	GT	TT
chr11_6789582_A_G	11	6789582	AG	GG	GG	AG	GG	GG	AG	GG	GG	AA	GG	AA	GG	GG	GG	GG	GG	GG	GG	GG	GG	GG	GG	GG	GG	AG	GG	GG	GG	AA	GG	AG	GG	GG	GG	AG	GG	GG	GG	AG	GG	GG	GG	GG	GG	AG	AG
chr11_6852926_A_G	11	6852926	AG	GG	AG	AG	GG	GG	AG	GG	AG	AA	GG	AA	GG	GG	GG	GG	GG	AG	GG	GG	GG	AG	GG	GG	GG	AA	GG	AG	GG	AA	AG	AG	GG	GG	GG	AG	AA	AG	GG	AG	GG	GG	GG	GG	AG	AG	AG
chr11_6854344_C_T	11	6854344	CT	TT	TT	CT	TT	TT	CT	TT	TT	CC	TT	CC	TT	TT	TT	TT	TT	TT	TT	TT	TT	TT	TT	TT	TT	CT	TT	TT	TT	CC	TT	CT	TT	TT	TT	CT	TT	TT	TT	CT	TT	TT	TT	TT	TT	CT	CT
chr11_6896059_C_T	11	6896059	CT	CC	CC	CT	CC	CC	CC	CC	CC	CT	CC	TT	CC	CC	CC	CC	CC	CC	CC	CC	CC	CC	CC	CC	CC	CT	CC	CC	CC	TT	CC	CT	CC	CC	CC	CT	CC	CC	CC	CT	CC	CC	CC	CC	CC	CC	CT
chr11_6927715_C_T	11	6927715	CT	CC	CC	CT	CC	CC	CT	CC	CC	TT	CC	TT	CC	CC	CC	CC	CC	CC	CC	CC	CC	CC	CC	CC	CC	CT	CC	CC	CC	TT	CC	CT	CC	CC	CC	CT	CC	CC	CC	CT	CC	CC	CC	CC	CC	CT	CT
chr11_6962404_C_T	11	6962404	CC	CT	CC	CC	CC	CC	CT	CT	CC	CC	CT	CC	CC	CC	CC	CT	CT	TT	CC	CC	CT	CC	CC	CC	CT	CC	CC	TT	CC	CC	CC	CC	CC	CC	CC	CC	0	CC	CC	CC	CC	CC	TT	CT	CC	CT	CC
chr11_6996729_C_T	11	6996729	CT	CT	CC	CT	CC	CC	TT	CT	CC	TT	CT	TT	CC	CC	CC	CT	CT	TT	CC	CC	CT	CC	CC	CC	CT	CT	CC	TT	CC	TT	CC	CT	CC	CC	CC	CT	TT	CT	CC	CT	CC	CC	TT	CT	CC	TT	CT
chr11_7028578_A_C	11	7028578	AC	AA	AA	AA	AA	AA	AA	AA	AA	AA	AA	AA	AA	AA	AA	AA	AA	AA	AA	AA	AA	AA	AA	AA	AA	AA	AA	AA	AA	AA	AA	AA	AA	AA	AA	AA	AA	AA	AA	AC	AA	AA	AA	AA	AA	AA	AA
chr11_7074066_A_C	11	7074066	AA	AA	AA	AA	AA	CC	AA	AC	AC	AA	AA	AA	AA	AA	AC	AA	AA	AA	AA	AC	AA	AC	AA	AA	AA	AA	AA	AA	AA	AA	AA	AA	AA	AA	AA	AA	AA	AA	AC	AA	AC	AC	AA	AA	AA	AA	AA
chr11_7101553_C_T	11	7101553	TT	CT	TT	TT	TT	TT	TT	CT	TT	TT	CT	TT	TT	TT	TT	CT	CT	CT	TT	TT	CT	TT	TT	TT	CT	TT	TT	CT	TT	TT	TT	TT	TT	TT	TT	TT	TT	TT	TT	TT	TT	TT	CC	CT	TT	CT	TT
chr11_712194_C_T	11	712194	TT	TT	TT	TT	TT	TT	TT	TT	TT	CT	TT	TT	TT	TT	TT	TT	TT	TT	TT	TT	TT	CT	CT	TT	TT	TT	TT	CT	TT	TT	CT	TT	TT	TT	TT	TT	CC	CC	CT	CT	TT	TT	TT	TT	CT	TT	CT
chr11_731096_A_C	11	731096	AA	CC	CC	AC	AC	CC	AC	AC	CC	AC	CC	CC	CC	CC	AA	CC	AA	AC	CC	CC	AC	CC	AC	AC	CC	CC	CC	CC	AC	CC	AC	CC	CC	AC	CC	AC	CC	AC	AC	CC	AC	CC	CC	AC	AC	AA	AC
chr11_7392841_A_G	11	7392841	GG	AA	AG	GG	AG	AA	AA	AA	AA	GG	AA	GG	AA	AA	AG	AA	AA	AG	AA	AG	AA	AG	AG	AG	AA	AG	AA	AG	AG	GG	AG	AG	AG	AG	AA	GG	GG	AG	AA	GG	AG	AG	AA	AG	AA	AG	GG
chr11_7395331_G_T	11	7395331	GG	TT	TT	TT	GT	TT	TT	TT	TT	GT	TT	TT	TT	TT	GT	TT	TT	TT	TT	TT	TT	TT	GT	GT	TT	GT	TT	TT	GT	GG	TT	TT	GT	GT	TT	GG	TT	TT	TT	GT	GT	GT	TT	GT	TT	GT	GT
chr11_7468446_G_T	11	7468446	GG	GT	GG	GG	GG	GG	GG	GT	GG	GG	GT	GG	GG	GG	GG	GT	GT	GT	GG	GG	GT	GG	GG	GG	GT	GG	GG	GT	GG	GG	GG	GG	GG	GG	GG	GG	GG	GG	GG	GG	GG	GG	TT	GT	GG	GT	GG
chr11_7471346_A_G	11	7471346	GG	GG	GG	GG	GG	AA	AA	AG	AG	AG	AG	GG	GG	GG	AG	AG	AG	GG	AG	AG	AG	GG	GG	GG	AG	GG	AG	GG	AG	GG	GG	GG	GG	AA	GG	GG	GG	GG	AG	GG	AG	GG	GG	GG	AG	AG	GG
chr11_7604263_G_T	11	7604263	GG	GT	GG	GG	GG	TT	TT	TT	GT	GT	GT	GG	GT	TT	GT	GG	GT	GT	GT	GT	GT	GG	GG	GG	GT	GT	GT	GT	GG	GG	GG	GG	GT	GT	GG	GG	GG	GT	TT	GG	GT	GG	TT	GT	GG	TT	GG
chr11_7623774_C_T	11	7623774	TT	CT	CT	TT	TT	CC	CC	CT	CC	CT	TT	TT	CT	CC	CT	TT	TT	CT	CT	CT	TT	TT	TT	TT	CT	CC	CT	TT	TT	TT	CT	TT	CT	CT	TT	TT	TT	CT	CC	TT	CT	TT	TT	TT	CT	CT	TT
chr11_7673741_C_T	11	7673741	TT	TT	TT	TT	CT	TT	TT	TT	TT	TT	TT	TT	CT	TT	TT	TT	TT	TT	TT	TT	TT	TT	CT	TT	TT	TT	TT	TT	TT	CC	TT	CT	TT	TT	CT	TT	TT	TT	TT	CT	TT	CT	TT	TT	TT	TT	TT
chr11_7704120_C_T	11	7704120	CT	CC	CC	CC	CT	CC	CC	CC	CC	CC	CC	CC	CT	CC	CC	CC	CC	CC	CC	CC	CC	CC	CT	CC	CC	CC	CC	CC	CC	TT	CC	CT	CC	CC	CT	CC	CC	CC	CC	CT	CC	CT	CC	CC	CC	CC	CC
chr11_7811683_A_G	11	7811683	AA	AA	AA	AA	AA	AA	AA	AA	AA	AA	AG	AA	AA	AA	AA	GG	AG	AA	AG	AA	AG	AA	AA	AG	AG	AA	AG	AA	AG	AA	AG	AA	AA	AG	AA	AG	AA	AA	AA	AA	AA	AA	AA	AA	AG	AA	AA
chr11_7845154_C_T	11	7845154	CC	CC	CT	CT	CT	CC	CC	CT	CC	CC	CC	CC	CT	CC	CC	CC	CT	CT	CC	CT	CC	CC	CT	CC	CC	CC	CC	CT	CC	CC	CC	CT	CC	CC	CT	CC	TT	CT	CC	CT	CT	CT	CC	CC	CC	CC	CT
chr11_7911752_A_G	11	7911752	AG	GG	GG	AG	GG	GG	GG	GG	GG	GG	GG	AA	GG	GG	GG	GG	GG	GG	GG	GG	GG	GG	GG	GG	GG	GG	GG	GG	GG	AA	GG	AG	GG	GG	GG	GG	GG	GG	GG	AG	GG	GG	GG	GG	GG	GG	GG
chr11_7949614_C_T	11	7949614	CT	CC	CC	CC	CC	CC	CC	CC	CC	CC	CT	CC	CC	CC	CC	CC	CT	CC	CT	CC	CC	CC	CC	CC	CC	CC	CC	CC	CT	TT	CC	CC	CC	CC	CC	CC	CC	CT	CC	CT	CC	CC	CC	CC	CC	CC	CC
chr11_799567_A_G	11	799567	AG	GG	GG	GG	GG	GG	GG	GG	GG	GG	GG	GG	GG	GG	GG	GG	GG	GG	GG	GG	GG	GG	AG	GG	GG	GG	AG	GG	GG	GG	GG	GG	GG	GG	GG	GG	AG	GG	GG	GG	GG	GG	GG	GG	GG	GG	GG
chr11_8013750_G_T	11	8013750	GT	GG	GT	GT	GG	GG	GG	GG	GG	GG	GT	GG	GG	GG	GG	GG	GT	GG	GT	GT	GG	GG	GG	GG	GG	GG	GG	GT	GT	TT	GG	GG	GG	GG	GG	GG	GT	GT	GG	TT	GG	GG	GG	GG	GG	GG	GT
chr11_8060670_A_G	11	8060670	AG	AA	AG	AA	AG	AA	AA	AG	AG	AG	AA	AA	AA	AA	AG	GG	AG	AA	AA	AA	AG	GG	AG	GG	AG	AG	AG	AA	AG	AA	GG	AA	AG	AG	AA	GG	AA	AA	AA	AA	AG	AG	AA	AG	GG	AA	AG
chr11_8087877_C_T	11	8087877	CT	CC	CC	CC	CC	CC	CC	CC	CC	CC	CT	CC	CC	CC	CC	CC	CT	CC	CT	CC	CC	CC	CC	CC	CC	CC	CC	CC	CT	TT	CC	CC	CC	CC	CC	CC	CC	CC	CC	CC	CC	CC	CC	CC	CC	CC	CC
chr11_8115351_A_C	11	8115351	AA	AA	AC	AC	AA	AA	AA	AA	AA	AA	AA	AA	AA	AA	AA	AA	AA	AA	AA	AC	AA	AA	AA	AA	AA	AA	AA	AA	AA	AA	AA	AA	AA	AA	AA	AA	AA	AA	AA	AC	AA	AA	AA	AA	AA	AA	AC
chr11_8117847_C_T	11	8117847	TT	TT	TT	TT	TT	TT	TT	TT	TT	TT	TT	TT	TT	TT	TT	CC	TT	TT	TT	TT	CT	TT	TT	CT	CT	TT	CT	TT	TT	TT	CT	TT	TT	CT	TT	CT	TT	TT	TT	TT	TT	TT	TT	TT	CT	TT	TT
chr11_8157046_G_T	11	8157046	TT	TT	GG	GT	TT	TT	TT	TT	GT	TT	TT	TT	TT	TT	TT	TT	TT	TT	TT	GT	TT	TT	TT	TT	TT	GT	TT	TT	TT	TT	GT	TT	TT	TT	TT	TT	TT	TT	TT	GT	TT	TT	TT	TT	GT	TT	GT
chr11_816898_A_G	11	816898	0	AA	AA	AG	AG	AA	AG	AG	AA	AA	AA	AA	AA	AA	GG	AA	GG	AG	AA	AA	AG	AA	AA	AG	AA	AA	AA	AG	AA	AA	AA	AA	AA	AG	AA	AG	GG	AG	AA	AA	AG	AA	AA	AG	AA	GG	AA
chr11_8172173_A_G	11	8172173	AG	AA	GG	AG	GG	AA	AA	AG	AG	AG	AA	AA	AG	AA	AG	GG	AG	AG	AA	AG	AG	GG	GG	GG	AG	AG	AG	AG	AG	AA	GG	AG	AG	AG	AG	GG	GG	AG	AA	AG	AG	GG	AA	AG	GG	AA	GG
chr11_8205682_C_T	11	8205682	CC	CC	CT	CT	CC	CC	CC	CC	CC	CC	CC	CC	CC	CC	CC	CC	CC	CC	CC	CT	CC	CC	CC	CC	CC	CC	CC	CC	CC	CC	CC	CC	CC	CC	CC	CC	0	CC	CC	CT	CC	CC	CC	CC	CC	CC	CT
chr11_8312343_G_T	11	8312343	GG	GG	GG	GT	GT	GG	GT	GG	GG	GG	GG	TT	GT	GG	GG	GG	GG	GG	GG	GG	GG	GG	GT	GG	GG	GG	GG	GT	GG	GG	GG	TT	GG	GT	GT	GG	GG	GT	GG	GG	GG	GT	GG	GG	GG	GG	GG
chr11_8395275_C_T	11	8395275	CC	CC	CT	CT	CC	CC	CC	CC	CC	CT	CC	CC	CC	CC	CC	CC	CC	CC	CC	CT	CC	CT	CC	CT	CC	CC	CC	CC	CC	CC	CC	CC	CC	CC	CC	CC	CC	CC	CC	CT	CC	CC	CC	CC	CC	CC	CT
chr11_8396799_A_C	11	8396799	AC	AC	AA	AC	CC	AA	AC	AC	AA	AA	AC	CC	AC	AA	AA	AA	CC	AA	AC	AC	AC	AA	AC	AA	AA	AA	AC	CC	AC	CC	AA	CC	AA	AC	CC	AC	AA	AC	AA	AC	AA	AC	AA	AA	AA	AC	AC
chr11_84626_C_T	11	84626	TT	TT	TT	TT	TT	CT	TT	TT	CT	CT	TT	TT	CT	TT	TT	TT	TT	TT	CT	CT	TT	TT	CT	TT	TT	CT	CT	TT	CT	CT	TT	TT	TT	TT	CT	TT	TT	TT	CT	TT	TT	CT	TT	TT	CT	TT	TT
chr11_8619278_A_C	11	8619278	CC	CC	CC	CC	CC	CC	CC	CC	CC	CC	CC	CC	CC	CC	CC	CC	CC	AC	CC	AC	CC	CC	CC	CC	CC	CC	AC	CC	AC	AC	CC	CC	CC	CC	CC	CC	AC	CC	CC	AC	CC	CC	CC	CC	CC	CC	CC
chr11_8659062_C_T	11	8659062	CT	TT	TT	CT	CT	CT	CT	TT	TT	CT	CT	CC	CC	CC	TT	TT	TT	CT	CT	TT	TT	CT	CT	TT	TT	TT	TT	TT	TT	TT	TT	CC	CT	TT	CT	TT	CC	CC	CT	TT	TT	CT	CC	CT	TT	CT	TT
chr11_868728_A_G	11	868728	GG	GG	GG	GG	GG	AG	GG	GG	AG	GG	GG	GG	AG	GG	GG	GG	GG	GG	AG	AG	GG	GG	AG	GG	GG	GG	AG	GG	AG	AG	GG	GG	GG	GG	AG	GG	GG	GG	GG	AA	GG	AG	GG	GG	AG	GG	GG
chr11_8695651_C_T	11	8695651	CC	CT	CC	CC	CC	CC	CC	CC	CC	CC	CC	CC	CC	CC	CC	CC	CC	CC	CC	CC	CT	CT	CC	CC	CC	CC	CC	CT	CC	CT	CC	CC	CC	CC	CT	CC	CC	CC	CC	CC	CC	CC	CC	CC	CC	CT	CC
chr11_8696747_A_G	11	8696747	AG	AA	AA	AG	AG	AG	AG	AA	AA	AG	AG	GG	GG	GG	AA	AA	AA	AA	AG	AA	AA	AA	AG	AA	AA	AA	AA	AA	AA	AA	AA	GG	AG	AA	AG	AA	AA	AG	AG	AA	AA	AG	GG	AG	AA	AG	AA
chr11_9019592_C_T	11	9019592	TT	TT	TT	TT	TT	CT	CT	TT	TT	CT	CT	TT	CT	CC	TT	TT	TT	TT	CT	TT	TT	TT	TT	TT	TT	TT	TT	TT	TT	TT	TT	TT	CT	TT	TT	TT	TT	CT	CT	TT	CT	TT	CC	CT	TT	CT	TT
chr11_9131853_C_T	11	9131853	CT	CT	TT	TT	CT	CT	TT	CT	CT	TT	CT	TT	TT	TT	CC	TT	CT	CC	CT	TT	TT	TT	CT	TT	TT	TT	TT	CT	CT	TT	TT	TT	CT	TT	TT	CT	CC	TT	CT	TT	CT	CT	TT	CT	TT	TT	CT
chr11_9161865_C_T	11	9161865	CT	TT	TT	TT	TT	CT	CT	CT	CT	TT	CT	TT	TT	TT	CC	CC	CT	CT	CT	TT	CT	CT	CT	CT	CC	CT	CT	TT	CT	TT	CT	TT	CT	CT	TT	CT	TT	TT	CT	TT	CT	CT	TT	CT	CT	TT	TT
chr11_932302_C_T	11	932302	TT	TT	TT	TT	TT	TT	TT	TT	TT	CT	TT	TT	TT	TT	TT	TT	TT	TT	TT	TT	TT	TT	CC	TT	TT	CT	CT	TT	TT	TT	CT	TT	TT	TT	TT	TT	TT	TT	CT	TT	TT	TT	TT	TT	CT	TT	CT
chr11_936205_A_G	11	936205	AG	AA	AA	AG	AA	AA	AA	AA	AA	AA	AA	AA	AA	AA	AG	AA	AG	AG	AA	AA	AA	AA	AA	AA	AA	AA	AA	AA	AA	AA	AA	AA	AA	AG	AA	AA	AA	AA	AA	AA	AG	AA	AA	AA	AA	AG	AA
chr11_9494774_A_G	11	9494774	AA	AA	AG	AG	AA	AA	AA	AA	AA	AG	AA	AA	AA	AA	AA	AA	AA	AA	AA	AG	AA	AG	AG	AG	AA	AA	AA	AA	AA	AA	AA	AA	AA	AA	AA	AA	0	AG	AA	AG	AA	AA	AA	AA	AA	AA	AG
chr11_9616260_A_C	11	9616260	AC	AC	CC	CC	CC	CC	CC	CC	CC	CC	CC	CC	CC	CC	CC	CC	CC	CC	CC	AC	AC	CC	CC	CC	CC	CC	AC	AC	AC	AA	CC	CC	CC	CC	AC	CC	CC	CC	CC	AC	CC	CC	CC	CC	CC	AC	CC
chr11_9704029_A_C	11	9704029	CC	CC	AC	AC	CC	CC	CC	CC	CC	AC	CC	CC	CC	CC	CC	CC	CC	CC	CC	AC	CC	AC	AC	AC	CC	CC	CC	CC	CC	AC	CC	CC	CC	CC	CC	CC	CC	AC	CC	AA	CC	CC	CC	CC	CC	CC	AC
chr11_9708036_C_T	11	9708036	CT	CC	TT	TT	CT	CT	CC	CC	TT	TT	CT	TT	TT	TT	CC	CC	CC	CT	CT	CT	CC	CT	TT	CT	CC	CT	CC	CC	CC	CT	CT	TT	CT	CC	CT	CC	TT	TT	TT	TT	CT	CT	TT	CT	CT	CT	CT
chr11_9816477_C_T	11	9816477	CC	CC	CT	CC	CT	CC	CC	CT	TT	CC	CC	CC	CT	CC	CC	CC	CT	CC	CC	CC	CC	CT	CT	CC	CC	CT	CC	CC	CC	CC	CT	CT	CC	CC	CT	CC	CT	CC	CT	CT	CC	CT	CC	CC	CT	CC	CC
chr11_9855734_C_T	11	9855734	CC	CT	CT	CC	CT	CC	CC	CT	CT	CC	CC	CC	CC	CC	CC	CC	CT	CC	CC	CC	CC	CC	CC	CC	CC	CT	CC	CC	CC	CC	CT	CC	CC	CC	CC	CT	CT	CC	CC	CC	CC	CC	CC	CC	CT	CC	CT
chr11_9890467_C_T	11	9890467	CT	CT	CC	CC	CT	CC	CC	CC	CC	CC	CC	CC	CC	CC	CC	CC	CC	CT	CC	CT	CC	CC	CC	CC	CC	CC	CT	CC	CT	CC	CC	CC	CC	CC	CC	CT	CC	CC	CC	CT	CC	CC	CC	CC	CC	CC	CT
chr11_9924874_C_T	11	9924874	CT	CT	CC	CC	CT	CC	CC	CC	CC	CC	CC	CC	CC	CC	CC	CC	CC	CT	CC	CT	CC	CC	CC	CC	CC	CC	CT	CT	CT	CC	CC	CC	CC	CC	CC	CT	CC	CC	CC	CT	CC	CC	CC	CC	CC	CC	CT
chr11_9938458_A_C	11	9938458	AC	AC	CC	CC	AC	CC	AC	CC	CC	CC	CC	CC	CC	CC	CC	CC	CC	AC	CC	AC	CC	CC	CC	CC	CC	CC	AC	AC	AC	CC	CC	CC	CC	CC	CC	AC	AC	CC	CC	AC	CC	CC	CC	CC	CC	CC	AC
chr11_random_156352_A_C	11RANDOM	156352	AC	AC	AC	AC	AC	AA	AA	AC	AA	AA	AC	AA	AA	AA	AC	AA	AC	AA	AA	AC	AC	CC	AC	AC	AA	AA	AA	AC	AC	AA	AA	AA	AC	AA	AC	CC	AA	AA	AA	AC	AC	AC	CC	CC	AA	AC	CC
chr11_random_181957_C_T	11RANDOM	181957	CT	CT	TT	CT	TT	CC	CC	CC	CT	CC	CT	CC	CT	CC	CT	TT	CT	CT	CT	CT	CT	TT	TT	TT	CT	CT	CT	CT	TT	CC	TT	CT	CT	CT	TT	TT	TT	CT	CC	CT	CT	TT	CC	CT	TT	CC	TT
chr11_random_21177_A_G	11RANDOM	21177	AA	AA	AA	AA	AA	GG	GG	AG	AG	AG	AG	AA	AA	AA	AG	AG	AG	AA	AG	AG	AG	AA	AA	AA	AG	AA	AG	AA	AG	AA	AA	AA	AA	GG	AA	AA	AA	AA	AG	AA	AG	AA	AA	AA	AG	AG	AA
chr12_10039283_A_G	12	10039283	AG	GG	GG	AG	GG	GG	AG	GG	GG	GG	GG	GG	GG	GG	GG	GG	GG	GG	GG	AG	GG	GG	GG	AG	GG	GG	GG	GG	GG	GG	GG	GG	GG	GG	AG	GG	GG	GG	AG	GG	GG	GG	AG	GG	AG	GG	AG
chr12_10062628_C_T	12	10062628	CT	CT	CT	CC	CC	CC	CC	CT	CT	CC	CC	CC	CC	CC	CC	CC	CT	CT	CT	CC	CC	CC	CT	CC	CC	CT	CC	CT	CC	CT	CC	CC	CC	CC	CT	CC	TT	CT	CC	CC	CC	CC	CC	CC	CC	CT	CC
chr12_10104228_A_C	12	10104228	AC	AA	CC	AC	AA	AA	AC	AA	CC	AC	AA	AA	AC	AA	AA	AA	AA	AA	AC	CC	AA	AC	AC	AC	AC	AC	AC	AA	AA	AC	AA	AA	AA	AA	AC	AA	AA	AA	AC	AA	AA	AC	CC	AA	AC	AA	AC
chr12_10130371_A_G	12	10130371	AA	AA	AA	AA	AA	AA	AG	AG	AG	AA	AG	AA	AG	AA	AA	AG	AG	AA	AG	AA	AG	AA	AA	AG	AA	AG	AG	AG	AG	AG	AG	AA	AA	AA	AA	AG	AA	AA	AG	AG	AA	AA	AA	AA	AA	AG	AA
chr12_10136411_A_G	12	10136411	AG	AG	AA	AA	AA	AA	AG	GG	AA	AA	AG	AA	AG	AA	AA	AG	GG	AA	AA	AA	AG	AA	AA	AG	AA	AG	AG	AG	AG	AG	AG	AA	AA	AA	AG	AG	AA	AA	AG	AG	AA	AA	AA	AA	AA	GG	AA
chr12_10205154_C_T	12	10205154	CT	CC	CT	CC	CT	CC	CC	CT	CC	CT	CC	CC	CT	CC	CC	CC	CT	CC	CT	CT	CT	CC	CC	CC	TT	CT	CT	CC	CC	CC	CC	CT	CC	CC	CC	CC	CC	CC	CC	CT	CC	CT	CT	CC	CT	CT	CC
chr12_10250626_G_T	12	10250626	GG	GT	GG	GG	GT	GG	GG	GG	GG	GG	GG	GT	GG	TT	TT	GT	GG	GG	GT	GG	GG	GG	GT	GG	GT	GG	GG	GG	GG	GG	GT	GT	GT	TT	GG	GG	GG	GT	GG	GT	GT	GG	GG	GT	GT	GG	GG
chr12_1025214_C_T	12	1025214	CT	CC	CT	CT	CT	CT	CC	TT	CT	CT	CT	CT	CC	CC	CT	CT	TT	TT	CC	CT	CT	CT	CC	CC	CT	CC	CT	CT	CT	CT	CT	CT	CC	TT	CC	CT	TT	CT	CT	CT	CC	CC	CC	CT	CT	CT	TT
chr12_10287698_C_T	12	10287698	TT	TT	CT	TT	TT	TT	TT	TT	CT	TT	TT	TT	CT	CT	TT	TT	TT	TT	CT	TT	TT	TT	CT	TT	TT	TT	CT	TT	TT	TT	TT	TT	CT	CT	TT	TT	TT	CT	TT	TT	CT	CT	CT	TT	CT	TT	TT
chr12_10288929_G_T	12	10288929	GG	GG	GT	GT	TT	TT	GG	GG	GT	TT	GT	GT	GT	TT	GG	GT	GG	TT	TT	GT	GT	GT	GT	GG	TT	GT	TT	TT	TT	GG	GT	TT	TT	GT	GG	GT	TT	TT	GT	TT	TT	GT	GT	GT	TT	GT	GT
chr12_10310590_C_T	12	10310590	TT	CT	CC	CT	CT	CC	TT	TT	CT	CT	CT	CC	CT	CT	CC	CT	TT	CT	TT	TT	TT	CC	CT	TT	TT	TT	CT	TT	CT	TT	CT	CT	CC	CC	TT	CT	TT	CT	TT	TT	CC	CC	CT	CC	CT	TT	CT
chr12_1057784_C_T	12	1057784	CT	CC	CT	CC	CT	CT	CC	TT	CT	CC	CT	CT	CC	CC	CT	CT	TT	TT	CT	CT	CT	CT	CC	CC	CT	CC	CT	CT	CT	CT	CT	CT	CC	TT	CC	CT	TT	CT	CT	CT	CC	CC	CC	CT	CT	CT	TT
chr12_1058332_A_G	12	1058332	AG	GG	AG	GG	AG	AG	GG	AA	AG	GG	AG	AG	GG	GG	AG	AG	AA	AG	GG	AG	AG	AG	GG	GG	AG	GG	AG	GG	AG	AG	AG	AG	GG	AA	GG	AG	GG	GG	AG	AG	GG	GG	GG	AG	AG	AG	AA
chr12_1089154_G_T	12	1089154	GT	GG	GT	GG	GT	TT	GG	TT	TT	GT	GT	GT	GT	GT	GT	GT	TT	TT	GT	TT	GT	TT	GT	GG	TT	GT	TT	GT	GT	TT	GT	TT	GT	TT	GG	GT	TT	GT	GT	TT	GT	GT	GT	GT	GT	GT	TT
chr12_1112226_C_T	12	1112226	CT	TT	TT	TT	CT	CC	TT	CT	CC	CT	CT	CT	TT	TT	CC	CT	CC	CC	TT	CC	CT	CC	TT	TT	CT	TT	CT	CT	CT	CC	CT	CT	TT	CC	TT	CT	CC	CT	TT	CT	CT	TT	TT	CT	CT	CT	CC
chr12_1114045_C_T	12	1114045	CT	TT	TT	TT	CT	CT	TT	CT	CT	CT	CT	CT	TT	TT	CC	CT	CC	CT	TT	CC	CT	CC	TT	TT	CT	TT	CT	TT	CT	CT	CT	CT	TT	CC	TT	CT	TT	TT	TT	CT	TT	TT	TT	CT	CT	CT	CC
chr12_1180156_A_G	12	1180156	AG	AG	AA	AG	GG	AG	GG	AG	AG	AG	AG	AG	AG	AA	AG	GG	GG	AG	AG	AG	GG	AG	AA	AG	AG	AA	AG	AG	GG	AG	AG	AG	AA	GG	AG	GG	AA	AA	AA	AG	AG	AG	AA	AG	AG	GG	GG
chr12_11985991_A_G	12	11985991	GG	GG	GG	AG	AG	AA	GG	GG	AG	GG	AG	GG	GG	AG	GG	GG	GG	AG	GG	GG	GG	AG	GG	GG	GG	GG	GG	AG	GG	GG	GG	AG	GG	GG	GG	AG	AA	AG	GG	GG	GG	GG	GG	AG	GG	GG	AG
chr12_12132083_G_T	12	12132083	GG	GT	GG	GT	TT	TT	GG	GG	TT	GT	GT	GT	GG	GT	GT	GG	GG	GT	TT	GT	GG	GT	GG	GG	TT	GG	GG	GG	GG	GG	GG	TT	GT	GT	GG	GT	GG	GG	GG	GT	GT	GG	GG	TT	GT	GG	GT
chr12_1241522_A_G	12	1241522	AG	AG	AA	AG	GG	GG	GG	GG	GG	AG	AG	AG	GG	AG	GG	GG	GG	GG	GG	AG	GG	AG	GG	GG	GG	AG	GG	GG	GG	GG	AG	GG	AG	GG	AG	GG	GG	AG	AG	GG	GG	GG	AG	AG	AG	GG	GG
chr12_1253345_G_T	12	1253345	GT	GT	TT	GT	GG	GG	GG	GG	GG	GT	GT	GT	GG	GT	GT	GG	GG	GG	GT	GT	GG	GT	GT	GT	GG	GT	GG	GT	GG	GG	GT	GG	GT	GG	GT	GG	GT	GT	GT	GG	GG	GG	GT	GT	GT	GG	GG
chr12_1393780_A_C	12	1393780	AA	AC	AA	AC	AC	AC	CC	AA	AA	CC	AA	AA	AC	AA	AC	AC	AA	AC	AC	AC	AC	AC	AA	CC	AA	AA	AA	CC	AC	AC	AA	AA	AA	AA	AC	AC	CC	AC	AA	AA	CC	AC	AC	AA	AA	AC	AA
chr12_1423627_C_T	12	1423627	CT	CT	TT	CT	CC	CC	CC	CC	CC	CC	CT	CT	CC	CT	CC	CC	CC	CC	CC	CC	CC	CC	CC	CC	CC	CT	CC	CC	CC	CC	CT	CC	CT	CC	CT	CC	CC	CT	CT	CC	CC	CC	CT	CT	CT	CC	CC
chr12_1444813_A_G	12	1444813	AG	GG	AG	GG	GG	GG	GG	AG	GG	GG	GG	AG	GG	AG	GG	GG	GG	AG	GG	GG	GG	GG	GG	GG	GG	GG	GG	AG	GG	GG	AG	GG	AG	GG	GG	GG	AA	AG	GG	GG	AG	GG	AG	AG	GG	GG	GG
chr12_1484385_C_T	12	1484385	TT	TT	CT	TT	TT	CT	TT	CT	CT	TT	TT	TT	CT	CT	TT	TT	TT	TT	TT	TT	TT	TT	CT	TT	CT	CT	CT	TT	TT	CT	TT	CT	CT	TT	TT	TT	TT	TT	TT	CT	TT	CT	CT	TT	TT	TT	TT
chr12_1500295_C_T	12	1500295	CT	CT	CT	CT	TT	TT	TT	TT	TT	CT	CT	CT	TT	CT	TT	TT	TT	TT	TT	CT	TT	CT	TT	TT	TT	CT	TT	TT	TT	TT	CT	TT	CT	TT	CT	TT	TT	0	CT	TT	TT	TT	CT	CT	CT	TT	TT
chr12_1522887_A_G	12	1522887	AG	AA	AA	AA	AG	AG	AA	GG	AG	AA	AG	AG	AA	AA	AG	AG	GG	GG	AA	AG	AG	AG	AA	AA	AG	AA	AG	AG	AG	AG	AG	AA	AA	GG	AA	AG	GG	AG	AG	AG	AA	AA	AA	AG	AG	AG	GG
chr12_1545041_A_G	12	1545041	AG	AA	AG	AA	AA	AG	AA	AA	AG	AA	AA	AG	AG	GG	AG	AA	AA	AA	AA	AA	AA	AA	GG	AA	AG	AG	AG	AA	AA	AA	AA	AG	GG	AA	AA	AA	AA	AA	AA	AG	AG	AG	GG	AG	AA	AA	AA
chr12_16778085_A_G	12	16778085	GG	AG	GG	GG	AG	AG	GG	GG	GG	GG	GG	GG	GG	AG	GG	AG	GG	GG	AA	GG	AG	GG	GG	GG	AG	GG	GG	AG	GG	AG	GG	AG	AG	GG	GG	GG	GG	GG	GG	AG	AG	GG	GG	GG	GG	AG	GG
chr12_16801540_A_G	12	16801540	AG	GG	AG	AG	GG	GG	GG	AG	GG	GG	GG	AA	GG	GG	AG	AG	AG	AA	GG	AG	AG	AG	GG	AG	AG	GG	GG	AG	GG	AG	GG	GG	GG	AG	GG	AG	AA	AA	GG	GG	AG	GG	GG	GG	AA	AG	AG
chr12_16802063_A_G	12	16802063	AG	GG	AG	AG	GG	GG	GG	GG	GG	GG	GG	AG	GG	GG	GG	GG	AG	AG	GG	AG	GG	AG	GG	GG	AG	GG	GG	GG	GG	GG	GG	GG	GG	AG	GG	GG	GG	AG	GG	GG	AG	GG	GG	GG	AA	GG	AG
chr12_16802683_A_G	12	16802683	AG	AA	AG	AG	AA	AA	AA	AA	AA	AA	AA	AG	AA	AA	AA	AA	AG	AG	AA	AG	AA	AG	AA	AA	AG	AA	AA	AA	AA	AA	AA	AA	AA	AG	AA	AA	AA	AG	AA	AA	AG	AA	AA	AA	GG	AA	AG
chr12_16815921_C_T	12	16815921	TT	CT	TT	TT	CT	CT	TT	TT	TT	TT	TT	TT	TT	CT	TT	CT	TT	TT	CC	TT	CT	TT	TT	TT	CT	TT	TT	CT	TT	CT	TT	CT	CT	TT	TT	TT	TT	TT	TT	CT	CT	TT	TT	TT	TT	CT	TT
chr12_16950713_A_G	12	16950713	GG	AG	AG	GG	AG	AG	GG	GG	GG	GG	GG	GG	GG	GG	GG	AG	GG	GG	AA	GG	AG	GG	AA	GG	AG	GG	GG	AG	GG	GG	GG	AG	AG	GG	GG	GG	GG	GG	GG	AG	GG	GG	AG	GG	GG	AG	GG
chr12_17006400_A_G	12	17006400	GG	GG	GG	GG	GG	GG	GG	GG	GG	GG	GG	GG	GG	GG	GG	GG	GG	GG	GG	GG	GG	GG	GG	GG	GG	GG	GG	GG	GG	AG	GG	GG	GG	GG	GG	GG	GG	GG	GG	GG	GG	GG	GG	GG	GG	GG	GG
chr12_17045778_A_G	12	17045778	GG	GG	GG	GG	GG	GG	GG	GG	AG	GG	GG	GG	AG	AG	GG	GG	GG	AG	GG	GG	GG	GG	AG	GG	GG	AG	AG	GG	AG	GG	GG	GG	AG	GG	GG	GG	AG	GG	GG	GG	GG	AG	GG	GG	GG	GG	GG
chr12_17060897_A_G	12	17060897	GG	AA	AA	AG	AA	AA	AG	AG	AG	AG	AA	GG	AG	GG	AG	GG	AG	GG	AA	GG	GG	AG	AG	GG	AG	AG	GG	GG	GG	GG	GG	AA	GG	AG	GG	AG	GG	GG	GG	AG	AG	AG	AG	AA	GG	GG	AG
chr12_17093665_C_T	12	17093665	CC	CT	CC	CT	CT	CT	CC	CC	CT	CC	CT	CC	CC	CC	CT	CC	CC	CC	CC	CC	CC	CT	CC	CC	CC	CC	CT	CC	CT	CC	CT	CT	CC	CT	CT	CT	CC	CC	CT	CT	CC	CC	CC	TT	CC	CC	CT
chr12_17122931_G_T	12	17122931	GT	TT	TT	TT	TT	TT	GG	GG	GT	TT	GT	GT	GG	GG	GT	GG	GT	TT	TT	GT	GT	TT	TT	GG	TT	GT	GG	GT	GG	GG	GG	TT	GT	TT	GG	GT	TT	TT	GG	GT	GT	GG	GT	TT	TT	GG	TT
chr12_1715344_A_G	12	1715344	GG	GG	AG	GG	AG	AA	GG	AG	AA	GG	GG	AG	GG	AG	AG	AG	GG	AA	AG	AG	AG	AG	AG	GG	AG	GG	AG	AG	AG	AA	AG	GG	GG	AA	GG	AG	AA	AG	AG	AG	AG	AG	AG	GG	AG	GG	AG
chr12_17211459_A_C	12	17211459	AC	CC	AC	AC	CC	CC	AA	AC	CC	AA	AC	AC	AA	CC	CC	CC	AC	AA	CC	AC	CC	AC	AC	AC	CC	CC	AC	CC	AC	AC	AC	CC	AC	AC	AC	CC	AA	AA	AC	CC	AC	AA	AC	CC	AC	CC	CC
chr12_17426574_C_T	12	17426574	TT	CT	TT	CT	CT	CT	TT	TT	CT	TT	CT	TT	TT	TT	CT	TT	TT	TT	TT	TT	TT	CT	TT	TT	TT	TT	TT	TT	TT	TT	TT	CT	TT	CT	TT	CT	TT	TT	TT	TT	TT	TT	TT	CC	TT	TT	CT
chr12_17430195_C_T	12	17430195	CT	CT	CT	CC	CT	CT	CC	CC	CT	CT	CC	CT	CT	TT	CT	CT	CT	CT	TT	CC	CC	CC	CC	CT	CT	CC	TT	CT	TT	TT	CT	CT	CT	CC	CT	CT	TT	CT	CT	TT	TT	CT	CC	CC	CC	CC	CT
chr12_17470059_C_T	12	17470059	CC	CT	CC	CC	CT	CT	CC	CC	CC	CC	CC	CC	CC	CC	CC	CC	CC	CC	TT	CC	CC	CC	CC	CC	CT	CC	CC	0	CC	CT	CC	CT	CC	CC	CC	CC	CC	CC	CC	CT	CC	CC	CC	CC	CC	CC	CC
chr12_1782678_C_T	12	1782678	TT	TT	TT	TT	TT	TT	TT	TT	TT	TT	TT	TT	CT	TT	TT	TT	TT	TT	CT	TT	TT	TT	CC	TT	CT	CT	CT	TT	TT	TT	TT	CT	CT	TT	TT	TT	TT	TT	TT	CT	TT	TT	TT	TT	TT	TT	TT
chr12_17889571_A_G	12	17889571	AG	GG	GG	GG	GG	GG	AG	AG	GG	GG	AG	GG	AG	GG	GG	AG	AA	AG	GG	AG	AG	GG	GG	GG	AG	GG	GG	AG	GG	GG	GG	GG	GG	GG	GG	GG	GG	GG	GG	GG	GG	AG	GG	GG	AG	AG	AG
chr12_1792973_A_G	12	1792973	GG	GG	GG	GG	GG	GG	GG	AG	GG	AG	AG	GG	GG	AG	GG	GG	AG	AG	GG	AG	GG	AG	GG	GG	GG	GG	GG	AG	GG	AG	AG	GG	GG	GG	GG	GG	AA	AG	GG	GG	GG	GG	GG	GG	GG	GG	GG
chr12_1793217_A_G	12	1793217	GG	GG	GG	GG	GG	GG	GG	AG	GG	AG	AG	GG	GG	AG	GG	GG	AG	AG	GG	AG	GG	AG	GG	GG	GG	GG	GG	AG	GG	AG	AG	GG	GG	GG	GG	GG	AG	AG	GG	GG	GG	GG	GG	GG	GG	GG	GG
chr12_17932801_A_G	12	17932801	AG	AG	GG	AG	AG	AA	GG	AG	AA	GG	AG	GG	AG	AG	AG	AG	AG	AG	GG	AG	AA	AG	GG	GG	AG	AG	AG	AG	AG	GG	GG	AG	GG	AG	GG	AG	GG	GG	GG	GG	GG	AG	GG	AA	AG	AG	AA
chr12_17961008_A_G	12	17961008	GG	GG	GG	GG	GG	GG	GG	GG	AG	GG	GG	AG	GG	GG	AG	AA	GG	AG	GG	GG	AG	GG	AG	AG	GG	AA	GG	AA	GG	AG	GG	GG	GG	GG	GG	AG	AG	AG	GG	GG	GG	GG	GG	GG	GG	AG	GG
chr12_17962390_A_G	12	17962390	AG	AA	AA	AA	AA	AA	AA	AA	AA	AA	AA	AG	AA	AA	AG	AG	AG	AA	AA	AG	AA	AA	AA	AG	AG	AA	AA	AA	AA	AG	AA	AA	AA	AA	AA	AG	AA	AA	AA	AA	AA	AA	AA	AA	AG	AA	AG
chr12_17979229_C_T	12	17979229	CT	CT	CT	CT	CT	CC	CT	CT	CT	CT	CT	TT	TT	CC	CT	CT	TT	CC	TT	CT	CC	CT	CT	CT	TT	CT	TT	CC	TT	TT	CT	CT	CT	CT	CT	CT	CT	CT	CT	TT	CT	TT	CC	CC	TT	CC	CT
chr12_17982657_C_T	12	17982657	CT	CC	CC	CC	CC	CC	CC	CC	CC	CC	CC	CT	CC	CC	CT	CT	CT	CT	CC	CT	CC	CC	CC	CT	CT	CC	CC	CT	CC	CT	CC	CC	CC	CC	CC	CT	CT	CT	CC	CC	CC	CC	CC	CC	CT	CC	CT
chr12_18072535_C_T	12	18072535	CC	CT	TT	CT	CT	CT	CT	TT	CT	CT	CT	TT	TT	TT	CT	CT	CT	CC	TT	CC	CT	CT	TT	CT	CT	TT	TT	CC	TT	TT	CT	CT	TT	CT	CT	CT	TT	TT	CT	TT	TT	TT	CT	CC	CT	CT	CC
chr12_18093371_C_T	12	18093371	TT	CT	CT	TT	TT	CT	CT	CC	CT	CT	CT	TT	CT	CC	TT	TT	CT	TT	TT	TT	TT	TT	TT	TT	TT	CT	CT	TT	CT	CT	CT	TT	CT	TT	CT	TT	CT	TT	CT	CT	CT	CT	CT	TT	TT	CT	TT
chr12_18199862_C_T	12	18199862	TT	CT	TT	TT	TT	TT	TT	TT	TT	CT	TT	TT	TT	TT	TT	TT	TT	TT	TT	TT	CT	TT	TT	TT	TT	TT	TT	TT	TT	CT	TT	TT	TT	CT	TT	TT	TT	CT	TT	TT	TT	TT	TT	TT	CT	TT	TT
chr12_18202141_A_G	12	18202141	AA	AG	AA	AA	AA	AA	AA	AA	AA	AA	AA	AA	AA	AA	AA	AA	AA	AG	AG	AA	AG	AA	AA	AA	AA	AA	AA	AG	AA	AG	AA	AA	AA	AA	AA	AA	AG	AG	AA	AA	AA	AA	AA	AA	AA	AA	AA
chr12_18281048_C_T	12	18281048	CC	CC	CT	CC	CC	CC	CC	CC	CC	CT	CC	CC	CT	CT	CC	CC	CC	CT	CC	CC	CC	CC	CC	CC	CC	CC	CT	CT	CT	CC	CC	CC	CT	CC	CC	CC	CT	CT	CC	CC	TT	CT	CC	CC	CC	CC	CC
chr12_18281945_C_T	12	18281945	CT	CT	CC	TT	TT	TT	CC	CC	CT	CC	CT	TT	CC	CT	TT	CT	CT	CT	CT	CT	CT	TT	CT	CT	TT	CC	CC	CC	CC	CT	CC	TT	CT	CT	CC	TT	CC	CC	CC	CT	CC	CC	CC	TT	CT	CC	TT
chr12_18475720_C_T	12	18475720	CT	TT	CC	TT	TT	CT	CT	CC	TT	TT	CT	TT	CT	CC	TT	TT	CC	TT	TT	CT	CT	TT	CC	TT	CT	CT	TT	TT	TT	TT	TT	TT	CC	TT	TT	TT	TT	TT	TT	TT	CC	CT	CT	TT	CT	CT	CT
chr12_18478794_C_T	12	18478794	CT	TT	TT	TT	TT	TT	CT	TT	CT	CT	TT	CT	CT	TT	CT	CT	TT	TT	TT	CT	TT	TT	TT	CC	TT	CT	CT	TT	CT	CT	CT	TT	TT	CT	CT	CT	TT	CT	CT	TT	TT	CT	CT	TT	CT	TT	TT
chr12_18494936_C_T	12	18494936	TT	CT	TT	TT	CT	TT	TT	TT	TT	TT	TT	TT	TT	TT	TT	TT	TT	TT	CC	TT	TT	TT	TT	TT	CT	TT	TT	TT	TT	CT	TT	CT	TT	TT	TT	TT	TT	TT	TT	CT	TT	TT	TT	TT	TT	TT	TT
chr12_18539490_C_T	12	18539490	TT	TT	TT	TT	TT	TT	TT	CT	TT	CT	TT	TT	TT	TT	TT	TT	TT	TT	TT	TT	TT	TT	CT	TT	TT	TT	TT	TT	TT	TT	TT	TT	CT	TT	TT	TT	TT	TT	TT	TT	TT	TT	TT	TT	TT	TT	TT
chr12_18593001_G_T	12	18593001	GT	GG	GG	TT	TT	TT	GG	GT	GT	GT	GT	GT	GT	GG	GG	GG	GT	TT	GT	GT	GG	TT	TT	GG	TT	GT	GT	GT	GT	GG	GG	TT	GT	GG	GG	GT	GT	GT	GG	GT	GG	GT	GG	GT	GT	GG	TT
chr12_18629369_C_T	12	18629369	CC	CT	CT	CC	CC	CC	CT	CT	CC	CC	CT	CT	CT	CT	TT	CT	CT	CC	CC	CC	CT	CC	CC	CT	CC	CC	CC	CC	CC	CT	CC	CC	CT	CT	CC	CT	CC	CT	CC	CC	TT	CT	CC	CT	CT	CC	CC
chr12_18643646_A_G	12	18643646	GG	GG	GG	AA	AA	AA	GG	AG	AG	AG	AG	AG	AG	GG	GG	GG	GG	AA	AG	GG	GG	AA	AA	GG	AG	AG	AG	AG	AG	GG	GG	AA	AG	GG	GG	AG	AG	AG	GG	AG	GG	AG	GG	AG	GG	GG	AG
chr12_1868429_C_T	12	1868429	CT	CT	TT	CT	CT	TT	CT	CT	TT	CC	CT	CT	CT	CT	CT	CT	CT	CT	CT	CT	CT	CT	TT	CC	TT	TT	TT	CC	CT	TT	CT	CT	CT	TT	CT	CT	CC	CT	TT	TT	CT	CT	CT	CT	TT	CT	TT
chr12_18843270_A_G	12	18843270	GG	AG	AA	AA	AA	AG	GG	AG	AA	AG	AG	AA	AG	AG	AA	AA	GG	AG	AG	GG	AG	AA	AA	AG	AG	AA	AG	AA	AG	AG	GG	AA	AA	AA	GG	AA	AG	AA	GG	AG	AA	AG	AG	AA	AG	AA	AG
chr12_18845255_C_T	12	18845255	CT	CT	CC	CC	CC	CT	CT	0	CC	CC	0	CC	CT	CT	CC	CC	TT	CC	CT	CT	CC	CC	CC	CC	CT	CC	CT	CC	CT	CT	CT	CC	CC	CC	CT	CC	CT	CC	CT	CT	CC	CT	CC	CC	CT	CC	CT
chr12_1884573_A_G	12	1884573	AG	AG	GG	AG	AG	GG	AG	AG	GG	AA	AG	AG	AG	AG	AG	AG	AG	GG	AG	AG	AG	AG	GG	AA	GG	GG	GG	AG	AG	GG	AG	AG	AG	GG	AG	AG	GG	GG	GG	GG	AG	AG	AG	AG	GG	AG	GG
chr12_18889587_C_T	12	18889587	CC	CC	CT	CC	CC	CC	CC	CT	CC	CC	CC	CC	CT	CC	CC	CC	CC	CC	CC	CC	CC	CC	CT	CC	CC	CT	CT	CC	CT	CC	CC	CC	CC	CT	CC	CC	CC	CC	CC	CC	CC	CT	CT	CC	CC	CT	CC
chr12_18891495_G_T	12	18891495	GG	GG	GT	GG	GG	GG	GG	GT	GG	GG	GG	GG	GT	GG	GG	GG	GG	GG	GG	GG	GG	GG	GT	GG	GG	GT	GT	GG	GT	GG	GG	GG	GG	GT	GG	GG	GG	GG	GG	GG	GG	GT	GT	GG	GG	GT	GG
chr12_1902433_A_G	12	1902433	AG	AG	GG	AG	AG	GG	AG	GG	GG	AG	GG	AG	AG	AG	GG	AG	GG	GG	AG	GG	AG	GG	GG	AA	GG	GG	GG	AG	AG	GG	GG	AG	AG	GG	AG	AG	0	GG	GG	GG	AG	AG	AG	AG	GG	AG	GG
chr12_19426981_G_T	12	19426981	GG	TT	GT	GT	GT	GT	GG	GT	GT	GT	GG	GT	GT	TT	GT	GT	GG	GT	TT	GG	TT	GT	GG	GG	GT	GT	TT	TT	TT	GT	GT	GT	GT	GT	GT	GG	TT	TT	GT	TT	TT	GT	GG	GG	GT	GT	GG
chr12_19503853_G_T	12	19503853	TT	TT	TT	TT	GT	TT	TT	TT	TT	TT	TT	TT	TT	TT	TT	TT	TT	TT	GT	TT	TT	TT	TT	TT	GT	TT	GT	TT	GT	TT	GT	GT	TT	TT	GT	TT	GT	TT	GT	GG	TT	TT	TT	TT	TT	TT	TT
chr12_19514485_C_T	12	19514485	CT	TT	CT	CT	CT	CT	CT	TT	CC	CT	CT	CT	TT	TT	CT	CT	TT	CT	TT	CT	TT	CT	TT	CC	TT	CT	TT	TT	TT	CT	CT	CT	TT	TT	CT	CC	TT	TT	CT	TT	CT	TT	CT	CC	TT	CT	CT
chr12_19533740_A_G	12	19533740	GG	AA	AA	GG	GG	GG	AG	AA	AG	GG	AG	AG	AG	GG	AA	AA	AG	AG	AG	GG	AG	GG	AG	AG	GG	AG	GG	AG	GG	AA	GG	GG	AG	AA	GG	AG	GG	GG	GG	GG	AG	AG	AG	AG	GG	AG	GG
chr12_19581889_C_T	12	19581889	CC	CC	CC	CT	CT	CT	CC	CC	CC	CC	CC	CT	CT	CC	CC	CT	CC	CC	0	CC	TT	CT	CC	CC	CT	CC	TT	CT	TT	CC	CT	CT	CC	CC	CT	CC	CC	CC	CC	CT	CC	CT	CC	CC	CC	CT	CC
chr12_19602649_A_G	12	19602649	GG	GG	AG	GG	GG	AG	AG	AG	GG	GG	AG	GG	AA	AG	GG	AG	AG	GG	GG	GG	AG	GG	AG	GG	GG	GG	AG	AG	AG	GG	GG	GG	AA	AG	GG	GG	GG	GG	GG	GG	AG	AA	AG	GG	GG	AG	GG
chr12_19603028_C_T	12	19603028	CC	CC	CC	CT	CT	CT	CC	CC	CC	CC	CC	CC	CC	CC	CC	CC	CC	TT	CC	CC	CC	CT	CC	CC	CC	CC	CC	CT	CC	CC	CC	CT	CC	CC	CC	CT	CT	CT	CC	CC	CC	CC	CC	CC	CC	CC	CT
chr12_1960542_C_T	12	1960542	CT	CC	CC	CC	CT	CC	CC	CC	CT	CC	CC	CT	CC	CC	CT	CT	CT	CT	CT	CT	CT	CT	CT	CC	CT	CC	CT	CC	CT	CT	CT	CC	CC	CC	CC	CC	CC	CC	CT	CT	CC	CT	CC	CT	CT	CT	CT
chr12_19712067_G_T	12	19712067	GG	GG	GT	GG	GG	GT	GG	GG	GG	GT	GG	GT	GG	GG	GT	GT	GG	GG	GG	GG	GG	GG	GG	GT	GG	GG	GG	GG	GG	GT	GG	GG	GG	GG	GG	GT	GT	GG	GG	GG	GG	GG	GG	GT	GG	GG	GG
chr12_19727383_C_T	12	19727383	CC	CC	CT	CC	CC	CC	CC	CC	CC	CT	CC	CT	CC	CC	CT	CT	CC	CC	CC	CC	CC	CC	CC	CT	CC	CC	CC	CC	CC	CT	CC	CC	CC	CC	CC	CT	CC	CC	CC	CC	CC	CC	CC	CT	CC	CC	CC
chr12_1976924_A_G	12	1976924	AG	AA	AA	AA	AA	GG	AA	AG	AA	AA	AA	AA	AA	AA	AG	AA	AG	AA	AA	AA	AA	AA	AA	AA	AA	AA	AA	AA	AA	AA	AA	AA	AA	AG	AA	AG	AA	AA	AA	AA	AA	AA	AA	AG	AA	AG	GG
chr12_20038445_C_T	12	20038445	CC	CC	CC	CT	CC	CC	CT	CT	CC	CC	CT	CT	TT	CC	CC	CC	CC	CC	CC	CC	CC	CT	CT	CC	CC	CC	CT	CC	CT	CC	CC	CC	CC	CC	CC	CC	CC	CC	CC	CC	CC	TT	CC	CC	CC	CC	CC
chr12_20039363_A_G	12	20039363	GG	GG	AG	GG	GG	GG	AG	GG	GG	GG	GG	GG	GG	GG	GG	GG	0	GG	GG	GG	GG	GG	GG	GG	GG	GG	GG	GG	GG	GG	GG	GG	GG	AG	AG	GG	GG	GG	GG	GG	GG	GG	AA	GG	GG	GG	GG
chr12_20062292_A_G	12	20062292	GG	AG	AA	GG	AG	GG	AA	AA	AA	GG	AG	AG	AG	AA	AA	AA	AG	GG	AG	GG	AA	GG	AG	AG	AG	AG	AG	AG	AG	AG	AG	AG	AG	AA	AA	AG	GG	GG	GG	AG	AG	AG	AA	AG	GG	AG	GG
chr12_20097858_C_T	12	20097858	CC	CC	CC	CT	CT	CT	CC	CC	CC	CC	CC	CC	CC	CC	CC	CC	CC	CT	CC	CC	CC	CT	CC	CC	CC	CC	CC	CC	CC	CC	CC	CT	CC	CC	CC	CT	CC	CT	CC	CC	CC	CC	CC	CC	CT	CC	CT
chr12_20152869_A_G	12	20152869	GG	AG	AA	GG	GG	GG	AG	AG	AA	AG	GG	AG	GG	AG	AA	AA	AG	AA	GG	GG	AG	GG	AG	AG	GG	AA	GG	AA	GG	AG	GG	GG	AA	AA	AG	AG	AG	AA	GG	GG	AA	GG	AA	AG	AG	AG	GG
chr12_20169106_C_T	12	20169106	CC	TT	CT	TT	TT	TT	CT	TT	CC	CC	CT	TT	TT	CT	TT	TT	CT	CT	TT	CT	CT	TT	TT	CT	TT	CT	TT	CT	TT	TT	CT	TT	CT	CT	CT	TT	CT	CT	CT	TT	CT	TT	CC	CT	TT	CT	TT
chr12_2020210_C_T	12	2020210	CC	CC	CC	CC	CT	CC	CC	CC	TT	CC	CC	TT	CT	CC	CT	CT	CC	CT	CT	CT	CT	CT	CT	CC	TT	CT	TT	CC	CT	TT	CT	CT	CT	CC	CC	CC	CC	CC	CT	TT	CC	CT	CT	CC	CT	CC	CC
chr12_20234675_A_G	12	20234675	AA	AA	AG	AA	AA	AA	AG	AA	AG	AG	AA	AA	AA	AG	AA	AA	GG	AA	AG	AA	AA	AA	AG	AA	AG	AA	AA	AA	AA	AA	AA	AA	GG	AG	AG	AA	AA	AG	AA	AA	GG	AA	AG	AA	GG	AA	AG
chr12_20247517_A_C	12	20247517	CC	CC	AC	AC	AC	AC	CC	CC	CC	CC	CC	CC	CC	CC	CC	CC	CC	AC	CC	CC	CC	AC	CC	CC	CC	CC	CC	CC	CC	CC	CC	AC	CC	CC	CC	AC	CC	CC	CC	CC	CC	AC	CC	CC	CC	CC	AC
chr12_20248231_A_G	12	20248231	GG	AG	AA	AG	AG	AG	AG	AG	AG	AG	GG	GG	GG	AA	AG	AG	AA	AG	AG	GG	AA	AG	AG	GG	AG	AG	GG	AG	GG	GG	GG	AG	AA	AA	AG	AG	GG	AG	AG	AG	AA	AG	AG	GG	AA	AG	AA
chr12_20306748_C_T	12	20306748	CC	CT	CC	CT	CT	CC	CC	CT	CT	CC	CC	CT	CT	CC	CT	CT	CC	CC	TT	CC	CT	CT	CT	CC	CT	TT	CT	CT	CT	CC	CC	CT	CT	CT	CC	CC	CC	CT	CC	CT	CT	CT	CT	CC	CT	CT	CC
chr12_20333739_G_T	12	20333739	GG	TT	TT	TT	TT	TT	GT	GT	TT	GT	GG	TT	GT	TT	TT	TT	TT	TT	TT	GT	TT	TT	GT	GT	TT	TT	TT	TT	TT	TT	GT	TT	TT	TT	TT	TT	TT	TT	GT	TT	TT	TT	TT	GT	TT	GT	TT
chr12_20385267_C_T	12	20385267	TT	CT	TT	TT	TT	CT	TT	TT	TT	TT	TT	TT	TT	TT	TT	TT	TT	TT	TT	CT	TT	TT	TT	TT	TT	TT	TT	TT	TT	CT	TT	TT	TT	TT	TT	TT	CT	TT	CT	CT	TT	TT	TT	TT	TT	TT	TT
chr12_20386067_C_T	12	20386067	CC	CC	CT	CC	CC	CC	CT	CC	CC	CC	CC	CT	CC	CC	CT	CT	CT	CC	CC	CC	CC	CC	CC	CT	CC	CC	CC	CC	CC	CT	CC	CC	CC	CT	CT	CT	CC	CC	CC	CC	CC	CC	CT	CT	CC	CC	CC
chr12_20494677_A_G	12	20494677	GG	AG	AG	GG	GG	GG	GG	AG	AG	GG	GG	0	GG	AG	AA	AG	GG	AG	GG	GG	GG	GG	GG	AG	GG	GG	GG	GG	GG	AG	GG	GG	AG	AG	GG	AG	GG	GG	GG	GG	AG	GG	GG	AG	GG	GG	GG
chr12_20528808_C_T	12	20528808	CC	CC	CC	CT	CT	CT	CC	CC	CT	CC	CC	CC	CC	CT	CC	CT	CC	CC	CC	CC	CT	CT	CT	CC	CC	CC	CC	CT	CC	CC	CC	CT	TT	CC	CC	CT	CC	CC	CC	CC	CT	CT	CC	CC	CC	CT	CT
chr12_20595019_C_T	12	20595019	CC	CT	CC	CC	CC	CC	CC	CT	CC	CC	CC	CC	CC	CT	CT	CC	CC	CC	CC	CC	CC	CC	CC	CC	CC	CC	CC	CC	CC	CC	CC	CC	CC	CT	CC	CC	CT	CC	CC	CC	CC	CC	CC	CC	CC	CC	CC
chr12_20603470_C_T	12	20603470	CC	CC	CC	CC	CT	CT	CC	CC	CC	CC	CC	CC	CC	CC	CC	CC	CC	CC	CT	CT	CC	CC	CC	CC	CT	CC	CC	CC	CC	CC	CC	CT	CC	CC	CC	CC	CC	CC	CT	TT	CC	CC	CC	CC	CC	CC	CC
chr12_20755108_A_G	12	20755108	AA	AG	GG	AG	AA	AG	GG	GG	GG	AG	AG	GG	AG	GG	AG	GG	AG	GG	GG	AG	GG	AG	AG	AG	AA	GG	AG	GG	AG	GG	AG	AA	AG	AG	GG	AG	GG	GG	AG	GG	GG	AA	GG	AG	AG	AG	AA
chr12_20766721_A_G	12	20766721	GG	AG	AA	AG	AG	GG	AA	AG	AG	GG	AG	AG	AA	GG	GG	AG	AG	AA	AA	GG	AA	AG	AA	AG	AG	AA	AA	AA	AA	AG	AG	AG	AG	AG	AA	AG	AG	AA	GG	AG	AG	AG	AA	AG	AG	AG	GG
chr12_20806263_C_T	12	20806263	TT	TT	TT	TT	CT	TT	TT	TT	TT	TT	TT	TT	TT	TT	TT	TT	TT	TT	CT	TT	TT	TT	TT	TT	CT	CT	CT	TT	CT	TT	CT	CT	TT	TT	CT	TT	TT	TT	CT	CC	TT	TT	TT	TT	TT	TT	TT
chr12_20815296_C_T	12	20815296	TT	CT	TT	CT	CT	CC	TT	TT	TT	TT	TT	TT	TT	CT	TT	TT	TT	CT	CT	CT	TT	CT	CT	CT	TT	TT	TT	TT	TT	CT	TT	CT	CT	TT	TT	CC	CT	CT	CT	CT	TT	CT	TT	CT	TT	TT	CT
chr12_2085828_G_T	12	2085828	GG	GG	GG	GG	GG	GG	GG	GG	GT	GG	GG	GG	GT	GG	GG	GG	GG	GG	GT	GG	GG	GG	GT	GG	GT	GT	GT	GG	GG	GT	GG	GT	GT	GG	GG	GG	GG	GG	GG	GT	GG	GG	GT	GG	GG	GG	GG
chr12_20889446_C_T	12	20889446	TT	TT	CT	CT	TT	TT	CC	CC	CT	TT	CT	CT	CT	CT	TT	CT	CT	TT	TT	TT	CT	CT	CT	TT	TT	TT	TT	CT	TT	TT	TT	TT	CT	CT	CT	TT	TT	TT	TT	TT	CT	TT	CT	TT	TT	CT	TT
chr12_20909441_C_T	12	20909441	TT	CT	CT	TT	TT	TT	TT	TT	TT	TT	TT	TT	TT	TT	CT	TT	TT	CT	TT	TT	TT	TT	TT	TT	TT	TT	TT	TT	TT	TT	TT	TT	TT	CT	TT	TT	TT	TT	TT	TT	TT	TT	TT	TT	TT	TT	TT
chr12_20913850_A_C	12	20913850	AA	AA	CC	AC	AA	AA	AC	AC	AC	AA	AA	AC	AA	AC	AA	AA	AC	CC	AA	AA	AA	AC	AA	AA	AA	AA	AA	AC	AA	AA	AA	AA	AC	AC	AC	AA	CC	AC	AA	AA	AC	AA	AC	AA	AA	AA	AA
chr12_20969824_C_T	12	20969824	TT	TT	CT	CT	TT	TT	CT	TT	TT	TT	TT	CT	TT	TT	TT	TT	CT	TT	TT	TT	TT	CT	TT	TT	TT	TT	TT	TT	TT	TT	TT	TT	TT	CT	CT	TT	TT	TT	TT	TT	CT	TT	CT	TT	TT	TT	TT
chr12_21015408_A_G	12	21015408	AA	GG	GG	GG	GG	GG	GG	AG	AG	AG	AG	GG	GG	AG	GG	GG	GG	GG	AG	GG	GG	GG	GG	AA	GG	GG	GG	GG	GG	GG	AG	GG	AG	GG	GG	AG	AA	GG	AG	GG	AG	GG	GG	AA	GG	AG	GG
chr12_21200068_G_T	12	21200068	TT	GT	GG	GG	GT	GG	GT	TT	TT	GT	TT	GT	GT	GT	GT	TT	GG	GG	GT	GG	GT	GG	GG	GT	GT	TT	GG	GT	GG	TT	GT	GT	GT	GG	GG	GG	GT	GT	GT	GT	GG	GG	GT	GT	GT	TT	GG
chr12_21230049_C_T	12	21230049	CC	CT	CT	TT	CT	CT	CT	CC	CC	CT	CC	TT	CC	CC	CT	CT	TT	CC	CC	CT	CC	TT	CC	CC	CT	CC	CC	CC	CC	CT	CC	CT	CC	TT	CT	CT	CC	CC	CC	CC	CT	CC	CT	CC	CT	CC	TT
chr12_21254296_G_T	12	21254296	TT	GG	GT	TT	GT	TT	TT	GT	GG	GT	TT	GT	TT	GG	GG	GG	GT	GG	GG	TT	GG	TT	TT	GT	GG	GG	TT	GG	TT	GG	TT	GT	GG	GT	TT	GT	GG	GG	GT	GG	GT	TT	GT	GG	GG	GT	GT
chr12_21256650_C_T	12	21256650	CC	CT	CC	CC	CC	CT	CT	CT	CC	CT	CT	CT	TT	CC	CT	CT	CC	CC	CC	CT	CC	CC	CT	CC	CC	CC	TT	CC	TT	CT	CT	CC	CC	CT	CT	CC	CC	CC	CC	CC	CC	TT	CC	CC	CC	CC	CC
chr12_21797697_C_T	12	21797697	CC	CC	CC	CC	CC	CC	CT	CT	CC	CC	CT	CC	CT	CC	CC	CT	CC	CC	CC	CC	CT	CC	TT	CC	CC	CC	CT	CC	CT	CC	CT	CC	CC	CC	CC	CC	CC	CC	CC	CT	CC	CC	CC	CC	CC	CC	CC
chr12_21992751_A_G	12	21992751	AA	AG	AA	AA	AA	AG	AG	AG	AA	AA	AG	AA	AG	AA	AA	AG	AA	AG	AA	AG	AG	AA	AG	AG	AA	AA	AA	GG	AA	AG	AA	AA	AA	AA	AA	AG	GG	AG	AA	AG	AG	AG	AA	AG	AA	AA	AA
chr12_21997669_A_G	12	21997669	AA	AA	AA	AA	AA	AA	AA	AA	AA	AA	AA	AG	AA	AG	AA	AG	AA	AA	AA	AA	AG	AA	AA	AA	AA	AA	AA	AA	AA	AG	AA	AA	AA	AA	AA	AA	AA	AA	AG	AG	AA	AA	AA	AA	AA	AA	AA
chr12_22037745_A_G	12	22037745	GG	AG	GG	GG	AG	AG	AG	AG	AG	GG	AG	GG	AA	AG	AA	AG	AA	AG	AA	AG	AA	GG	AG	AG	AG	AA	AA	AA	AA	GG	AG	AG	AG	AG	AG	AG	AA	AA	AG	AA	GG	AA	AG	AG	AG	AA	AG
chr12_22058489_A_G	12	22058489	GG	AG	GG	GG	AG	AG	AG	AG	AG	GG	AG	GG	AA	AG	AA	AG	AA	GG	AA	AG	AA	GG	AG	AG	AG	AA	AA	AG	AA	GG	AG	AG	AG	AG	AG	AG	GG	AG	AG	AA	GG	AA	AG	AG	AG	AA	AG
chr12_22064069_A_C	12	22064069	CC	AC	CC	CC	AC	AC	AC	AC	AC	CC	AC	CC	AA	AC	AA	AC	AA	CC	AA	AC	AA	CC	AC	AC	AC	AA	AA	AC	AA	CC	AC	AC	AC	AC	AC	AC	CC	AC	AC	AA	CC	AA	AC	AC	AC	AA	AC
chr12_22115356_G_T	12	22115356	TT	GT	GT	GT	GT	GT	GG	GG	GG	GG	GG	GG	GG	GG	GG	GG	GG	GT	GG	GT	GG	GT	GG	GT	GT	GG	GG	GG	GG	GT	GT	GT	GT	GG	GG	GT	GG	GG	GT	GG	GG	GG	GG	GG	GT	GG	GT
chr12_22180247_A_G	12	22180247	GG	AA	AG	AA	AA	AA	AG	AG	AA	AA	AG	AA	AG	AA	AA	AA	AA	AG	AA	AA	AA	AA	AA	AG	AA	AA	AA	AA	AA	AA	AG	AA	AG	AA	AA	AA	AA	AA	AG	AA	AA	AA	AA	AA	AA	AA	AA
chr12_22204388_A_G	12	22204388	GG	GG	GG	GG	GG	AG	GG	GG	GG	GG	GG	GG	GG	AG	GG	GG	GG	GG	GG	AG	GG	GG	GG	AG	GG	GG	GG	GG	GG	GG	GG	GG	GG	GG	AG	AG	GG	GG	AG	AG	GG	AG	GG	AG	GG	GG	GG
chr12_22241502_A_G	12	22241502	AA	AG	AA	AA	AG	AG	AA	AA	AA	AA	AA	AA	AA	AG	AG	AA	AA	AA	GG	AG	AG	AA	AA	AG	GG	AG	AA	AA	AA	AA	AA	AG	AA	AG	AA	AG	AA	AA	AG	AG	AA	AG	AA	AG	AG	AG	AA
chr12_22283787_A_G	12	22283787	GG	AG	AG	AA	AG	AG	AA	AA	AA	AA	AA	AG	AA	AG	AA	AG	AA	AG	GG	AG	AG	AA	AG	GG	GG	AG	AA	AG	AA	GG	AG	AG	AG	AA	AG	AG	GG	AG	GG	AG	AG	AG	AA	AG	AG	AG	AA
chr12_22301971_C_T	12	22301971	CC	CT	CC	CC	CC	CC	CT	TT	CT	CC	CT	CT	CT	TT	CC	CT	CC	TT	CT	CC	CT	CC	CT	CC	CC	CC	CC	CC	CC	TT	CC	CC	CT	CC	CC	CC	CC	CC	CT	CT	CC	CC	CC	CT	CC	CC	CC
chr12_22355215_C_T	12	22355215	CC	CT	CC	CC	CT	CC	CT	CT	CC	CT	CT	CC	TT	CT	TT	CT	CT	CC	TT	CC	CT	CC	TT	CC	CT	CT	TT	CT	TT	CC	CT	CT	CC	CT	CC	CC	CC	CC	CT	TT	CC	CT	CC	CC	CC	CT	CC
chr12_22356941_A_G	12	22356941	GG	GG	GG	GG	GG	GG	GG	GG	GG	AG	GG	GG	GG	AG	GG	GG	GG	GG	GG	GG	GG	GG	GG	GG	GG	GG	GG	GG	GG	GG	GG	GG	GG	GG	GG	GG	GG	GG	AG	AG	GG	GG	GG	GG	GG	GG	GG
chr12_22428084_C_T	12	22428084	TT	CC	CT	CC	CC	CC	CC	CT	CT	CT	CC	CC	CT	CT	CC	CC	CC	CT	CC	CC	CC	CC	CC	CT	CC	CC	CT	CC	CT	CC	CT	CC	CT	CC	CC	CC	CC	CC	CT	CC	CT	CT	CC	CT	CC	CC	CC
chr12_22528974_A_G	12	22528974	AA	AG	AA	AG	GG	GG	AA	AA	AG	GG	AG	AA	AA	AG	AA	AG	AG	AG	GG	GG	GG	AG	GG	AG	AG	GG	AG	GG	AG	AG	AG	GG	AG	AA	AA	GG	GG	GG	AG	GG	AA	AG	AG	AG	AG	AG	AG
chr12_22535561_C_T	12	22535561	CC	CC	CC	CT	TT	CT	CC	CC	CC	CC	CC	CC	CC	CC	CC	CC	CC	CC	CT	CT	CC	CT	CT	CC	CT	CT	CC	CC	CC	CC	CC	TT	CC	CC	CC	CT	CC	CC	CC	CC	CC	CC	CC	CC	CC	CC	CT
chr12_22537667_G_T	12	22537667	GG	GG	GG	GG	GG	GG	GG	GG	GG	GT	GT	GG	GG	GG	GG	GT	GG	GT	GG	GG	GT	GG	GT	GT	GG	GG	GT	TT	GT	GG	GT	GG	GT	GG	GG	GT	TT	GT	GG	GT	GG	GG	GG	GT	GG	GT	GG
chr12_22579609_A_C	12	22579609	AA	AA	AA	AC	CC	AC	AA	AA	AA	AA	AA	AA	AA	AA	AA	AA	AA	AA	AC	AC	AA	AC	AC	AA	AC	AC	AA	AC	AA	AA	AA	CC	AA	AA	AA	AC	CC	AA	AA	AA	AA	AA	AA	AA	AA	AA	AC
chr12_22673837_C_T	12	22673837	CC	CT	CC	CC	CC	CT	CC	CC	CT	TT	CT	CT	CC	CC	CC	CT	CC	CC	CC	CT	CC	CC	CC	CC	CC	CT	CC	CC	CC	TT	CC	CC	CT	CC	CC	CC	CC	CT	CC	CC	CC	CT	CT	CC	CT	CC	CC
chr12_2281524_A_C	12	2281524	CC	CC	CC	CC	CC	CC	CC	CC	CC	CC	CC	CC	AC	CC	CC	CC	CC	CC	CC	CC	CC	CC	CC	CC	AC	AC	AC	CC	CC	CC	CC	AC	AC	CC	CC	CC	CC	CC	CC	AC	CC	CC	AC	CC	CC	CC	CC
chr12_2316239_A_G	12	2316239	GG	AG	GG	AA	AG	GG	AG	AG	GG	AG	AA	AG	AA	AG	GG	AG	AG	AG	AG	GG	AG	GG	GG	AA	AG	AG	AG	AA	AG	GG	GG	AA	AA	GG	AG	AG	AA	AG	GG	AG	AG	AG	AG	GG	GG	AG	GG
chr12_2372472_A_G	12	2372472	GG	AG	GG	AA	AG	GG	AG	AG	GG	AG	AG	GG	AG	AG	GG	AG	AG	AG	AG	GG	AG	GG	AG	AA	GG	GG	AG	AG	AG	GG	GG	AG	AG	GG	AG	AG	GG	GG	GG	GG	AG	AG	GG	GG	GG	AG	GG
chr12_2437900_C_T	12	2437900	TT	TT	TT	TT	TT	TT	TT	TT	CT	TT	TT	TT	CT	CT	TT	TT	TT	TT	CT	TT	TT	TT	TT	TT	CT	CT	CT	TT	TT	CT	TT	CT	CT	TT	TT	TT	TT	TT	TT	CT	TT	TT	CT	TT	TT	TT	TT
chr12_2470012_G_T	12	2470012	GG	GG	GG	GG	GT	GG	GG	GG	GT	GG	GG	GG	GG	GG	GT	GG	GG	GG	GG	GT	GG	GG	GG	GG	GG	GG	GG	GG	GT	GG	GT	GG	GG	GG	GT	GG	GG	GG	GT	GT	GG	GT	GG	GG	GG	GG	GG
chr12_2621891_A_G	12	2621891	AA	AA	AA	AA	AG	AA	AA	AA	AG	AA	AA	AA	AA	AA	AG	AA	AA	AA	AG	AG	AA	AA	GG	AA	AA	AA	AG	AA	AG	AG	AG	AA	AA	AA	AG	AA	AA	AA	AG	AG	AG	AG	AA	AA	AA	AA	AA
chr12_2672201_A_G	12	2672201	AA	AA	AA	AA	AA	AA	AA	AA	AG	AA	AA	AA	AG	AA	AA	AA	AA	AA	AA	AA	AA	AA	AG	AA	AG	AG	AG	AA	AA	AA	AA	AG	AG	AA	AA	AA	AA	AA	AA	AG	AA	AA	AG	AA	AA	AA	AA
chr12_2763314_A_G	12	2763314	AG	AA	AA	AA	AG	AA	AA	AA	AG	AG	AA	AG	AA	AA	GG	AA	AA	AA	AA	GG	AA	AA	AG	AA	AA	AA	AG	AA	AG	AA	GG	AA	AA	AA	AG	AA	AA	AA	AG	AG	AG	AG	AA	AG	AA	AA	AA
chr12_2776416_A_G	12	2776416	AG	AG	AA	AG	AG	AA	AG	AG	AA	GG	AG	AA	AG	AG	AG	AA	AG	AA	AG	AG	AA	AA	AA	GG	AA	AA	AA	AA	AG	AA	AG	AG	AG	AA	AG	AG	AA	AA	AA	AA	AG	AG	AG	AG	AA	AA	AA
chr12_2885465_A_G	12	2885465	AA	AG	AA	GG	AG	AA	AG	AG	AA	AG	GG	AA	AG	AG	AA	AA	AG	AA	AG	AA	AA	AA	AA	GG	AA	AA	AA	AA	AG	AA	AA	AG	AG	AA	AG	AG	AA	AA	AA	AA	AG	AG	AG	AA	AA	AA	AA
chr12_2908875_G_T	12	2908875	GG	GG	GT	GG	GG	TT	GT	GT	GT	GG	GG	TT	GT	GT	GG	GT	GG	TT	GT	GG	GT	TT	GT	GG	TT	TT	GT	GG	GG	GT	GG	GT	GT	GT	GG	GT	TT	TT	GT	GT	GG	GG	GT	GG	TT	GG	GT
chr12_2964138_A_G	12	2964138	AA	AA	AA	AA	AA	AA	AA	AA	AG	AA	AA	AA	AG	AA	AA	AA	AA	AA	AG	AA	AA	AA	AG	AA	AG	AG	AG	AA	AA	AA	AA	AG	AG	AA	AA	AA	AA	AA	AA	AG	AA	AA	AG	AA	AA	AA	AA
chr12_3038128_C_T	12	3038128	TT	TT	TT	TT	CT	TT	TT	TT	CT	TT	TT	TT	TT	TT	CT	TT	TT	TT	TT	CT	TT	TT	CT	TT	TT	TT	CT	TT	CT	TT	CT	TT	TT	TT	CT	TT	TT	TT	CT	CT	CT	CT	TT	TT	TT	TT	TT
chr12_3084744_C_T	12	3084744	TT	TT	TT	TT	CT	TT	TT	TT	CT	TT	TT	TT	TT	TT	CT	TT	TT	TT	TT	CT	TT	TT	CT	TT	TT	TT	CT	TT	CT	TT	CT	TT	TT	TT	CT	TT	TT	TT	CT	CT	CT	CT	TT	TT	TT	TT	TT
chr12_3109641_A_G	12	3109641	GG	AG	AG	AG	AA	GG	AA	AG	AA	AG	AG	AG	AA	AA	AG	GG	AG	GG	AA	AG	GG	GG	AG	AA	AG	AA	AA	AG	AA	AG	AG	AA	AA	GG	AA	AG	AA	AA	AA	AA	AA	AA	AA	GG	AG	GG	GG
chr12_3234049_C_T	12	3234049	CC	CC	CC	CC	CC	CC	CC	CC	CC	CC	CC	CT	CC	CC	CC	CT	CC	CT	CC	CC	CC	CT	CC	CC	CT	CC	CC	CC	CC	CT	CC	CC	CC	CC	CC	CC	CC	CC	CC	CC	CC	CC	CC	CC	CT	CC	CC
chr12_3303460_A_G	12	3303460	GG	AG	GG	AG	AG	GG	AG	AG	GG	AG	AG	GG	AG	AG	GG	GG	AG	GG	GG	GG	GG	GG	GG	AA	GG	GG	GG	GG	AG	GG	GG	AG	AG	GG	AG	AG	GG	GG	GG	GG	AG	AG	AG	GG	GG	GG	GG
chr12_3328236_A_C	12	3328236	AA	AA	AC	AA	AA	AA	AA	AA	AC	AA	AA	AA	AC	AC	AA	AA	AA	AA	CC	AA	AA	AA	AA	AA	AC	AC	AC	AA	AA	AC	AA	AC	AC	AC	AA	AA	AA	AA	AA	AC	AA	AA	AA	AA	AA	AA	AA
chr12_3357334_A_G	12	3357334	AG	AG	AA	GG	AG	AA	AG	AG	AA	AG	GG	AG	GG	AG	AA	AA	GG	AG	GG	AA	AA	AA	AA	GG	AG	AG	AG	AG	AA	AA	AA	GG	GG	AA	AG	AG	GG	AG	AA	AG	AG	AG	AG	AG	AA	AG	AG
chr12_3409163_C_T	12	3409163	CC	CT	CC	CT	CT	CC	CT	CT	CC	CT	CT	TT	CT	CT	CC	CT	CT	TT	CC	CC	CC	CT	CC	TT	CT	CT	CC	CC	CC	CT	CC	CT	CT	CC	CT	CT	CC	CC	CC	CC	CT	CT	CT	CC	CT	CC	CC
chr12_3414417_C_T	12	3414417	CC	CC	CT	CC	CC	CC	CC	CC	CC	CT	CC	CT	CC	CT	CT	CC	CC	CC	CT	CT	CC	CC	CT	CC	CC	CC	CC	CT	CC	CC	CT	CC	CC	CT	CC	CC	TT	CT	CC	CC	CC	CC	CT	CC	CC	CC	CC
chr12_3475409_A_G	12	3475409	AG	AG	AG	AG	AA	AA	AA	AA	AG	AG	AG	GG	AG	AG	AG	GG	AG	GG	GG	AG	GG	AG	AG	AA	GG	AG	AG	GG	AA	GG	AG	AG	AG	AG	AA	AA	GG	AG	AA	AG	AA	AA	AG	AG	AG	GG	AG
chr12_3479065_C_T	12	3479065	CT	CT	CT	CT	TT	TT	TT	TT	CT	CT	CT	CC	CT	CT	CT	CC	CT	CC	CC	CT	CC	CT	CT	TT	CC	CT	CT	CC	TT	CC	CT	CT	CT	CT	TT	TT	CC	CT	TT	CT	TT	TT	CT	CT	CT	CC	CT
chr12_3765759_C_T	12	3765759	CT	CT	CT	CC	CC	CC	CT	CC	CC	CC	CC	TT	CC	CC	CT	CT	CT	TT	CC	CT	CC	CT	CC	CC	CT	CC	CC	CT	CC	CT	CT	CC	CC	CC	CC	CC	TT	TT	CT	CC	CC	CC	CC	CT	TT	CT	CT
chr12_3841552_A_G	12	3841552	AG	GG	GG	AG	AG	AA	GG	AA	GG	AG	AG	GG	AG	AG	GG	GG	AG	GG	GG	AG	GG	AG	AG	AG	GG	AG	AG	GG	AA	GG	GG	AG	AG	AG	GG	AA	GG	GG	GG	GG	AG	AG	GG	AG	GG	GG	AG
chr12_3909546_C_T	12	3909546	TT	CC	CT	TT	TT	TT	CT	TT	TT	CT	TT	TT	CT	TT	CC	TT	TT	CT	CT	CC	CT	TT	TT	CT	CT	CT	CT	CT	CC	TT	CT	CT	CT	CT	CT	TT	CC	CT	TT	CT	CT	TT	CC	TT	TT	TT	TT
chr12_3914492_C_T	12	3914492	CC	CC	CC	CC	CT	CC	CC	CC	CT	CC	CC	CC	CC	CC	CC	CC	CC	CC	CC	CC	CC	CT	CC	CC	CT	CC	CC	CC	CC	CT	CT	CC	CC	CC	CT	CC	CC	CC	CT	CT	CC	CT	CC	CC	CT	CC	CC
chr12_4007775_A_G	12	4007775	AG	AA	AA	AA	AA	GG	AA	AG	AA	AA	AA	AA	AA	AA	AG	AA	AA	AA	AA	AA	AA	AG	AG	AA	AA	AA	AG	AA	AA	AA	AA	AA	AA	AG	AA	AG	AA	AA	AA	AA	AG	AA	AA	AG	AA	AA	AG
chr12_4041981_A_C	12	4041981	CC	AA	AA	AC	CC	CC	AA	CC	CC	AC	AC	AC	AC	CC	AA	AA	CC	AA	AC	AA	AA	CC	CC	AC	AC	AC	AC	AA	AA	CC	AC	AC	AC	AC	AC	CC	AA	AA	AC	AC	AC	CC	AC	CC	AC	AC	CC
chr12_4064700_C_T	12	4064700	TT	TT	TT	CT	CT	TT	TT	CT	TT	CT	CT	TT	CT	CT	TT	TT	CT	TT	TT	TT	TT	TT	TT	CT	TT	CT	TT	TT	TT	TT	TT	CT	CT	TT	TT	CT	TT	TT	TT	TT	CT	CT	TT	TT	TT	TT	TT
chr12_4131822_C_T	12	4131822	CC	CC	CC	CT	CC	CC	CC	CC	CT	CC	CT	CC	CC	CT	CC	CC	CC	CC	CC	CC	CC	CC	CC	CC	CC	CC	CC	CC	CC	CC	CC	CC	CC	CC	CC	CC	CC	CC	CC	CC	CC	CC	CC	CC	CC	CC	CC
chr12_4135055_A_C	12	4135055	AC	AA	AA	AA	AA	CC	AA	AC	AA	AA	AA	AC	AA	AA	AA	AA	AA	AA	AA	AA	AA	AC	AC	AA	AA	AA	AC	AA	AA	AA	AA	AA	AA	AC	AA	AC	AC	AA	AA	AA	AA	AA	AA	AC	AA	AA	AC
chr12_4151390_A_C	12	4151390	AC	AC	CC	AC	AC	CC	CC	CC	AA	CC	AC	CC	AC	AC	CC	CC	AC	CC	AA	CC	CC	AC	AC	CC	AA	AC	AC	CC	CC	AC	AC	AC	AC	CC	AC	CC	CC	CC	AC	AA	CC	AC	AC	AC	AC	AC	AC
chr12_4205978_C_T	12	4205978	CC	CT	CC	CC	CT	CC	CC	CC	CT	CC	CC	CC	CC	CC	CC	CC	CC	CC	CT	CC	CC	CT	CT	CC	CT	CC	CC	CC	CC	CC	CT	CC	CC	CC	CT	CC	CC	CC	CT	CT	CC	CT	CC	CC	CT	CC	CC
chr12_4247611_A_G	12	4247611	AA	AA	AA	AA	AA	AA	AA	AA	AG	AA	AA	AA	AG	AG	AA	AA	AA	AA	AG	AA	AA	AA	AA	AA	AG	AG	AG	AA	AA	AG	AA	AG	AG	AA	AA	AA	AA	AA	AA	AG	AA	AA	AG	AA	AA	AA	AA
chr12_4307665_C_T	12	4307665	TT	TT	CT	CC	CC	TT	CT	CT	CT	CC	CC	CT	CT	CT	CC	CT	CT	TT	CT	CC	CT	CT	CT	CT	TT	CT	TT	CT	CC	CT	CC	CT	CT	TT	CT	CT	TT	CT	CC	CT	CT	CC	TT	TT	CT	CT	TT
chr12_4360780_A_G	12	4360780	AA	AG	GG	GG	GG	AA	AG	AG	GG	GG	GG	AG	GG	GG	GG	AG	AG	AG	GG	GG	AA	AG	AG	AG	AG	GG	AG	AA	AA	AG	GG	GG	GG	AG	AG	AG	AG	AG	GG	GG	AG	GG	AG	AA	AG	AA	AA
chr12_4366737_A_C	12	4366737	CC	CC	CC	CC	CC	CC	CC	CC	CC	CC	CC	AA	CC	CC	CC	AA	CC	AC	CC	CC	AC	CC	CC	CC	CC	CC	CC	AC	AA	CC	CC	CC	CC	CC	CC	CC	CC	CC	CC	CC	CC	CC	CC	CC	CC	AC	CC
chr12_4391209_A_G	12	4391209	GG	GG	AA	AG	GG	GG	AG	GG	GG	GG	AG	GG	GG	GG	GG	GG	GG	GG	GG	AG	GG	GG	GG	GG	AG	GG	GG	GG	GG	GG	GG	GG	GG	AG	GG	GG	GG	AA	AG	GG	GG	GG	GG	GG	AA	GG	GG
chr12_4404208_A_C	12	4404208	AA	AA	CC	AC	AA	AA	AC	AA	AC	AA	AC	AA	AC	AC	AC	AA	AA	AC	AC	AC	AA	AA	AA	AA	CC	AC	AC	AC	AA	AA	AA	AC	AC	AC	AA	AA	CC	CC	AC	AC	AA	AA	AC	AA	CC	AA	AA
chr12_4425553_G_T	12	4425553	GT	GG	GG	GT	TT	TT	GG	TT	GT	GT	GT	GG	TT	TT	GT	GG	GT	GG	GT	GG	GT	GT	GT	GT	GT	TT	TT	GG	GG	TT	GG	TT	TT	GT	GG	TT	GG	GG	GG	GT	GT	GT	GT	GT	GG	GG	GT
chr12_4459578_C_T	12	4459578	CT	CC	CC	CT	TT	TT	CC	TT	CC	CT	CT	CC	CT	CT	CT	CC	CT	CC	CC	CC	CT	CT	CT	CT	CC	CT	CT	CC	CC	CT	CC	CT	CT	CT	CC	TT	CC	CC	CC	CC	CT	CT	CT	CT	CC	CC	CT
chr12_4494180_A_C	12	4494180	AA	AC	CC	AC	AA	AA	AC	AA	AC	AC	AC	CC	AA	AA	AC	CC	AA	CC	AC	CC	AC	AC	AC	AA	AC	AA	AA	CC	CC	AA	CC	AA	AA	AC	AC	AA	CC	CC	CC	AC	AA	AC	AA	AA	CC	AC	AA
chr12_4505408_A_G	12	4505408	GG	AG	AA	AG	GG	GG	AG	GG	AG	AG	AG	AA	GG	GG	AG	AA	GG	AA	AG	AA	AG	AG	AG	GG	AG	GG	GG	AA	AA	GG	AA	GG	GG	AG	AG	GG	GG	AG	AA	AG	GG	AG	GG	GG	AA	AG	GG
chr12_4560022_C_T	12	4560022	CC	CT	TT	CT	CC	CC	CT	CC	CT	CT	CT	TT	CC	CC	CT	TT	CC	CT	CT	TT	CT	CT	CT	CC	CT	CC	CC	CT	TT	CC	TT	CC	CC	CT	CT	CC	CC	CT	TT	CT	CC	CT	CC	CC	TT	CT	CC
chr12_4576461_C_T	12	4576461	TT	CT	CC	CT	TT	TT	CT	TT	CT	CT	CT	CC	TT	TT	CT	CC	TT	CC	CT	CC	CT	CT	CT	TT	CT	TT	TT	CC	CC	TT	CC	TT	TT	CT	CT	TT	CC	CC	CC	CT	TT	CT	TT	TT	CC	CT	TT
chr12_4587150_C_T	12	4587150	CC	CT	TT	CT	CC	CC	CT	CC	CT	CT	CT	TT	CC	CC	CT	TT	CC	TT	CT	TT	CT	CT	CT	CC	CT	CC	CC	TT	TT	CC	TT	CC	CC	CT	CT	CC	TT	TT	TT	CT	CC	CT	CC	CC	TT	CT	CC
chr12_4644946_A_G	12	4644946	GG	AG	AG	AG	GG	GG	AG	GG	GG	GG	AG	GG	GG	GG	GG	GG	GG	GG	GG	AG	GG	GG	GG	GG	AG	GG	GG	GG	GG	GG	GG	GG	GG	GG	GG	GG	AG	AG	AA	AG	GG	GG	GG	GG	AA	GG	GG
chr12_4646981_A_C	12	4646981	CC	CC	AC	CC	CC	CC	CC	CC	AC	CC	CC	AC	CC	CC	AC	AC	CC	AC	AC	CC	CC	AC	AC	CC	CC	CC	CC	CC	CC	CC	AC	CC	CC	AC	AC	CC	CC	CC	CC	CC	CC	AC	CC	CC	CC	CC	CC
chr12_4677868_A_G	12	4677868	GG	GG	GG	GG	GG	GG	GG	GG	AG	GG	GG	GG	GG	GG	GG	GG	GG	GG	GG	GG	GG	GG	GG	GG	GG	GG	GG	GG	GG	AG	GG	GG	GG	GG	GG	GG	GG	GG	GG	GG	GG	GG	GG	GG	GG	GG	GG
chr12_4693913_A_G	12	4693913	GG	AG	AA	GG	GG	GG	AG	GG	GG	GG	GG	GG	GG	GG	GG	GG	GG	GG	GG	AG	GG	GG	GG	GG	GG	GG	GG	GG	GG	GG	GG	GG	GG	AG	GG	GG	GG	AG	AG	GG	GG	GG	GG	GG	AG	GG	GG
chr12_4726827_A_G	12	4726827	GG	GG	GG	AG	AA	GG	GG	AG	GG	AG	AG	GG	AG	AG	AG	GG	AG	AG	GG	GG	GG	GG	GG	AG	GG	AG	GG	AG	GG	AG	GG	GG	AG	GG	GG	AG	AA	AG	GG	GG	AG	AG	AG	GG	GG	GG	GG
chr12_4732981_A_G	12	4732981	AA	AA	AA	AG	GG	AA	AA	AG	AA	AG	AG	AA	AG	AG	AG	AA	AG	AG	AA	AA	AA	AA	AA	AG	AA	AG	AA	AG	AA	AG	AA	AA	AG	AA	AA	AG	GG	AG	AA	AA	AG	AG	AG	AA	AA	AA	AA
chr12_4768146_C_T	12	4768146	CT	CT	CC	CT	CC	CC	CT	CC	TT	CC	CT	CC	CC	CC	CC	CC	CT	CC	CT	CC	CT	CT	CT	CT	CC	CC	CC	CC	CC	CC	CT	CC	CC	CC	CT	CC	CC	CC	CT	CT	CT	CT	CT	CT	CC	CT	CT
chr12_5133885_A_C	12	5133885	CC	CC	CC	AC	AA	CC	CC	AC	CC	AC	AC	CC	AC	AC	AC	CC	AC	CC	CC	CC	AC	CC	CC	AC	CC	AC	CC	CC	AC	AC	CC	CC	AC	CC	CC	AC	CC	CC	CC	CC	AC	AC	AC	CC	CC	CC	CC
chr12_5161305_A_G	12	5161305	AA	AA	AA	AA	AA	AA	AA	AA	AG	AA	AA	AA	AA	AG	AA	AA	AA	AA	AG	AA	AA	AA	AA	AA	AA	AA	AA	AA	AA	AA	AA	AA	AA	AA	AA	AA	AA	AA	AA	AA	AA	AA	AA	AA	AA	AA	AA
chr12_5166129_G_T	12	5166129	GT	GT	TT	GT	GG	TT	GT	GT	TT	GT	GT	TT	GT	GT	GT	TT	GG	TT	TT	TT	GT	TT	TT	GG	TT	GG	GT	GT	GT	GT	TT	TT	GT	TT	GG	GT	GG	GT	TT	TT	GG	GT	GG	GT	TT	GT	GT
chr12_5306398_A_G	12	5306398	AG	AA	AA	AG	AA	GG	AA	AG	AA	AG	AG	AG	AG	AA	AG	AA	AA	AA	AG	AG	AA	AG	AG	AA	AG	AA	AG	AA	AA	AA	AG	GG	AG	AG	AA	AG	AA	AA	AG	GG	AA	AA	AA	AG	AA	AA	AG
chr12_5351502_C_T	12	5351502	CC	CT	CT	CT	CC	CC	CT	CC	CC	CC	CC	CC	CC	CT	CC	CC	CC	CC	CC	CT	CC	CC	CC	CC	CC	CT	CT	CC	CC	CC	CC	CC	CT	CC	CT	CC	CC	CT	TT	CT	CC	CC	CC	CC	CT	CC	CC
chr12_5379161_G_T	12	5379161	GG	GT	GG	GT	GG	GG	GT	GG	GT	GG	GG	GG	GG	GG	GG	GT	GG	GG	GT	GG	TT	GG	GG	GG	GG	GT	GT	GT	GG	GG	GG	GG	GG	GG	GT	GG	GG	GG	GT	GT	GG	GG	GG	GG	GG	GT	GG
chr12_5381022_C_T	12	5381022	CC	CT	CC	CT	CC	CC	CT	CC	CT	CC	CC	CC	CC	CC	CC	CT	CC	CC	CT	CC	TT	CC	CC	CC	CC	CT	CT	CT	CC	CC	CC	CC	CC	CC	CT	CC	CC	CC	CT	CT	CC	CC	CC	CC	CC	CT	CC
chr12_5410831_A_C	12	5410831	CC	CC	CC	AC	CC	CC	CC	CC	CC	CC	CC	0	CC	CC	CC	CC	CC	CC	AC	CC	CC	CC	CC	CC	CC	AC	AC	CC	CC	CC	CC	CC	CC	CC	AC	CC	CC	CC	AC	AC	CC	CC	CC	CC	CC	CC	CC
chr12_5428824_C_T	12	5428824	CT	CC	CT	CC	CC	CC	CC	CC	CT	CC	CT	CC	CC	CT	CC	CC	CC	CC	CC	CC	CC	CC	CC	CC	CC	CT	CT	CT	CC	CC	CT	CC	CC	CT	CT	CC	TT	CT	CC	CC	CC	CT	CC	CC	CC	CC	CC
chr12_5455758_A_G	12	5455758	AG	AG	AA	AG	GG	AA	AG	AG	AG	AG	AG	AA	AG	AG	AG	AA	GG	AA	AG	AA	AA	AA	AA	GG	AA	AG	AA	AA	AG	AG	AA	AA	AA	AA	AG	AG	AA	AA	AA	AA	GG	AG	GG	AG	AA	AG	AG
chr12_5471899_A_G	12	5471899	GG	GG	GG	GG	GG	GG	GG	GG	GG	GG	GG	AA	GG	GG	GG	AG	GG	AA	GG	AG	GG	AG	GG	GG	AG	GG	GG	AG	AG	GG	AG	GG	GG	GG	GG	GG	AA	AG	GG	GG	GG	GG	GG	GG	AG	GG	GG
chr12_5491643_A_C	12	5491643	CC	AC	AC	AC	CC	CC	AC	AC	CC	AC	AC	CC	AC	CC	AA	AC	AC	CC	CC	CC	AC	CC	CC	AC	CC	AC	CC	AC	AC	AC	CC	CC	CC	AC	CC	AC	CC	CC	AC	AC	AC	AC	AC	CC	CC	AC	CC
chr12_5564626_A_G	12	5564626	AG	GG	AA	GG	GG	AA	GG	AA	GG	AG	AA	AA	AA	AG	AG	AG	AG	AA	AG	AA	GG	AA	AG	AG	AG	AG	AG	GG	AG	AG	AG	AA	AA	AG	GG	AA	0	AA	AG	AG	AG	AG	AG	AG	AG	GG	AG
chr12_5599419_A_G	12	5599419	AA	AA	AA	AG	AA	AA	AA	AA	AA	AA	AA	AA	AA	AA	AA	AA	AA	AA	AA	AA	AA	AA	AA	AA	AA	AA	AA	AA	AA	AA	AA	AA	AA	AA	AA	AA	AA	AA	AG	AG	AA	AA	AA	AA	AA	AA	AA
chr12_5672010_C_T	12	5672010	CT	CC	CC	CC	CC	TT	CC	CT	CC	CC	CT	CT	CT	CC	CC	CT	CC	CC	CT	CT	CT	CT	CT	CC	CT	CC	CT	CT	CC	CC	CT	TT	CT	CT	CC	CT	CC	CC	CC	CT	CC	CC	CC	CT	CC	CT	CT
chr12_5811667_A_C	12	5811667	CC	AC	CC	CC	AC	AA	AC	AC	CC	AC	AC	AA	AC	CC	AC	AC	CC	AA	AC	AC	CC	AA	AC	CC	AC	CC	AC	CC	AC	CC	AC	AA	AC	AA	CC	AC	AA	CC	CC	AC	CC	CC	CC	AC	CC	CC	AC
chr12_5932440_A_G	12	5932440	AG	AG	AA	AA	AA	AA	AG	AG	AG	AA	AG	AA	AG	AG	AG	AA	AG	AG	AG	AA	AA	AA	AG	AG	AA	GG	AG	AG	AG	GG	AA	AA	AA	AA	AG	AG	AG	AG	AA	AA	AG	AG	AG	AA	AA	AA	AA
chr12_5961182_C_T	12	5961182	CC	CC	CC	CC	CC	CC	CC	CC	CT	CC	CC	CC	CC	CT	CC	CC	CC	CC	CC	CC	CC	CC	CT	CC	CC	CT	CT	CC	CC	CT	CC	CC	CC	CC	CT	CC	CC	CC	CC	CC	CC	CC	CC	CC	CC	CC	CC
chr12_5966977_A_G	12	5966977	AG	AG	GG	AA	AG	GG	AG	GG	GG	AG	GG	GG	GG	GG	GG	AG	AG	GG	AG	GG	AG	GG	GG	AG	GG	GG	GG	AG	GG	GG	GG	GG	GG	GG	AG	GG	GG	GG	AG	AG	AG	GG	AG	AG	GG	AA	AG
chr12_5996848_A_G	12	5996848	GG	GG	GG	GG	AG	AA	GG	AG	GG	AG	AG	GG	AG	GG	GG	GG	GG	GG	AG	GG	GG	AG	AG	GG	AG	GG	AG	GG	GG	GG	GG	AA	AG	AG	GG	AG	GG	GG	GG	AG	GG	GG	GG	AG	GG	GG	AG
chr12_6014352_A_C	12	6014352	CC	AC	AC	AC	AC	AA	AC	AC	AA	AC	AC	AC	AC	CC	CC	AA	CC	AC	AA	CC	AC	AA	AA	CC	AA	AC	AA	AC	CC	AC	AC	AA	AC	AC	AC	AC	CC	CC	AC	AA	CC	AC	CC	AC	AC	AC	AC
chr12_6053217_A_G	12	6053217	GG	GG	GG	AG	GG	GG	GG	GG	GG	GG	GG	GG	GG	GG	GG	GG	GG	GG	GG	GG	GG	GG	GG	GG	AG	GG	GG	GG	GG	GG	GG	GG	GG	GG	GG	GG	GG	GG	AG	AG	GG	GG	GG	GG	AG	GG	GG
chr12_6088465_G_T	12	6088465	TT	TT	TT	GT	TT	TT	TT	TT	TT	TT	TT	GT	TT	GT	TT	GT	TT	TT	GT	GT	GG	TT	TT	TT	TT	TT	TT	GT	TT	TT	GT	TT	TT	TT	TT	TT	GT	TT	GT	GT	TT	TT	TT	TT	TT	GT	TT
chr12_6171294_A_C	12	6171294	AC	AC	CC	AC	AC	CC	AC	CC	CC	AC	CC	CC	CC	CC	AC	CC	AC	CC	CC	CC	AC	CC	CC	AC	CC	CC	CC	CC	CC	CC	CC	CC	CC	AC	AC	CC	CC	CC	CC	CC	AC	CC	AC	AC	CC	AC	AC
chr12_6190459_A_G	12	6190459	GG	AG	AA	AG	GG	GG	GG	GG	AG	AG	GG	AA	GG	AA	GG	AA	GG	AG	GG	AA	AG	AG	AA	GG	AG	AG	GG	0	AG	AG	AG	GG	AG	GG	AG	GG	GG	AG	AA	AG	GG	GG	GG	GG	AA	AG	GG
chr12_6209397_C_T	12	6209397	CC	CC	CC	CC	CC	CC	CC	CC	CT	CC	CC	CC	CC	CT	CC	CC	CC	CC	CC	CC	CC	CC	CT	CT	CC	CT	CC	CC	CC	CT	CC	CC	CC	CC	CT	CC	CC	CC	CC	CC	CC	CC	CC	CC	CC	CC	CC
chr12_6255688_A_G	12	6255688	GG	AG	GG	GG	GG	GG	GG	AG	AA	AG	AG	AA	AG	AG	AA	AG	AG	AG	AG	AG	GG	AG	AG	AA	AG	AA	AG	GG	AA	AA	AA	GG	GG	AG	AG	AG	GG	GG	GG	GG	AG	AA	AG	GG	AG	GG	GG
chr12_6270717_C_T	12	6270717	CT	CT	CT	CT	CT	CC	CC	CT	TT	CT	CT	CC	TT	TT	CT	CC	TT	CC	TT	CT	CC	CC	TT	TT	CT	TT	TT	CC	CT	TT	CT	CT	TT	CT	CT	CT	CC	CT	CT	CT	TT	TT	CT	CT	CT	CT	CT
chr12_6322921_A_G	12	6322921	AG	GG	GG	AG	AG	GG	GG	GG	GG	AG	GG	GG	GG	GG	GG	AG	AG	GG	GG	GG	AA	GG	GG	GG	GG	GG	GG	AA	GG	GG	GG	GG	GG	GG	GG	GG	GG	GG	GG	GG	AG	GG	GG	AG	GG	AA	AG
chr12_6361641_A_G	12	6361641	AG	AG	AG	AG	AG	AA	AG	AG	GG	AG	AG	AG	GG	GG	AG	AG	GG	AG	GG	GG	GG	AA	GG	GG	GG	GG	GG	GG	AG	GG	GG	AG	GG	AG	AG	AG	GG	GG	AG	AG	GG	GG	AG	AG	GG	GG	AG
chr12_6468197_A_G	12	6468197	AG	GG	GG	AG	AG	GG	AG	GG	GG	AG	GG	GG	GG	GG	AG	AG	AG	AG	GG	GG	AA	GG	AG	GG	AG	AG	GG	AA	GG	AG	GG	GG	GG	AG	AG	GG	AG	GG	GG	GG	AG	GG	GG	AG	AG	AA	AG
chr12_6474461_C_T	12	6474461	CT	CC	CC	CT	CT	CC	CC	CC	CC	CT	CC	CC	CC	CC	CC	CC	CT	CT	CC	CC	CC	CC	CC	CC	CT	CC	CC	CT	CC	CC	CC	CC	CC	CC	CC	CC	TT	CT	CC	CC	CT	CC	CC	CT	CT	CT	CT
chr12_6485036_C_T	12	6485036	TT	TT	TT	TT	TT	TT	TT	CT	TT	CT	CT	0	CC	TT	CT	CT	CT	TT	TT	CT	CT	TT	TT	CT	TT	CT	TT	CT	CC	CT	CT	TT	TT	TT	TT	CT	TT	TT	TT	TT	CT	CT	CT	TT	TT	CT	TT
chr12_6511071_C_T	12	6511071	CT	CT	CT	CT	CT	TT	TT	TT	CC	CC	TT	TT	TT	CC	TT	TT	CT	TT	CT	CT	CT	TT	CC	CT	CT	CT	CT	TT	TT	CT	CT	TT	CT	TT	CT	TT	TT	CT	CT	TT	CT	CT	TT	TT	CC	CT	TT
chr12_6576123_C_T	12	6576123	CT	CT	CC	CT	CT	CC	CT	CC	CT	CT	CC	CC	CC	CT	CC	CT	CT	CT	CT	CC	TT	CC	CT	CC	CT	CT	CC	TT	CC	CT	CC	CC	CC	CC	CT	CC	TT	CT	CC	CC	CT	CC	CC	CC	CT	TT	CC
chr12_6604239_C_T	12	6604239	CC	CT	CT	CT	CC	CC	CT	CT	TT	CT	CT	CT	TT	TT	TT	CT	CT	CT	TT	TT	TT	CC	TT	TT	TT	TT	TT	TT	TT	TT	TT	CT	TT	TT	CT	CT	TT	TT	TT	TT	CT	TT	CT	CC	TT	CT	CC
chr12_6615931_A_G	12	6615931	GG	GG	AG	GG	GG	GG	GG	GG	AG	GG	GG	GG	GG	AG	GG	GG	GG	GG	AG	AG	GG	GG	AG	AG	AG	GG	AG	GG	GG	GG	GG	AG	AA	AG	GG	GG	GG	AG	AG	AG	GG	GG	GG	GG	AG	GG	GG
chr12_6696602_A_G	12	6696602	GG	AG	AG	AG	AG	GG	AG	GG	AA	AA	GG	GG	GG	AA	GG	AG	GG	AG	AA	AG	AA	GG	AA	AG	AA	AG	AG	AA	GG	AG	GG	AG	AA	AG	AG	GG	AA	AA	AG	AG	GG	GG	GG	GG	AA	AG	GG
chr12_6698724_A_C	12	6698724	CC	CC	AC	CC	CC	CC	CC	CC	AC	CC	CC	CC	CC	AC	CC	CC	CC	CC	AC	AC	CC	CC	AC	CC	AC	CC	AC	CC	CC	CC	CC	AC	AA	AC	CC	CC	CC	AC	AC	AC	CC	CC	CC	CC	AC	CC	CC
chr12_6729463_A_C	12	6729463	AC	CC	AC	AA	AC	CC	CC	AC	CC	AA	AC	AC	AA	CC	AC	AC	AA	CC	AC	AC	AC	CC	AC	AA	AC	AA	CC	AC	AC	AC	AC	CC	CC	CC	AC	AC	CC	CC	AC	AC	AA	AC	AC	CC	AC	AA	CC
chr12_6759864_A_G	12	6759864	GG	AG	AA	AG	AG	GG	AG	AG	AA	AA	AG	GG	AG	AA	AA	AG	AG	AG	AA	AG	AA	GG	AA	AA	AA	AA	AA	AA	AG	AA	AG	AG	AA	AA	AG	AG	AA	AA	AG	AG	AG	AA	AG	GG	AA	AG	GG
chr12_6789167_A_G	12	6789167	AA	AG	AG	AG	AG	AA	AA	AA	AG	AG	AA	AA	AA	AG	AA	AG	AA	AG	AG	AA	GG	AA	AG	AG	AA	AG	AA	GG	AG	GG	AA	AA	AA	AA	AG	AA	GG	AG	AA	AA	AA	AA	AA	AA	AG	AG	AA
chr12_6821753_A_G	12	6821753	GG	AG	GG	AG	GG	GG	AG	GG	AG	GG	GG	GG	AG	GG	GG	AG	GG	GG	AG	GG	AG	GG	AG	GG	GG	AG	GG	AG	AG	AG	GG	GG	GG	GG	AG	GG	GG	GG	AG	AG	GG	GG	GG	GG	GG	AG	GG
chr12_6849226_G_T	12	6849226	GT	GT	TT	GT	TT	TT	TT	GT	TT	TT	GT	TT	GG	TT	GT	TT	GG	TT	TT	TT	GT	TT	TT	GT	TT	GT	TT	TT	GT	TT	TT	TT	TT	TT	TT	GT	TT	TT	GT	GT	GT	GG	GT	TT	TT	GT	TT
chr12_6916313_A_G	12	6916313	GG	AG	GG	AG	AG	GG	AG	GG	AG	AG	GG	GG	GG	AG	GG	AG	GG	AG	AG	GG	AG	GG	AG	AG	AG	AG	AG	AA	GG	AA	AG	GG	GG	GG	AG	GG	AA	AG	GG	GG	GG	AG	GG	GG	AG	AG	GG
chr12_6917790_A_G	12	6917790	GG	AG	GG	AG	AG	GG	AG	GG	AG	AG	GG	GG	GG	AG	GG	AG	GG	AG	AG	GG	AG	GG	AG	AG	AG	AG	AG	AA	GG	AA	AG	GG	GG	GG	AG	GG	AA	AG	GG	GG	GG	AG	GG	GG	AG	AG	GG
chr12_6939918_A_G	12	6939918	AG	AG	GG	GG	AG	AA	AG	AG	GG	GG	AG	AG	GG	AG	GG	AG	GG	AG	GG	GG	GG	AA	GG	GG	AG	GG	GG	GG	AG	GG	GG	AG	GG	GG	AG	AG	GG	GG	GG	GG	GG	GG	AG	AA	GG	GG	AA
chr12_7061548_C_T	12	7061548	CC	CC	CC	CC	CC	CC	CC	CC	CT	CC	CC	CT	CC	CT	CC	CC	CC	CC	CT	CT	CC	CC	CT	CC	CT	CT	CC	CC	CC	CT	CT	CC	CC	CC	CT	CC	CC	CC	CC	CC	CC	CC	CC	CC	CC	CC	CC
chr12_7100518_A_G	12	7100518	AA	AA	AA	AG	AG	AA	AA	AA	AA	AG	AA	AA	AG	AA	AA	AA	AA	AG	AA	AA	AA	AA	AA	AG	AA	AA	AA	AG	AG	AA	AA	AA	AA	AA	AA	AA	GG	AG	AG	AG	AA	AA	AA	AA	AG	AA	AA
chr12_7135537_G_T	12	7135537	GG	GT	GG	GG	GG	GG	GG	GG	GT	GG	GG	GG	GG	GG	GG	GG	GG	GG	GT	GG	GG	GG	GG	GG	GG	GG	GG	GG	GG	GT	GG	GG	GG	GG	GT	GG	GG	GG	GG	GG	GG	GG	GG	GG	GG	GG	GG
chr12_7188794_A_C	12	7188794	AC	AC	AC	AC	AC	AA	AA	AA	CC	CC	AC	AA	AC	CC	AA	AA	AC	AA	CC	AC	AA	AA	CC	AC	CC	AC	AA	AC	AC	CC	AA	AC	CC	AC	AC	AA	AC	AC	CC	CC	AA	AA	AA	AC	CC	AC	AA
chr12_7196960_A_G	12	7196960	AA	AA	AA	AA	AA	AA	AA	AA	AA	AA	AA	AA	AG	AA	AA	AA	AA	AA	AA	AA	AA	AA	AG	AA	AA	AG	AA	AA	AG	AA	AA	AA	AA	AA	AA	AA	AA	AA	AG	AG	AA	AA	AA	AA	AA	AA	AA
chr12_7249817_C_T	12	7249817	TT	TT	CC	CT	TT	TT	CT	CT	CT	CT	CT	CT	CT	TT	CC	CT	CT	TT	TT	CC	CC	TT	TT	CT	TT	CT	CT	CT	TT	TT	CT	TT	TT	CT	TT	CT	TT	TT	TT	TT	CT	CT	CT	TT	TT	CT	TT
chr12_7285408_A_G	12	7285408	AG	AG	AA	AA	AA	AA	AA	AA	AG	AA	AA	AA	AA	AG	AA	AA	AG	AA	AG	AA	AA	AA	AA	AA	AA	AA	AA	AA	AA	GG	AA	AA	AA	AA	AG	AA	AA	AA	AA	AA	AA	AA	AA	AA	AA	AG	AA
chr12_7346344_A_G	12	7346344	GG	GG	AG	AG	GG	GG	GG	AG	GG	GG	AG	GG	AG	GG	AG	GG	AG	GG	GG	GG	AG	GG	GG	AG	GG	AG	AG	GG	GG	GG	GG	GG	GG	GG	AG	AG	GG	GG	GG	GG	AG	AG	AG	GG	GG	GG	GG
chr12_7392671_C_T	12	7392671	CC	CC	CT	TT	CT	CC	CT	TT	CT	CT	TT	CC	TT	CT	CT	CT	CT	CT	CC	CC	TT	CC	CT	TT	CT	TT	TT	TT	CT	CT	CT	CC	CC	CC	CC	CT	TT	CT	CT	CT	CT	TT	CT	TT	CT	CT	CT
chr12_7428320_G_T	12	7428320	TT	TT	GT	GG	GT	TT	TT	GG	TT	GT	GG	TT	GG	TT	GT	GT	GT	TT	TT	TT	GG	TT	GT	GG	GT	GG	GT	GT	GT	TT	TT	TT	TT	TT	TT	GT	TT	TT	GT	GT	GT	GT	GT	GG	GT	GT	GT
chr12_7430986_A_C	12	7430986	CC	CC	CC	CC	CC	CC	CC	CC	CC	CC	CC	CC	CC	CC	CC	CC	CC	CC	AC	CC	CC	CC	CC	CC	CC	CC	CC	CC	CC	AA	CC	CC	CC	CC	CC	CC	CC	CC	CC	CC	CC	CC	CC	CC	CC	CC	CC
chr12_7469834_C_T	12	7469834	CT	CC	CC	CT	CT	CC	CT	CT	CT	CT	CT	CC	CT	CT	CC	CC	CT	CC	CC	CC	CC	CC	CT	CT	CT	CT	CT	CC	CT	CT	CT	CC	CC	CC	CC	CC	CC	CC	CT	CT	CT	CT	CC	TT	CT	CT	CT
chr12_7495900_A_G	12	7495900	GG	GG	AG	AG	GG	GG	GG	AG	GG	GG	AG	GG	AG	GG	AG	AG	AG	GG	GG	GG	AA	GG	GG	AG	GG	AG	AG	AG	GG	GG	GG	GG	GG	GG	GG	AG	GG	GG	GG	GG	AG	AG	AG	GG	GG	AG	GG
chr12_751059_A_G	12	751059	AA	AG	GG	AG	AG	AG	AA	AG	AG	AA	AG	AA	AG	AG	AG	AA	AA	AA	AG	AA	AA	AA	AG	AA	AG	GG	GG	AA	AA	AG	AG	AG	AA	AA	AG	AA	AG	GG	AG	GG	AG	AG	AG	AA	AG	AA	AA
chr12_7526034_C_T	12	7526034	CT	CC	CT	CC	CT	TT	CT	CT	CT	CC	CC	TT	CC	CC	CT	TT	CT	CT	TT	CT	CT	TT	CC	CC	CT	CC	CT	CT	CT	CT	TT	TT	CT	CT	CC	CT	CC	CC	CC	CT	CT	CT	CC	CT	CC	TT	TT
chr12_7562575_A_G	12	7562575	GG	GG	AG	AG	GG	GG	GG	AG	GG	GG	AG	GG	AG	GG	AA	GG	AG	GG	GG	GG	AG	GG	GG	AG	GG	AG	AA	GG	GG	AG	GG	GG	GG	GG	GG	AG	GG	GG	GG	GG	AG	AA	AG	GG	GG	GG	GG
chr12_7703996_A_G	12	7703996	AG	AG	GG	AG	AG	GG	AG	GG	GG	AG	AG	GG	GG	GG	GG	GG	GG	GG	GG	GG	GG	GG	GG	AG	GG	GG	GG	GG	GG	GG	GG	GG	GG	GG	AG	GG	GG	GG	GG	GG	GG	GG	AG	AG	AG	GG	GG
chr12_7725827_A_G	12	7725827	GG	GG	AG	AG	AG	AA	GG	AG	GG	GG	AG	AG	AG	AG	AA	GG	AG	AG	GG	GG	GG	AA	AG	AG	GG	AG	AG	GG	AG	AG	GG	AG	AG	AA	GG	AA	GG	AG	AG	GG	AG	AG	AG	GG	AG	GG	AG
chr12_784894_C_T	12	784894	CC	CT	TT	CT	CT	CC	CC	CT	CT	CC	CT	CC	CT	CT	CC	CC	CC	CC	CC	CC	CC	CC	CT	CC	CT	TT	TT	CC	CC	CC	CT	CT	CC	CC	CT	CC	CC	0	CC	TT	CC	CT	CC	CC	CT	CC	CC
chr12_799392_C_T	12	799392	CT	TT	TT	TT	TT	TT	TT	TT	TT	CT	TT	CT	TT	CT	CT	TT	TT	TT	TT	CT	TT	CT	CT	CT	TT	TT	TT	TT	TT	TT	CT	TT	CT	TT	TT	TT	TT	TT	TT	TT	TT	TT	CT	CT	TT	CT	TT
chr12_8050130_G_T	12	8050130	GT	TT	TT	TT	GT	GG	TT	GT	TT	TT	GT	GG	TT	TT	TT	GT	GT	GT	GT	GT	TT	GG	TT	TT	GT	TT	GT	TT	GT	TT	GG	GG	GT	TT	TT	GT	TT	TT	TT	GT	GT	GT	TT	GT	TT	GT	GT
chr12_8078245_A_C	12	8078245	CC	AC	AC	AC	CC	CC	CC	AC	AC	CC	AC	AC	AC	AC	AC	AC	AC	CC	AA	AC	CC	CC	AA	AC	AC	AA	AC	CC	CC	AC	AC	AC	AA	AC	CC	AC	CC	AC	AC	AC	AC	AC	AC	AC	AC	CC	AC
chr12_8085087_A_G	12	8085087	AG	AA	AG	AA	AG	GG	AG	AG	AG	AG	AG	AG	AG	AA	AG	AG	AG	AG	AA	AA	AG	GG	AA	AA	AG	AA	AG	AG	GG	AA	AG	AG	AA	AG	AG	AG	AA	AA	AG	AG	AG	AG	AA	GG	AA	GG	GG
chr12_8144543_G_T	12	8144543	GG	GT	GT	GT	GT	TT	GT	GG	TT	GT	GT	TT	GT	TT	TT	TT	GG	TT	GT	GT	TT	TT	TT	GG	GT	GT	GT	TT	TT	GT	TT	GT	TT	TT	GT	GT	TT	TT	TT	GT	TT	GT	GG	GT	GT	GT	GT
chr12_8177569_A_C	12	8177569	CC	CC	AA	CC	CC	CC	CC	AC	AC	AC	AC	AC	AA	CC	AC	AA	AC	AC	AC	AC	AA	CC	CC	AC	AA	AC	AC	AA	AC	AA	AC	AC	AC	CC	CC	AC	AA	AC	AC	AA	AC	AC	AC	CC	CC	AC	CC
chr12_8295554_A_G	12	8295554	AA	AA	AA	AA	AG	GG	AA	AA	AA	AA	AG	GG	AA	AG	AG	AG	AA	AG	GG	AG	AA	GG	AA	AA	AG	AA	AA	AA	AG	AA	AG	GG	AG	AA	AG	AG	AA	AA	AA	AG	GG	AG	AA	AG	AA	AA	AG
chr12_8296179_A_G	12	8296179	GG	GG	AG	AG	AG	AA	GG	AG	GG	GG	AA	AA	AA	GG	AA	AG	AG	AG	AG	AG	GG	AA	GG	AG	AG	AG	AG	GG	AG	AG	AG	AA	AG	AG	GG	AA	GG	GG	GG	AG	AG	AG	AG	AA	GG	GG	AG
chr12_8353358_A_C	12	8353358	AA	AA	AA	AA	AA	AA	AA	AA	AA	AA	AA	AC	AA	AA	AC	AC	AA	AA	AA	AA	AA	AA	AA	AA	AA	AA	AA	AA	AA	AA	AC	AA	AA	AA	AA	AA	AA	AA	AA	AA	AA	AA	AA	AA	AA	AA	AA
chr12_845844_C_T	12	845844	CT	TT	TT	TT	TT	CT	TT	CT	CT	TT	CT	CT	TT	TT	CT	CT	CC	CC	TT	CT	CT	CT	TT	TT	CT	TT	TT	CT	CT	CT	TT	CT	TT	CC	TT	CT	CC	CT	CC	TT	TT	TT	TT	CT	CT	CT	CC
chr12_846287_G_T	12	846287	TT	GG	GG	GG	GG	TT	GG	TT	GT	GT	GT	TT	GT	GT	TT	GT	TT	TT	GG	TT	GT	TT	TT	GT	TT	GG	GG	GT	GT	TT	GT	TT	GT	TT	GG	GT	TT	GT	TT	GT	GT	GT	TT	TT	GT	TT	TT
chr12_8466527_A_G	12	8466527	AG	GG	GG	AG	GG	GG	AG	GG	GG	GG	GG	GG	GG	GG	GG	GG	GG	GG	GG	AG	GG	GG	GG	AG	GG	GG	GG	GG	GG	GG	GG	GG	GG	GG	AG	GG	GG	GG	AG	GG	GG	GG	AG	GG	GG	GG	GG
chr12_8690243_A_G	12	8690243	GG	GG	GG	GG	GG	GG	GG	GG	GG	AG	GG	GG	GG	AG	GG	AG	GG	GG	GG	AG	AG	GG	AG	GG	AG	AG	AG	AG	AG	GG	AG	GG	AG	GG	GG	GG	GG	GG	AG	AG	GG	GG	GG	GG	AG	AG	GG
chr12_8726327_C_T	12	8726327	CT	CT	TT	CT	CT	TT	CT	TT	TT	CC	TT	TT	TT	TT	CT	TT	TT	CT	TT	CT	TT	TT	TT	CT	CT	TT	TT	TT	TT	TT	TT	TT	TT	CT	CT	TT	CT	CT	CT	TT	TT	TT	CT	CT	CT	TT	CT
chr12_8743886_A_G	12	8743886	AG	AG	GG	AA	AG	GG	AG	GG	GG	AA	GG	AG	GG	GG	AA	AA	GG	GG	AG	AA	AG	GG	AG	AG	AG	AG	AG	AG	AG	AG	AA	GG	GG	AG	AA	GG	GG	GG	AA	AG	GG	GG	AG	AG	AG	AG	AG
chr12_8873968_G_T	12	8873968	GT	GT	TT	GG	GT	TT	GT	TT	TT	GT	TT	TT	TT	TT	TT	TT	TT	TT	GT	GT	TT	TT	TT	GT	GT	TT	TT	TT	TT	TT	TT	GT	GT	TT	GT	TT	TT	TT	GT	GT	GT	GT	GT	TT	GT	TT	GT
chr12_8891708_A_G	12	8891708	GG	GG	GG	GG	AG	AA	GG	GG	GG	GG	AG	AG	GG	GG	AG	AG	GG	AG	GG	GG	AG	AA	GG	GG	GG	GG	AG	AG	AA	GG	AG	AG	GG	AG	GG	AG	GG	GG	AG	AG	GG	GG	GG	AA	GG	AG	AG
chr12_9024648_G_T	12	9024648	GG	GG	GT	GG	GG	GG	GG	GT	GG	GG	GT	GG	TT	GG	GG	GT	GT	GG	GG	GG	GT	GG	GG	GT	GG	GT	TT	GT	GT	GT	GT	GG	GG	GG	GG	GT	GG	GG	GT	GT	GG	GT	GT	GG	GG	GT	GG
chr12_9090159_C_T	12	9090159	CC	CC	CC	CC	CC	CC	CC	CC	CC	CT	CC	CC	CC	CC	CC	CT	CC	CC	CC	CC	CT	CC	CC	CC	CT	CC	CT	CT	CT	CC	CT	CC	CC	CC	CC	CC	CC	CC	CT	CT	CC	CC	CC	CC	CC	CT	CC
chr12_909964_A_C	12	909964	CC	AC	AC	AC	AC	CC	CC	CC	CC	CC	AC	CC	CC	CC	CC	CC	CC	CC	CC	CC	CC	CC	CC	CC	CC	AC	AC	CC	CC	CC	AC	CC	CC	CC	AC	CC	CC	AC	CC	AC	CC	CC	CC	CC	AC	CC	CC
chr12_9120620_C_T	12	9120620	CT	CC	CC	CT	CT	TT	CC	CT	CC	CC	CT	TT	CC	CC	TT	CT	CT	CT	CC	CT	CC	TT	CC	CC	CC	CC	CC	CC	CT	CC	CT	CT	CT	CT	CC	CT	CC	CC	CC	CC	TT	CT	CC	TT	CC	CT	CT
chr12_914776_A_G	12	914776	AG	AA	AG	AA	AA	GG	AA	AG	AG	AA	AG	AG	AG	AA	AG	AG	GG	AG	AG	AG	AG	AG	AG	AA	GG	AG	AG	AA	AG	GG	AA	GG	AG	GG	AA	AG	AA	AA	AG	AG	AG	AG	AA	AG	AG	AG	GG
chr12_9150858_A_G	12	9150858	GG	AG	GG	GG	GG	GG	GG	GG	GG	GG	GG	GG	GG	AG	GG	AG	GG	GG	GG	GG	AG	GG	GG	GG	GG	GG	AG	AG	AG	GG	AG	GG	GG	GG	AG	GG	GG	GG	AG	AG	GG	GG	GG	GG	GG	AG	GG
chr12_9180112_C_T	12	9180112	TT	CC	TT	TT	TT	TT	TT	TT	TT	TT	TT	TT	TT	CT	CT	CT	TT	TT	TT	TT	CT	TT	TT	TT	TT	TT	CT	CT	CT	TT	CT	TT	TT	CT	CT	TT	TT	TT	CT	CT	TT	TT	TT	CT	TT	CT	TT
chr12_9185882_A_G	12	9185882	GG	GG	GG	AG	AG	AA	GG	GG	GG	AG	AG	AA	GG	GG	AG	AG	GG	AG	GG	AG	AG	AG	GG	GG	GG	GG	GG	GG	AG	GG	AG	AG	GG	GG	GG	AG	GG	GG	GG	GG	AG	GG	GG	AG	GG	GG	AG
chr12_9212393_C_T	12	9212393	CT	CT	CC	CC	CC	CC	CT	CT	CT	CC	CC	CC	CC	CT	CT	CT	CT	CC	TT	CC	CT	CC	CT	CC	CT	CT	CT	CT	CT	CT	CT	CT	CC	CT	CC	CC	CC	CC	CT	TT	CC	CC	CC	CT	CC	TT	CC
chr12_9274609_C_T	12	9274609	CC	CC	CC	CC	CC	CC	CC	CC	CC	CC	CC	CC	CC	CC	CC	CT	CC	CC	CC	CC	TT	CC	CC	CC	CC	CC	CT	CT	CT	CC	CT	CC	CC	CC	CC	CC	CC	CC	CT	CT	CC	CC	CC	CC	CC	CT	CC
chr12_9304147_A_G	12	9304147	AG	AA	AG	AA	AG	AA	AA	AG	AG	AG	AA	AG	AG	AG	AG	AG	AG	AA	GG	AG	AA	AA	GG	AA	GG	AG	AG	AA	AA	AG	AG	AG	GG	AG	AA	AA	AA	AG	AA	AG	GG	AG	AG	AA	AG	AG	AA
chr12_9331155_C_T	12	9331155	CT	CT	CT	CC	CC	CC	CC	CT	CC	CC	CC	CC	CT	CC	CC	CC	CT	CC	CC	CC	CC	CC	CC	CC	CC	CC	CT	CC	CC	CC	CC	CC	CC	CC	CT	CC	CC	CC	CC	CC	CC	CT	CT	CC	CC	CT	CC
chr12_935608_C_T	12	935608	CC	CT	CT	CT	CC	CC	CC	CC	CC	CT	CT	CC	CC	CC	CT	CC	CC	CT	CC	CT	CC	CT	CC	CC	CC	CT	CC	CT	CC	CC	CC	CC	CC	CC	CT	CC	TT	TT	CT	CC	CC	CC	CC	CC	CT	CC	CC
chr12_946369_A_G	12	946369	GG	AG	AG	AG	GG	GG	GG	GG	GG	GG	AG	GG	GG	GG	GG	GG	GG	GG	GG	GG	GG	GG	GG	GG	GG	AG	GG	GG	GG	GG	GG	GG	GG	GG	AG	GG	GG	AG	AG	GG	GG	GG	GG	GG	AG	GG	GG
chr12_9588935_C_T	12	9588935	CC	CT	CC	CC	CC	CC	CC	CC	CC	CC	CC	CC	CC	CC	CT	CC	CC	CT	CC	CC	CC	CC	CC	CC	CC	CC	CC	CC	CC	CC	CC	CC	CC	CT	CC	CC	CC	CT	CC	CC	CT	CC	CC	CT	CC	CC	CC
chr12_9610810_C_T	12	9610810	CT	CC	CC	CT	CC	CC	TT	CT	CC	CC	CT	CC	CT	CC	CC	CC	CT	CC	CC	CT	CC	CC	CC	TT	CC	CT	CC	CC	CC	CT	CC	CC	CC	CC	CT	CT	CT	CC	CT	CC	CC	CC	CT	CC	CT	CC	CT
chr12_9669162_A_G	12	9669162	AA	AG	AA	AA	AA	AA	AA	AA	AA	AA	AA	AA	AA	AG	AA	AA	AA	AA	AA	AA	AA	AA	AA	AA	AA	AA	AA	AA	AA	AG	AA	AA	AA	AA	AG	AA	AA	AA	AA	AA	AA	AA	AA	AA	AA	AA	AA
chr12_9703131_A_G	12	9703131	AA	AG	GG	AG	AG	GG	AA	AA	AG	AG	AG	AG	AG	AG	AG	AA	AA	AG	AA	AA	AG	GG	AG	AA	AA	AA	AG	AA	AG	AA	AA	AG	AG	GG	AA	AG	AA	AG	AA	AA	AG	AG	AG	GG	AG	AA	AG
chr12_9765053_G_T	12	9765053	GG	GG	GG	GG	GG	GG	GG	GG	GT	GG	GG	GG	GG	GG	GG	GG	GG	GG	GT	GG	GG	GG	GG	GG	GG	GG	GG	GG	GG	GT	GG	GG	GG	GG	GG	GG	GG	GG	GG	GG	GG	GG	GG	GG	GG	GG	GG
chr12_9792653_A_G	12	9792653	GG	AG	AA	AG	AA	AA	GG	GG	AA	AG	AG	AA	AG	AA	AA	AG	GG	AA	AA	GG	GG	AA	AG	GG	AG	GG	AG	AG	AG	AG	AG	AA	AA	AA	GG	AG	AA	AA	GG	AG	AA	AA	AG	AA	AG	GG	AG
chr13_10142668_A_G	13	10142668	GG	GG	AG	GG	GG	GG	AG	GG	GG	GG	GG	GG	GG	GG	GG	AG	GG	GG	GG	AG	AG	AG	GG	GG	GG	GG	GG	GG	GG	GG	GG	GG	GG	GG	GG	GG	AG	GG	GG	GG	GG	GG	GG	GG	GG	GG	GG
chr13_10287608_A_G	13	10287608	AG	GG	AG	AG	AG	AG	AA	AA	GG	AG	GG	AA	AG	AG	AG	AG	AG	AG	AG	AG	AG	AA	AG	AA	GG	AG	AG	AG	AA	GG	AA	AA	AA	AA	AG	AG	AG	AA	AA	AG	AG	AG	GG	AA	GG	GG	AG
chr13_10371225_G_T	13	10371225	GG	GG	GG	GG	GG	GG	GT	GG	GG	GG	GG	GG	GT	GG	GT	GG	GG	GT	GT	GG	GG	GG	GG	TT	GG	GG	GG	GT	GT	GG	GG	GG	GG	GT	GT	GT	GG	TT	GG	GG	GG	GT	GG	GG	GG	GG	GG
chr13_10379634_C_T	13	10379634	CC	CC	CC	CC	CC	CC	CC	CC	CC	CC	CC	CC	CT	CC	CC	CC	CC	CC	CT	CC	CC	CC	CC	CT	CC	CC	CC	CC	CC	CC	CC	CC	CC	CT	CC	CT	CC	0	CC	CC	CC	CT	CC	CC	CC	CC	CC
chr13_10458977_C_T	13	10458977	CC	CC	CT	CC	CC	CC	CC	CT	CT	CC	CC	CC	CC	CC	CC	CC	CT	CT	CC	CT	CC	CC	CC	CC	CC	CC	CC	CC	CC	CC	CC	CT	CC	CC	CC	CC	CT	CC	CC	CC	CC	CC	CC	CC	CC	CC	CC
chr13_10488231_C_T	13	10488231	CC	CC	CC	CC	CC	CC	CC	CT	CT	CC	CC	CC	CC	CC	CC	CC	CT	CT	CC	CT	CC	CC	CC	CC	CC	CC	CC	CC	CC	CC	CC	CT	CC	CC	CC	CC	CT	CC	CC	CC	CC	CC	CC	CC	CC	CC	CC
chr13_10571179_A_C	13	10571179	AC	CC	AC	AC	CC	AA	AC	AC	CC	CC	CC	AC	AC	CC	AC	CC	AC	AC	AC	CC	CC	CC	CC	AA	CC	CC	AC	AC	AC	CC	AA	AC	CC	AA	AC	AC	CC	AA	AA	CC	CC	AA	AC	AA	CC	AC	AC
chr13_1057918_G_T	13	1057918	TT	GT	TT	TT	TT	GT	TT	TT	TT	TT	TT	TT	TT	TT	TT	GT	TT	GT	TT	TT	GT	TT	TT	TT	TT	TT	TT	GT	GT	TT	GT	TT	TT	TT	TT	TT	TT	TT	GG	TT	TT	GT	TT	TT	TT	GT	TT
chr13_10639715_G_T	13	10639715	GG	GG	GT	GG	GG	GT	TT	GG	GG	GG	GG	GG	GG	GG	GG	GT	GG	GG	GG	GT	GT	GT	GG	GT	GG	GG	GT	GG	GG	GG	GT	GT	GG	GG	GT	GG	GT	GG	GG	GG	GG	GT	GT	GG	GG	GG	GG
chr13_10646382_C_T	13	10646382	CC	CC	CT	CC	CC	CC	CC	CC	CC	CC	CC	CC	CC	CC	CC	CT	CC	CC	CC	CT	CT	CT	CC	CC	CC	CC	CC	CC	CC	CC	CC	CC	CC	CC	CC	CC	CT	CC	CC	CC	CC	CC	CC	CT	CC	CC	CT
chr13_1064993_G_T	13	1064993	GT	TT	GG	GG	GT	GG	GT	GG	GG	GT	GG	GG	GG	GG	GG	GT	GG	GT	GG	GT	GG	GG	GG	GT	GG	GG	GG	GT	GT	GG	TT	GG	GG	GG	TT	GT	GG	GG	GT	GG	GT	GG	GG	GG	GG	GG	GG
chr13_10652062_A_G	13	10652062	AG	GG	GG	AG	AG	AG	GG	AG	AG	AG	GG	AA	AG	AG	GG	GG	AA	AG	AG	AG	GG	AG	AG	AG	GG	AG	GG	AG	AA	GG	AG	GG	AA	AA	GG	AG	AG	GG	AA	AG	AG	AG	GG	AG	GG	AG	GG
chr13_1110278_G_T	13	1110278	TT	TT	TT	TT	TT	TT	TT	TT	TT	TT	GT	TT	GT	GT	TT	TT	GT	TT	GT	TT	TT	TT	TT	TT	TT	GT	GT	TT	GT	TT	TT	TT	GT	GT	TT	TT	TT	TT	TT	TT	TT	TT	GT	TT	TT	TT	TT
chr13_11118273_A_G	13	11118273	AA	AG	AG	AG	AG	AA	AA	AA	AG	AG	AG	AA	AG	AG	AA	AG	AA	AA	AG	AA	AG	AA	AG	AA	GG	AG	AG	AG	AA	GG	AA	AA	AA	AA	AG	AG	AA	AA	AA	AG	AA	AA	AG	AA	GG	AG	AG
chr13_11127197_A_G	13	11127197	GG	GG	GG	GG	GG	GG	GG	GG	GG	GG	GG	GG	AG	GG	GG	GG	GG	GG	GG	GG	GG	GG	GG	GG	GG	GG	GG	GG	AG	GG	GG	GG	GG	GG	GG	GG	GG	GG	GG	GG	GG	GG	GG	GG	GG	GG	GG
chr13_11333893_C_T	13	11333893	CC	CC	CT	CT	CC	CC	CC	CC	CC	CC	CC	CC	CT	CC	CC	CC	CC	CC	CT	CC	CC	CC	CC	CT	CC	CC	CC	CT	CT	CC	CC	CC	CC	CT	CC	CT	CC	TT	CC	CC	CC	CT	CC	CC	CC	CT	CC
chr13_114161_G_T	13	114161	GT	GT	GG	GG	GT	GG	GG	TT	GT	GG	GT	GG	GT	GG	GT	GT	GG	GT	GT	TT	GG	GT	TT	GG	GT	GG	GT	GT	GT	TT	TT	TT	GT	GG	GT	GG	GG	GG	GT	TT	GT	TT	GG	GT	GG	GG	TT
chr13_11508947_A_G	13	11508947	GG	GG	GG	GG	GG	GG	GG	GG	GG	GG	GG	GG	GG	GG	GG	GG	GG	GG	AG	GG	GG	GG	GG	GG	GG	GG	GG	GG	AG	GG	GG	GG	GG	GG	GG	GG	GG	GG	GG	GG	GG	AG	GG	GG	GG	AG	GG
chr13_1152496_A_G	13	1152496	AA	AA	AA	AA	AG	AA	AA	AA	AG	AA	AG	AA	AA	AA	AA	AA	AA	AA	AG	AA	AA	AA	AA	AA	GG	AA	AG	AA	AA	AG	AA	AG	AA	AA	AA	AA	AA	AA	AA	AG	AA	AG	AA	AA	AG	AA	GG
chr13_11625033_A_C	13	11625033	AC	AC	AA	AC	AC	AC	CC	AA	AC	AC	AC	AC	AA	AC	CC	AA	AC	AC	AA	AC	AA	AC	AC	AC	AA	AC	AC	AA	AC	AA	AA	AA	CC	AA	AC	AA	AC	AA	AA	AC	CC	AC	AC	AA	AA	AA	AA
chr13_11698553_C_T	13	11698553	TT	TT	CT	TT	TT	TT	TT	TT	TT	TT	TT	TT	CT	CT	TT	CT	TT	TT	TT	TT	CT	TT	TT	TT	TT	TT	TT	CT	TT	CC	TT	TT	TT	TT	TT	TT	TT	TT	TT	CT	TT	TT	CT	TT	CT	CT	TT
chr13_11714698_A_G	13	11714698	AG	AG	GG	AG	AG	AG	AA	AG	AG	AG	AG	AG	AG	AG	AA	AG	AG	AA	AG	AG	AG	AA	AG	AA	GG	AG	AG	AG	AA	GG	GG	AG	AA	AG	AG	GG	AA	AA	GG	AG	AA	AA	AG	GG	GG	AG	GG
chr13_11715765_A_C	13	11715765	AA	AA	AA	AA	AA	AA	AA	AA	AA	AA	AA	AA	AC	AA	AA	AA	AA	AA	AC	AA	AA	AA	AA	AA	AA	AA	AA	AA	AC	AA	AA	AA	AA	AA	AA	AA	AA	AA	AA	AA	AA	AC	AA	AA	AA	AC	AA
chr13_1218676_C_T	13	1218676	CC	TT	TT	TT	TT	TT	CT	CC	TT	CT	TT	CT	CT	CT	CC	CT	TT	CT	TT	CC	TT	CC	CC	CT	TT	TT	TT	CT	TT	CT	CT	CT	CT	TT	CT	CT	CT	CC	CT	CT	TT	TT	CT	CC	TT	CT	CT
chr13_12228078_C_T	13	12228078	CC	CC	CC	CC	CC	CC	CC	CT	CC	CC	CC	CC	CT	CC	CC	CC	CC	CT	CT	CC	CC	CC	CC	CT	CC	CC	CC	CT	CT	CC	CC	CT	CC	CT	CC	CC	CC	TT	CC	CC	CC	CT	CC	CC	CC	CT	CC
chr13_12232541_A_C	13	12232541	AA	AA	AA	AA	AA	AA	AA	AA	AA	AA	AA	AA	AC	AA	AA	AA	AA	AA	AC	AA	AA	AA	AA	AA	AA	AA	AA	AA	AC	AA	AA	AA	AA	AA	AA	AA	AA	AA	AA	AA	AA	AC	AA	AA	AA	AC	AA
chr13_1250872_A_G	13	1250872	AA	AA	GG	GG	AA	AG	AA	AG	AG	AA	AG	AG	GG	AG	AA	AA	GG	AA	AG	AA	AG	AA	AA	AA	AA	GG	AG	AG	AG	AG	AA	AG	AG	GG	AA	AA	AA	GG	AA	AA	AA	AA	AG	AA	AG	AA	AG
chr13_126118_A_C	13	126118	AC	CC	CC	CC	CC	CC	AC	CC	CC	AC	CC	AC	CC	CC	AC	AC	CC	CC	CC	CC	CC	AC	CC	AC	CC	CC	CC	CC	CC	CC	CC	CC	CC	CC	CC	AC	CC	CC	CC	CC	CC	CC	AC	CC	CC	CC	CC
chr13_12822313_C_T	13	12822313	TT	TT	TT	TT	CT	TT	TT	TT	TT	CT	TT	CT	CT	CT	TT	TT	TT	TT	CT	TT	TT	CT	CT	TT	TT	CT	CT	TT	CC	TT	TT	TT	CC	TT	TT	TT	TT	TT	TT	CT	CT	CT	TT	TT	TT	CT	TT
chr13_12826895_A_C	13	12826895	CC	CC	CC	CC	AC	CC	CC	CC	CC	AC	CC	AC	AC	AC	CC	CC	CC	CC	AC	CC	CC	AC	AC	CC	CC	AC	AC	CC	AA	CC	CC	CC	AA	CC	CC	CC	CC	0	CC	AC	AC	AC	CC	CC	CC	AC	CC
chr13_1284772_A_G	13	1284772	AG	AG	AA	AA	AG	AG	AA	AG	AG	AA	AG	AA	AG	AA	AA	AG	AA	GG	AG	AG	AG	AA	AA	AA	GG	AA	AG	AG	AG	AA	GG	AA	AA	AA	AG	AA	AA	AA	AG	AG	AA	AG	AA	AA	AG	AG	GG
chr13_1321617_C_T	13	1321617	CC	CC	CC	CC	CT	CC	CC	CC	CT	CC	CT	CC	CC	CC	CC	CC	CC	CC	CT	CC	CC	CC	CC	CC	CT	CC	CT	CC	CC	CC	CC	CC	CC	CC	CC	CC	CC	TT	CC	CC	CC	CT	CC	CC	CT	CC	CT
chr13_13254094_C_T	13	13254094	TT	CT	CT	CT	CC	TT	CC	TT	CC	CC	CT	CT	CT	CC	TT	CC	CT	CC	CT	CT	CC	CC	CC	CT	CC	CC	CC	CC	CT	CC	CT	CT	CC	TT	CC	CT	CC	CC	TT	CC	CT	TT	CC	TT	CC	CT	CT
chr13_13394546_A_G	13	13394546	GG	GG	GG	GG	AG	GG	AG	GG	GG	AG	GG	AG	GG	AG	GG	GG	GG	GG	GG	GG	GG	AG	AG	GG	GG	AG	AG	GG	AG	GG	GG	GG	AA	GG	GG	GG	GG	GG	GG	AG	AG	GG	GG	GG	GG	GG	GG
chr13_13450532_C_T	13	13450532	CC	CC	CC	CT	CC	CC	CC	CC	CT	CC	CC	CC	CC	CC	CC	CC	CT	CC	CC	CT	CC	CC	CC	CC	CC	CC	CC	CC	CC	CC	CT	CC	CC	CC	CC	CC	CC	CC	CC	CC	CC	CC	CT	CC	CC	CC	CC
chr13_1347066_C_T	13	1347066	CT	TT	TT	TT	CT	TT	TT	CT	CT	TT	CT	TT	CT	TT	TT	TT	TT	CC	CC	CT	TT	TT	TT	TT	CC	CT	CT	TT	TT	TT	CT	TT	TT	TT	CT	TT	TT	TT	TT	CT	TT	CT	TT	TT	CT	TT	CC
chr13_13485153_A_G	13	13485153	GG	GG	AG	GG	GG	GG	GG	GG	AG	GG	GG	GG	AG	AG	GG	AG	AG	GG	GG	AG	AG	GG	GG	GG	GG	GG	GG	AG	GG	AA	AG	GG	GG	GG	GG	GG	GG	GG	GG	AG	GG	GG	AG	GG	AG	AG	GG
chr13_13511191_A_C	13	13511191	AC	AC	CC	AC	AC	AC	AC	AA	AC	AC	AC	AC	AC	CC	CC	AC	AC	AC	AA	CC	AC	AC	AC	AA	AA	AC	AC	CC	AC	CC	AC	AA	AC	AA	AA	AA	AA	CC	AA	CC	CC	CC	CC	AA	AC	AC	AA
chr13_13511340_C_T	13	13511340	CC	CC	CC	CT	CT	CC	CC	CC	CT	CT	CT	CC	CC	CC	CC	CC	CC	CT	CT	CC	CC	CC	CT	CC	TT	CT	CT	CC	CC	CC	CC	CC	CC	CC	CT	CT	CC	CC	CC	CC	CC	CC	CC	CC	CT	CC	CT
chr13_13618833_C_T	13	13618833	CC	CC	CC	CT	CT	CC	CC	CC	CT	CT	CT	CC	CC	CC	CC	CC	CC	CT	CT	CC	CC	CC	CT	CC	TT	CT	CT	CC	CC	CC	CC	CC	CC	CC	CT	CT	CC	CC	CC	CC	CC	CT	CC	CC	CT	CC	CT
chr13_13623283_C_T	13	13623283	TT	TT	TT	CT	CT	TT	TT	TT	CT	CT	CT	TT	TT	TT	TT	TT	TT	CT	CT	TT	TT	TT	CT	TT	CC	CT	CT	TT	TT	TT	TT	TT	TT	TT	CT	CT	TT	TT	TT	TT	TT	TT	TT	TT	CT	TT	CT
chr13_13757635_C_T	13	13757635	CC	CC	CC	CT	CT	CC	CC	CC	CT	CT	CT	CC	CC	CC	CC	CC	CC	CT	CT	CC	CC	CC	CT	CC	TT	CT	CT	CC	CC	CC	CC	CC	CC	CC	CT	CT	CC	CC	CC	CC	CC	CC	CC	CC	CT	CC	CT
chr13_14276250_A_G	13	14276250	AA	AA	AA	AA	AG	AA	AG	AA	AA	AG	AA	AG	AA	AG	AA	AA	AA	AA	AA	AA	AA	AG	AG	AA	AA	AG	AG	AA	AG	AA	AA	AA	AG	AA	AA	AA	AA	AA	AA	AG	AG	AA	AA	AA	AA	AA	AA
chr13_14320967_A_G	13	14320967	GG	AG	GG	GG	GG	GG	GG	AG	GG	GG	GG	GG	GG	GG	GG	GG	GG	GG	GG	GG	GG	GG	GG	GG	GG	GG	GG	GG	GG	GG	GG	AG	GG	GG	GG	GG	GG	GG	GG	GG	GG	GG	GG	GG	GG	GG	GG
chr13_14376943_A_C	13	14376943	AC	AA	AA	AA	AA	AC	AA	AC	AC	AA	AA	AC	AA	AA	AC	AA	CC	AA	AA	AC	AA	AA	AA	AA	AA	AA	AA	AA	AA	AA	CC	AA	AC	AC	AA	AA	AA	AA	CC	AA	AA	AA	AA	AC	AA	AA	AA
chr13_14459853_A_G	13	14459853	AG	GG	AG	AG	AA	AG	AG	AG	AG	AA	AG	AA	AG	AA	GG	AG	AG	AG	AG	GG	GG	AG	AA	GG	AA	AA	AA	GG	AG	AA	AG	GG	AA	AG	AG	AG	GG	GG	AA	AA	AG	GG	AG	AG	AG	GG	AG
chr13_1446367_A_G	13	1446367	AA	GG	GG	GG	AG	AG	GG	AA	AG	GG	AG	GG	AG	AG	AG	GG	GG	AG	AA	AA	AG	AG	AA	GG	AA	AG	AG	AG	GG	AA	AG	AG	AG	GG	AG	GG	GG	AA	AG	AA	AG	AA	AG	AG	AG	AA	AA
chr13_1451936_A_G	13	1451936	AG	GG	GG	GG	GG	GG	GG	GG	GG	GG	GG	GG	GG	GG	GG	GG	GG	GG	GG	AG	GG	GG	GG	GG	GG	GG	GG	GG	GG	AG	AG	GG	GG	GG	AG	GG	GG	GG	GG	GG	GG	GG	GG	GG	GG	GG	AG
chr13_14585674_A_G	13	14585674	AG	AA	AG	AG	AG	GG	AG	AG	AG	GG	AA	GG	GG	GG	AG	GG	GG	AG	AG	AG	GG	GG	AG	AG	AA	AG	AG	AG	GG	GG	GG	AG	GG	GG	AA	AG	AG	AA	GG	GG	AG	GG	AG	GG	AA	AG	AG
chr13_14643780_A_C	13	14643780	AA	AA	AA	AC	AC	AA	AC	AA	AC	AA	AC	AA	AA	AA	AA	AA	AA	AC	AC	AA	AA	AA	AC	AC	CC	AC	AC	AA	AA	AA	AA	AA	AA	AA	CC	AC	AC	AA	AA	AA	AA	AA	AA	AA	AC	AA	AC
chr13_14648721_A_G	13	14648721	AA	AA	AA	AG	AG	AA	AG	AA	AG	AA	AG	AA	AA	AA	AA	AA	AA	AG	AG	AA	AA	AA	AG	AG	GG	AG	AG	AA	AA	AA	AA	AA	AA	AA	GG	AG	AG	AA	AA	AA	AA	AA	AA	AA	AG	AA	AG
chr13_14680888_C_T	13	14680888	CT	CT	CT	CT	TT	CT	TT	TT	TT	TT	CT	TT	CC	CT	CC	CT	TT	CT	CT	TT	CT	TT	TT	CT	TT	TT	TT	CC	CT	CC	TT	CT	TT	CT	TT	CT	TT	CC	TT	CT	CT	CC	CC	CT	TT	CT	CT
chr13_14705233_G_T	13	14705233	GT	GT	GT	GT	TT	GT	TT	TT	GT	TT	GT	TT	GG	GT	GG	GT	GT	GT	GT	GT	GT	TT	TT	GT	TT	TT	TT	GG	GT	GG	GT	TT	TT	GT	TT	GT	TT	GG	TT	GT	GT	GG	GT	GT	TT	GT	GT
chr13_14707621_G_T	13	14707621	GT	GT	GG	TT	TT	GT	TT	GG	TT	GT	TT	GT	TT	TT	GT	TT	GT	TT	TT	GT	TT	TT	TT	TT	TT	TT	TT	TT	TT	TT	GT	GG	GT	GT	TT	TT	TT	TT	GG	TT	TT	TT	TT	GT	GT	GT	TT
chr13_14986457_A_C	13	14986457	AA	AC	AC	AA	AA	CC	AC	AC	AA	AC	AA	AC	AC	AC	AC	AC	AA	AA	AC	AA	AA	AA	AA	CC	AC	AA	AA	AC	AC	CC	AC	AC	AC	CC	AC	AC	AC	AA	CC	AC	AA	CC	AC	AC	AA	AC	AC
chr13_14997172_A_G	13	14997172	AG	AG	AA	AG	AA	AA	AA	AA	AA	AA	AG	AA	AA	AA	AG	AG	AA	AG	AA	AA	AG	AG	AA	AA	AA	AA	AA	AG	AA	AA	AG	AA	AA	AA	AA	AA	AG	GG	AA	AA	AG	AA	AG	AA	AA	AA	AA
chr13_15060212_A_G	13	15060212	AG	GG	GG	GG	AG	GG	AG	AG	AG	AG	GG	AG	GG	AG	GG	GG	AA	GG	GG	AG	GG	AG	AG	GG	GG	AG	AG	GG	AG	GG	GG	GG	AG	GG	GG	GG	GG	GG	GG	AG	AG	GG	GG	AG	GG	GG	GG
chr13_15159986_A_G	13	15159986	GG	GG	GG	GG	GG	AG	AG	GG	GG	GG	GG	GG	AG	GG	GG	GG	GG	GG	AG	GG	GG	GG	GG	AA	AG	GG	GG	GG	AG	AG	GG	GG	GG	AG	AG	GG	AG	GG	GG	GG	GG	AA	GG	GG	GG	GG	GG
chr13_15273860_A_G	13	15273860	GG	GG	GG	GG	GG	GG	AG	GG	GG	GG	GG	GG	AG	GG	GG	GG	GG	GG	AG	GG	GG	GG	GG	AA	AG	GG	GG	AG	AG	AG	GG	GG	GG	AG	AG	GG	AG	GG	GG	GG	GG	AG	GG	GG	GG	AG	GG
chr13_15581122_A_G	13	15581122	AA	AA	AA	AA	AA	AA	AA	AA	AA	AA	AA	AA	AA	AG	AA	AG	AA	AG	AA	AA	AA	AA	AA	AA	AA	AA	AA	AG	AA	AG	AA	AA	AA	AA	AA	AA	AA	AA	AA	AG	AA	AG	AG	AA	AA	AA	AA
chr13_15589780_C_T	13	15589780	TT	TT	TT	TT	TT	TT	TT	TT	TT	TT	TT	TT	CT	CT	TT	CT	TT	CT	CT	TT	TT	TT	TT	CT	TT	TT	TT	CT	CT	CC	TT	CT	TT	CT	TT	CT	TT	CC	TT	CT	TT	CT	CT	CT	TT	TT	CT
chr13_15709720_A_G	13	15709720	AA	AA	AA	AA	AA	AA	AA	AA	AA	AA	AA	AA	AG	AA	AA	AA	AA	AA	AG	AA	AA	AA	AA	AG	AA	AA	AA	AG	AG	AG	AA	AG	AA	AG	AA	AG	AA	AA	AA	AA	AA	AA	AA	AG	AA	AG	AG
chr13_1577242_C_T	13	1577242	TT	TT	TT	TT	TT	CT	CT	TT	TT	CT	TT	CT	TT	TT	CT	CT	TT	CT	TT	TT	TT	CT	TT	CT	TT	TT	TT	TT	TT	TT	TT	TT	TT	TT	TT	CT	CT	TT	TT	TT	CT	CT	CT	CT	TT	TT	TT
chr13_15856140_C_T	13	15856140	CC	CC	CC	TT	CT	CC	CT	CC	CT	CC	CT	CC	CC	CC	CT	CC	CC	TT	CT	CC	CC	CC	CT	TT	TT	CT	CT	TT	CC	CT	CT	TT	CC	CT	TT	TT	CT	TT	CC	CC	CC	CT	CC	CT	CT	CT	TT
chr13_15913613_C_T	13	15913613	CC	CC	CT	CT	CC	CT	CC	CC	CC	CC	CC	CC	CC	CC	CC	CC	CC	CC	CC	CT	CT	CC	CC	CC	CC	CC	CC	CC	CC	CC	CC	CC	CC	CC	CC	CC	CC	CC	CC	CC	CC	TT	CC	CC	CC	CT	CC
chr13_15914815_C_T	13	15914815	TT	CT	CT	TT	TT	TT	TT	CT	TT	CT	TT	TT	TT	TT	TT	CT	TT	TT	TT	TT	CT	CT	TT	TT	TT	TT	TT	TT	TT	TT	TT	TT	TT	CT	TT	TT	CT	TT	TT	TT	TT	TT	TT	TT	CT	TT	TT
chr13_15950660_A_G	13	15950660	GG	AG	AG	GG	GG	GG	GG	GG	GG	AG	GG	GG	GG	AG	GG	AG	GG	GG	GG	GG	GG	GG	GG	GG	GG	GG	GG	GG	GG	AG	AG	GG	GG	AG	GG	GG	GG	GG	GG	AG	GG	GG	AG	GG	AG	GG	GG
chr13_16003865_C_T	13	16003865	TT	TT	TT	TT	TT	TT	TT	TT	TT	TT	TT	TT	TT	TT	TT	CT	TT	TT	TT	TT	CT	CT	TT	TT	TT	TT	TT	TT	TT	TT	CT	TT	TT	TT	TT	TT	CT	TT	TT	TT	TT	TT	TT	TT	TT	TT	TT
chr13_16066430_A_G	13	16066430	GG	GG	AG	AG	AG	AA	AG	AG	AA	GG	AG	AG	GG	AG	AG	AG	AG	AA	AG	AG	GG	GG	AG	AA	AA	AG	AG	AA	GG	AA	AA	AG	AG	AG	AA	AA	AG	AA	AA	AG	GG	AA	AG	AG	AG	AG	AA
chr13_1610345_G_T	13	1610345	TT	TT	TT	GT	GT	GT	GT	TT	TT	GG	TT	GT	TT	TT	GT	GT	TT	GT	TT	TT	GT	GT	TT	GT	TT	TT	TT	TT	TT	TT	TT	TT	TT	TT	TT	GG	GG	TT	TT	TT	TT	GT	GT	GT	TT	GT	TT
chr13_16118460_A_G	13	16118460	AG	AG	GG	AG	AG	GG	GG	AG	AG	GG	AA	GG	GG	AG	AG	AG	GG	AA	AG	GG	GG	GG	AG	AG	AG	AG	AG	AA	GG	AA	GG	AG	GG	AG	AG	AG	GG	GG	GG	AG	AG	GG	AA	GG	AG	AA	AG
chr13_16185270_G_T	13	16185270	TT	TT	TT	GG	GT	TT	TT	TT	GT	TT	GT	TT	TT	TT	TT	TT	TT	GG	GT	TT	TT	TT	GT	TT	GT	GT	GT	GG	TT	TT	GT	GT	TT	TT	GT	GT	TT	TT	TT	TT	TT	TT	TT	TT	GT	GT	GT
chr13_1642067_C_T	13	1642067	CC	CC	CC	CT	CT	CT	CT	CT	CC	TT	CC	CT	CT	CT	TT	CT	CC	CT	CC	CT	CT	TT	TT	CT	CC	CC	CC	CT	CC	CT	CC	CT	CT	CC	CC	TT	TT	TT	CT	CT	CT	CT	CT	CT	CC	TT	CC
chr13_16631392_C_T	13	16631392	CC	CT	CT	CC	CC	CC	CC	CC	CT	CT	CC	CC	CC	CC	CC	CC	CT	CC	CC	CC	CC	CC	CC	CC	CC	CC	CC	CC	CC	CC	CC	CC	CC	CC	CC	CC	CC	0	CC	CC	CC	CC	CC	CC	CT	CC	CC
chr13_16638394_A_G	13	16638394	AG	AG	GG	AA	GG	GG	GG	GG	GG	GG	AG	GG	GG	GG	AG	AG	GG	GG	GG	AG	AA	AG	GG	GG	GG	GG	GG	GG	GG	GG	AG	GG	GG	GG	GG	GG	AG	GG	GG	GG	AG	GG	AG	GG	GG	AG	GG
chr13_16732079_A_G	13	16732079	AA	AG	AG	AG	AG	AG	AA	AA	AG	AG	AG	AG	AA	AA	AA	AG	AA	AG	AG	AG	GG	AG	AG	AA	AG	AG	AG	AG	AA	AG	AG	AG	AG	AA	AG	AG	AG	AA	AG	AA	AA	AA	AG	AA	AG	GG	AG
chr13_1675088_G_T	13	1675088	GG	GG	GG	GG	GG	GG	GG	GT	GG	GG	GG	GG	GT	GT	GT	GG	GG	GG	GG	GT	GG	GT	TT	GG	GG	GG	GG	GG	GG	GT	GG	GT	GT	GG	GG	GG	GG	GG	GG	GT	GG	GG	GG	GG	GG	GT	GG
chr13_16799222_A_G	13	16799222	AA	AG	AG	AG	AG	AG	AA	AG	AG	AG	AG	AG	AA	AG	AG	GG	AA	AG	AG	AG	GG	AG	AG	AA	AG	GG	AG	AG	AA	GG	AG	AG	AG	AG	AG	AG	AG	AA	AG	AG	AA	AA	GG	AA	AG	GG	AG
chr13_16825027_G_T	13	16825027	TT	GT	GT	GT	GT	GT	TT	GT	GT	GT	GT	GT	TT	GT	GT	GG	TT	GT	GT	GT	GG	GT	GT	TT	GT	GG	GT	GT	TT	GG	GT	GT	GT	GT	GT	GT	GT	TT	GT	GT	TT	TT	GG	TT	GT	GG	GT
chr13_16831928_A_G	13	16831928	GG	GG	GG	GG	GG	GG	GG	GG	GG	GG	GG	GG	AG	GG	GG	GG	GG	GG	AG	GG	GG	GG	GG	AG	GG	GG	GG	GG	AG	GG	GG	GG	GG	AG	GG	GG	GG	AA	GG	GG	GG	GG	GG	GG	AG	GG	GG
chr13_1711470_A_G	13	1711470	AG	GG	GG	GG	GG	GG	GG	AG	GG	GG	GG	GG	AG	AG	AG	GG	GG	GG	GG	AG	AG	AG	AA	GG	GG	GG	GG	GG	GG	AA	AG	AG	AG	GG	AG	GG	GG	GG	GG	AG	AG	GG	GG	GG	GG	AA	GG
chr13_173261_A_G	13	173261	GG	AG	AA	AA	AG	AA	AG	GG	AG	AG	AG	AG	AG	AA	GG	GG	AA	GG	AG	GG	AA	GG	GG	AG	AG	AA	AG	GG	AG	GG	GG	GG	AG	AA	AG	AG	AG	GG	GG	GG	AG	GG	AG	AG	AA	AG	GG
chr13_1740154_A_C	13	1740154	AA	AA	AA	AA	AA	AC	AA	AC	AC	AA	AC	AA	AC	AC	CC	AA	AA	AA	AC	AC	AC	AC	CC	AC	AC	AC	AC	AA	AA	AC	AA	AC	AC	AA	AA	CC	AC	AA	AA	AC	AC	AC	AC	AC	AC	CC	AC
chr13_1747781_A_G	13	1747781	AG	AG	GG	GG	AG	AG	GG	AG	AG	GG	AG	GG	AG	AA	AA	AG	GG	AG	AG	AA	AG	AG	AA	AG	AG	AG	AG	AA	GG	AA	AA	AG	AG	GG	AG	AA	AG	AA	AA	AA	AG	AA	AA	AG	AG	AA	AA
chr13_1771404_A_G	13	1771404	GG	AA	AA	AA	AG	AG	AA	GG	AG	AA	AG	AA	AG	GG	GG	AA	AA	GG	AG	AG	AA	AG	GG	AG	GG	AG	AG	AA	AA	GG	AG	AG	AG	AA	AG	GG	AG	AA	AA	GG	AA	GG	GG	GG	AG	AG	GG
chr13_18101516_A_C	13	18101516	AC	AC	AC	AA	AA	AA	AA	AC	AC	CC	AA	AC	AA	AC	AA	CC	CC	CC	AA	AC	AC	CC	AA	AC	AA	AC	AA	CC	AA	AC	AA	CC	AA	CC	AA	AA	AC	CC	AA	AC	AC	AA	CC	AC	AC	AC	AA
chr13_18128666_A_C	13	18128666	AC	CC	CC	CC	AC	CC	AC	AC	AC	AC	AC	AC	AC	CC	CC	AC	AC	AA	AA	CC	AC	AA	AC	AA	AA	AC	AC	AA	AC	AC	AC	AC	CC	AC	AA	AA	AA	AA	CC	CC	AC	CC	CC	AA	AC	AC	AA
chr13_18153044_A_G	13	18153044	AG	AA	AA	AA	AG	AA	AG	AG	AG	AG	AG	AG	AG	AA	AA	AA	AG	AG	GG	AA	AA	AG	AG	GG	GG	AG	AG	AG	AG	AG	AG	AG	AA	AG	GG	GG	AG	AA	AA	AA	AG	AA	AA	GG	AG	AG	GG
chr13_18197094_G_T	13	18197094	TT	TT	TT	TT	TT	TT	TT	TT	TT	TT	TT	TT	GT	TT	TT	TT	TT	TT	GT	TT	TT	TT	TT	GT	TT	TT	TT	TT	GT	GT	TT	TT	TT	GT	TT	TT	TT	TT	TT	TT	TT	TT	TT	TT	GT	TT	TT
chr13_18229115_C_T	13	18229115	CC	CC	CC	CC	CT	CC	CC	CC	CT	CC	CT	CC	CC	CT	CC	CT	CC	CC	CT	CC	CC	CC	CT	CC	CT	TT	CT	CC	CC	CT	CT	CC	CC	CT	CT	CT	CC	CC	CC	CT	CC	CC	CT	CC	CC	CC	CT
chr13_18291326_C_T	13	18291326	CC	CC	CT	CC	CC	CT	CC	CC	CC	CT	CC	CC	TT	CT	CC	CT	CC	TT	CT	CC	CC	CC	CC	CC	CC	CT	CC	TT	CT	CT	CC	CT	CC	CT	CC	CC	CC	TT	CC	CT	CC	CT	TT	CC	CT	CT	CC
chr13_18291904_G_T	13	18291904	GG	GG	GT	GG	GT	GT	GT	GG	GT	GT	GT	GG	TT	GT	GG	GT	GG	TT	TT	GG	GG	GG	GT	TT	TT	TT	GT	TT	GT	TT	GT	GT	GG	TT	TT	TT	GT	TT	GG	GT	GG	TT	TT	GT	GT	GT	TT
chr13_1872625_A_G	13	1872625	GG	GG	GG	GG	AG	AG	GG	GG	GG	GG	GG	GG	GG	AG	GG	GG	GG	GG	GG	GG	GG	GG	GG	GG	GG	GG	GG	AG	GG	GG	GG	GG	GG	GG	GG	GG	GG	AA	GG	AG	GG	AG	AG	GG	GG	GG	AG
chr13_1899681_A_C	13	1899681	AA	AC	CC	AC	AA	AC	AC	AA	AC	AC	AC	CC	AC	AA	AA	AC	CC	AA	AC	AA	AC	AC	AA	AC	AA	AC	AC	AA	CC	AA	AA	AC	AC	CC	AC	AA	AC	AA	AA	AA	AC	AA	AA	AA	AC	AA	AA
chr13_1919094_C_T	13	1919094	TT	TT	TT	CT	CT	TT	CT	CT	CT	CT	CT	TT	CT	CT	CT	TT	TT	TT	CT	CT	CT	CT	CC	TT	CT	CT	CT	TT	TT	CT	TT	CT	CT	TT	TT	CT	TT	TT	TT	CT	TT	CT	TT	TT	CT	CC	CT
chr13_1966153_C_T	13	1966153	TT	CT	CC	CT	TT	CT	CT	TT	CT	CT	CT	CC	CT	TT	TT	CT	CC	TT	CT	TT	TT	CT	TT	CT	TT	CT	CT	TT	CC	TT	TT	CT	CT	CC	CT	TT	CT	TT	TT	TT	CC	TT	TT	TT	CT	TT	TT
chr13_2032497_C_T	13	2032497	TT	TT	TT	TT	TT	TT	TT	CT	CT	TT	CT	TT	CT	TT	CT	TT	TT	TT	CT	CT	CC	CT	TT	TT	CT	CT	CT	TT	TT	CT	TT	CT	TT	TT	TT	CT	TT	TT	TT	TT	CT	CT	TT	TT	CT	CC	CT
chr13_20341014_A_G	13	20341014	AG	AG	AG	AG	GG	AA	AG	AG	AG	GG	AG	AG	GG	GG	AG	GG	AA	AG	GG	GG	AA	AA	GG	AG	AG	GG	GG	GG	AG	GG	AG	AG	GG	AG	AG	AG	GG	AA	AG	GG	AG	AG	AG	AA	AG	AG	AG
chr13_20357064_A_C	13	20357064	CC	CC	CC	CC	AC	CC	CC	CC	CC	CC	CC	CC	CC	CC	CC	CC	CC	CC	CC	CC	CC	CC	AC	CC	CC	AC	CC	CC	CC	CC	AC	CC	CC	CC	CC	AC	CC	CC	CC	CC	CC	CC	CC	CC	CC	CC	AC
chr13_20598638_C_T	13	20598638	CC	CT	CC	CT	CT	CT	CT	CT	CC	TT	CT	CC	CC	CT	CC	CT	CC	CT	CC	CC	TT	CT	CC	CT	CT	CT	CC	CT	CT	CT	CC	TT	CT	CT	CC	CT	CC	CC	CC	CT	CC	CT	TT	CT	CT	TT	CT
chr13_20599551_G_T	13	20599551	TT	TT	GT	TT	GT	TT	TT	TT	GT	TT	TT	TT	GT	GT	TT	GT	TT	TT	GT	TT	TT	TT	GT	TT	GT	GT	TT	TT	TT	GT	TT	TT	GT	TT	GT	GT	GG	TT	TT	GT	TT	GT	TT	TT	TT	TT	GT
chr13_20636221_C_T	13	20636221	CT	CC	CT	CT	CC	CT	CT	CT	CT	CC	CC	TT	CT	CC	CC	CC	TT	CC	CT	TT	CC	CT	CT	CC	CC	CC	TT	CC	CT	CC	CT	CC	CC	CC	CC	CC	CC	CC	TT	CC	CT	CC	CC	CT	CT	CC	CC
chr13_20648717_C_T	13	20648717	CT	TT	CT	CT	TT	CT	TT	CT	CT	TT	TT	CC	CT	TT	TT	TT	CC	TT	CT	CC	TT	CT	CT	TT	TT	TT	CC	TT	CT	TT	CT	TT	TT	TT	TT	TT	TT	TT	CC	TT	CT	TT	TT	CT	CT	TT	TT
chr13_2065690_A_G	13	2065690	AG	GG	GG	GG	AG	GG	GG	AG	GG	GG	GG	GG	GG	AG	GG	GG	GG	AG	GG	GG	GG	GG	GG	GG	AG	GG	GG	GG	GG	GG	GG	GG	GG	GG	GG	GG	GG	GG	GG	GG	GG	GG	GG	AG	GG	GG	AG
chr13_21450960_G_T	13	21450960	TT	TT	TT	TT	TT	TT	TT	TT	TT	TT	TT	TT	TT	TT	TT	TT	TT	TT	TT	TT	TT	GT	TT	TT	GT	GT	TT	TT	TT	GT	TT	TT	TT	TT	TT	TT	TT	TT	GT	TT	TT	TT	TT	GT	TT	TT	GT
chr13_21451110_C_T	13	21451110	CC	CC	CT	CC	CT	CC	CT	CC	CC	CC	CT	CC	CC	CT	CC	CC	CC	CC	CC	CC	CC	CC	CT	CT	CC	CT	CT	CC	CT	CT	CC	CC	CT	CT	CC	CC	CC	CC	CC	CT	CC	CC	CT	CC	CC	CC	CC
chr13_21547666_C_T	13	21547666	TT	TT	TT	TT	CT	TT	TT	TT	TT	TT	TT	TT	CT	CT	TT	CT	TT	CT	CT	CT	TT	TT	CT	TT	CT	TT	CT	TT	TT	TT	TT	CT	CT	TT	TT	TT	CC	TT	CT	CT	TT	CT	TT	TT	CT	TT	TT
chr13_2165657_A_G	13	2165657	GG	AA	AA	AG	GG	AG	AG	AG	AA	AG	AA	AA	AA	GG	AA	AA	AA	GG	AA	AA	AG	AA	GG	AA	AG	AA	AA	AG	AA	AG	AG	AA	AG	AA	AG	AA	AA	GG	AG	GG	AG	AG	AG	AG	AA	AG	AG
chr13_21680488_A_G	13	21680488	AG	GG	AG	GG	AG	AG	AG	AG	AG	GG	GG	AA	GG	GG	AG	AG	AG	AG	GG	AG	AG	AG	GG	GG	GG	GG	AG	GG	GG	GG	AG	GG	GG	GG	AG	GG	AG	AA	AG	GG	AG	AG	GG	GG	AG	AG	GG
chr13_21702652_C_T	13	21702652	CC	CT	CC	CC	CC	CC	CC	CC	CC	CC	CC	CC	CC	CC	CC	CT	CC	CT	CC	CT	CT	CC	CC	CC	CC	CC	CT	CC	CC	CC	CC	CC	CC	CC	CC	CT	CT	CC	CT	CC	CC	CT	CC	CC	CT	CT	CT
chr13_21916933_C_T	13	21916933	CC	CC	CC	CC	CC	CC	CC	CC	CT	CC	CC	CC	CC	CC	CC	CC	CC	CC	CC	CC	CC	CT	CC	CC	CT	CC	CC	CC	CC	CT	CC	CC	CC	CC	CT	CC	CC	CC	CT	CC	CC	CC	CC	CT	CC	CC	CT
chr13_21938284_A_G	13	21938284	GG	GG	GG	GG	GG	GG	GG	AG	GG	GG	GG	GG	GG	GG	GG	GG	GG	GG	AG	GG	GG	GG	GG	AG	GG	GG	GG	GG	AG	GG	AG	GG	GG	GG	GG	AG	AG	GG	GG	GG	GG	GG	GG	GG	GG	GG	GG
chr13_21961223_C_T	13	21961223	CC	CC	CC	CC	CT	CC	CC	CC	CC	CC	CC	CC	CT	CT	CC	CC	CC	CC	CT	CC	CC	CT	CT	CC	TT	CT	CC	CC	CC	CT	CC	CT	CT	CC	CC	CC	CT	CC	CT	CT	CC	CC	CC	CT	CC	CC	CT
chr13_21970076_C_T	13	21970076	TT	CC	CT	TT	CT	TT	CT	CT	CT	CC	CT	0	CT	CC	CT	TT	TT	TT	CC	TT	CT	CT	CT	CC	CC	CC	CT	CT	CC	CC	CT	CC	CC	CC	CC	CC	TT	TT	CT	CC	TT	TT	CT	CT	TT	CT	CC
chr13_2197079_A_G	13	2197079	AG	AG	AA	AG	AG	AA	AG	AG	AG	AG	AG	AA	AG	AG	AG	AG	AA	AA	AG	AG	GG	AG	GG	AA	AG	AG	AG	GG	AA	GG	GG	AG	AG	AA	AG	AG	AA	AG	AA	AG	AG	AG	AA	AA	AG	AG	AG
chr13_22302406_A_G	13	22302406	GG	AG	GG	GG	GG	GG	GG	GG	GG	GG	AG	GG	GG	GG	GG	AG	GG	GG	GG	GG	AG	GG	GG	AG	GG	AG	AG	GG	AG	AG	GG	GG	AG	AA	AG	GG	GG	GG	GG	AG	GG	GG	GG	GG	GG	AG	GG
chr13_22388217_C_T	13	22388217	TT	TT	TT	TT	CC	TT	CT	TT	TT	CC	TT	TT	CT	CT	TT	TT	TT	TT	CT	TT	CT	CT	CT	TT	CC	CT	TT	CT	TT	CT	TT	CC	CT	TT	TT	TT	TT	TT	CT	CT	TT	TT	TT	CT	TT	CT	CT
chr13_22393374_A_G	13	22393374	AG	GG	GG	AG	GG	AA	AG	AG	GG	GG	GG	AG	GG	GG	AG	GG	AG	AG	GG	AG	GG	AG	AG	GG	GG	GG	AG	GG	GG	GG	GG	GG	GG	GG	GG	GG	AG	GG	AG	GG	AG	AA	AG	AG	AG	GG	GG
chr13_22482756_G_T	13	22482756	GG	GT	GG	GG	TT	GG	TT	GG	GG	TT	GT	GT	GT	GT	GG	GT	GG	TT	GT	GT	TT	GT	GT	TT	TT	TT	TT	TT	GT	TT	GT	TT	TT	TT	GT	GT	TT	TT	TT	TT	GG	GT	GG	GT	GG	TT	GT
chr13_22518108_A_C	13	22518108	CC	CC	AC	CC	CC	CC	CC	CC	CC	AA	CC	CC	CC	CC	CC	CC	CC	CC	CC	CC	AC	CC	CC	CC	CC	CC	CC	AC	CC	CC	CC	AC	CC	CC	CC	CC	CC	CC	CC	CC	CC	CC	CC	CC	CC	AC	CC
chr13_22519145_A_G	13	22519145	GG	AA	AG	GG	AA	GG	AA	GG	AG	AA	AG	AG	AG	AA	AG	AG	GG	AA	AA	AG	AA	AG	AG	AA	AA	AA	AA	AA	AA	AA	AA	AA	AA	AA	AA	AA	AA	AA	AA	AA	GG	AG	GG	AG	GG	AA	AA
chr13_2263001_G_T	13	2263001	TT	GT	GG	GT	GT	GT	GT	TT	GT	GT	GT	GG	GT	GT	TT	GT	GG	GT	GT	GT	TT	GT	TT	GT	TT	GT	GT	TT	GG	TT	TT	GT	TT	GG	GT	TT	GT	TT	TT	TT	GT	TT	TT	TT	GT	GT	TT
chr13_2265895_G_T	13	2265895	GG	GT	TT	GT	GT	GT	GT	GT	GT	GT	TT	TT	TT	GT	GT	GT	TT	GT	TT	GT	GT	TT	GT	GT	GT	TT	TT	GG	TT	GT	GG	TT	GT	TT	GT	GT	GT	GG	GG	GG	GT	TT	GG	GG	TT	GT	GT
chr13_22694479_A_G	13	22694479	GG	AG	AA	AA	AA	AG	AG	AG	AG	AA	AG	AG	AA	AA	AG	AA	AG	AA	AA	AG	AA	AG	AA	AA	AA	AA	AG	AA	AA	AA	AA	AA	AA	AA	AG	AA	AA	AA	AG	AA	GG	AA	AA	AA	AA	AA	AA
chr13_22706267_A_G	13	22706267	AA	AA	AA	AA	AG	AA	AA	AA	AA	AA	AA	AA	AG	AG	AA	AA	AA	AA	AG	AA	AA	AA	AG	AA	AG	AG	AA	AA	AA	AA	AA	AG	AG	AA	AA	AA	AA	AA	AA	AG	AA	AA	AA	AA	AA	AA	AA
chr13_22713475_A_G	13	22713475	AA	AG	AG	AG	AG	AG	AG	AA	AA	GG	AG	AG	AA	AA	AA	AG	AA	GG	AA	AA	GG	AG	AG	AG	AG	AG	AG	GG	AG	GG	AG	AG	AG	GG	AG	AG	GG	GG	AG	AG	AA	GG	AG	GG	AG	GG	GG
chr13_22781040_C_T	13	22781040	CT	CT	CT	CT	TT	CC	TT	CT	CT	TT	TT	CC	TT	TT	CT	TT	CT	CC	TT	TT	TT	CT	CT	TT	TT	TT	TT	CT	TT	TT	CT	TT	TT	TT	CT	TT	CT	TT	TT	TT	CC	CC	CT	CT	CT	TT	TT
chr13_22848664_C_T	13	22848664	CT	TT	TT	TT	TT	CT	TT	CT	TT	TT	TT	CT	TT	TT	CT	TT	CT	CT	TT	TT	TT	CT	TT	TT	TT	TT	TT	TT	TT	TT	TT	TT	TT	TT	TT	TT	CT	TT	TT	TT	CC	TT	TT	TT	TT	TT	TT
chr13_22875050_C_T	13	22875050	CC	CT	TT	TT	CT	CT	CC	CT	TT	TT	CC	CT	TT	TT	CT	CT	CT	CT	TT	CT	CT	CT	TT	CT	TT	CT	CC	TT	CT	CT	TT	TT	CT	CC	CT	TT	CT	TT	CT	CT	CC	TT	TT	TT	TT	CT	TT
chr13_2288313_A_G	13	2288313	AA	AG	GG	AG	AA	AG	AG	AA	AG	AG	AG	GG	AG	AA	AA	AG	GG	AG	AG	AG	AA	AG	AA	AG	AA	AG	AG	AA	GG	AA	AA	AG	AA	GG	AG	AA	AG	AA	AA	AA	AG	AA	AA	AA	AA	AG	AA
chr13_22909630_C_T	13	22909630	TT	TT	TT	TT	TT	TT	TT	TT	TT	TT	TT	TT	TT	CT	CT	TT	TT	TT	CT	TT	TT	TT	TT	TT	TT	TT	TT	TT	CT	TT	CT	TT	TT	TT	TT	CT	TT	TT	TT	TT	TT	TT	TT	TT	TT	TT	CT
chr13_22910771_C_T	13	22910771	TT	TT	TT	TT	TT	TT	CT	TT	TT	TT	TT	TT	TT	TT	TT	TT	TT	TT	TT	CT	TT	TT	TT	TT	TT	TT	CT	TT	TT	TT	TT	TT	TT	TT	TT	TT	TT	TT	CT	TT	TT	TT	TT	TT	TT	TT	TT
chr13_22913251_A_C	13	22913251	CC	CC	CC	CC	CC	CC	CC	CC	CC	CC	CC	CC	CC	AC	AC	CC	CC	CC	AC	CC	CC	CC	CC	AC	CC	CC	CC	CC	AC	CC	AC	CC	CC	CC	CC	AA	CC	CC	CC	CC	CC	CC	CC	CC	CC	CC	AC
chr13_22941209_A_C	13	22941209	CC	AC	CC	CC	CC	CC	CC	CC	AC	CC	CC	CC	CC	AC	AC	CC	CC	CC	AC	CC	CC	AC	CC	CC	AC	CC	CC	CC	AC	AC	AC	CC	CC	CC	AC	AC	AC	0	AC	CC	CC	CC	CC	AC	CC	CC	AA
chr13_22977886_A_G	13	22977886	AG	AA	AG	GG	AG	GG	AA	GG	GG	AA	AA	GG	GG	AG	AG	AG	GG	AA	AG	AG	AA	AG	GG	AA	AG	AG	AG	AG	AG	AA	AG	AG	AG	AA	AG	AA	AA	AA	AA	AG	GG	AG	GG	AG	GG	AG	AA
chr13_23043837_C_T	13	23043837	CT	CC	CT	CC	CC	CT	CC	CT	CC	TT	CC	CT	CC	CC	CT	CC	CT	CC	CC	CC	CT	CT	CC	CC	CC	CC	CC	CC	CC	CC	CC	CT	CC	CC	CC	CC	CC	CC	CC	CC	TT	CC	CC	CC	CC	CC	CC
chr13_23138967_A_G	13	23138967	AG	AA	AG	GG	AA	AG	AA	AG	AA	AA	AG	AG	GG	AG	AG	AG	AG	AA	AG	GG	AA	AG	GG	AG	AG	AA	AG	AG	AG	AG	AG	AA	AG	AA	AA	AG	AA	AA	GG	AG	AA	AG	GG	GG	GG	AG	AG
chr13_23155679_C_T	13	23155679	CC	CT	CC	CT	CC	CT	CC	CC	CT	CC	CC	CT	CC	CT	CC	CC	CC	CC	CT	CT	CC	CT	CT	CC	CT	CC	CC	CT	TT	CT	TT	CC	CC	CC	CT	CT	CT	TT	TT	CC	CC	CT	CT	TT	CT	CC	TT
chr13_23238576_A_G	13	23238576	GG	AG	AG	AG	AG	GG	GG	AG	AG	GG	AG	GG	AG	AG	GG	AA	AG	AG	AG	AG	AG	GG	GG	AG	AG	AA	AG	AA	AG	AG	AG	AG	AG	AG	GG	AG	AG	AA	GG	AG	GG	AG	AG	GG	AG	AA	AG
chr13_23243458_C_T	13	23243458	CC	TT	CT	CC	TT	CC	TT	CC	CT	TT	CC	CC	CC	CT	CT	CC	CT	CC	CT	CC	CT	CT	CC	CT	TT	CT	CC	CC	CT	CT	CT	TT	CC	CT	TT	TT	CC	TT	CT	CC	CC	CT	CT	CT	CC	CC	TT
chr13_23301184_A_C	13	23301184	AA	AA	AA	AA	AA	AA	AA	AA	AC	AA	AC	AA	AA	AA	AA	AC	AA	AA	AA	AA	AC	AA	AA	AC	AA	AC	AC	AA	AA	AC	AA	AA	AC	AC	AA	AA	AA	AA	AA	AC	AA	AA	AA	AA	AA	AC	AA
chr13_2387932_A_G	13	2387932	GG	GG	GG	GG	GG	GG	GG	GG	AG	GG	GG	GG	GG	GG	GG	GG	GG	GG	GG	GG	GG	GG	GG	GG	GG	GG	GG	GG	GG	GG	GG	GG	GG	GG	GG	GG	GG	GG	AG	AG	GG	GG	AG	GG	GG	GG	GG
chr13_2388182_G_T	13	2388182	GT	GG	GG	GT	GT	GG	GT	GT	GG	GT	GG	GG	GG	GT	GT	GG	GG	GG	GG	GT	GT	GG	GT	GT	GT	GG	GG	GT	GG	GG	GG	GG	GT	GG	GG	GT	GT	TT	GT	GT	GT	GG	GT	TT	GG	GT	GT
chr13_2429252_A_G	13	2429252	GG	GG	GG	AG	GG	GG	AG	GG	GG	AG	GG	GG	GG	AG	GG	GG	GG	GG	GG	GG	GG	GG	AG	GG	GG	GG	GG	GG	GG	GG	GG	GG	AG	GG	GG	GG	GG	GG	AG	AG	GG	GG	GG	GG	GG	GG	AG
chr13_24347040_C_T	13	24347040	CC	CC	CT	TT	CC	CT	CC	CT	CC	CC	CC	CT	CT	CC	CC	CC	CC	CC	CC	TT	CC	CT	CT	CC	CT	CC	CC	CT	CC	CT	CT	CC	CC	CC	CC	CC	CC	CC	CT	CC	CC	CT	CT	TT	CC	CT	CT
chr13_24351099_C_T	13	24351099	TT	TT	CT	TT	TT	CT	TT	TT	TT	CC	TT	TT	TT	TT	TT	TT	TT	TT	TT	TT	CT	TT	TT	TT	TT	TT	TT	TT	CT	TT	TT	CT	TT	TT	TT	TT	TT	TT	CT	TT	TT	TT	TT	TT	CT	TT	TT
chr13_24377319_G_T	13	24377319	TT	GT	GG	GG	GT	GG	GT	GT	GT	GG	TT	GT	GT	GT	GT	TT	GT	GT	GG	GG	GT	GT	GG	TT	GG	GT	GT	GT	GG	GT	GG	GG	GT	TT	GT	GT	TT	GG	GG	GT	TT	GG	GG	GG	GT	GT	GG
chr13_2490553_C_T	13	2490553	CC	CT	CC	CC	CT	CT	CC	CT	CC	CC	CT	CC	CT	CT	CT	CT	CC	CC	CT	CC	CT	CT	CT	CC	CT	CT	CT	CT	CC	CT	CT	CT	CT	CC	CC	CT	CC	CC	CC	CC	CC	TT	CC	CC	TT	CC	CT
chr13_2515624_C_T	13	2515624	CT	CT	CC	CT	TT	CT	CT	TT	CT	CT	CT	CC	CT	TT	TT	CT	CC	CT	CT	CT	TT	CT	TT	CT	TT	CT	CT	TT	CC	CT	CT	CT	TT	CC	CC	TT	CT	TT	TT	TT	CC	TT	TT	TT	TT	CT	TT
chr13_2520898_A_G	13	2520898	AG	AG	GG	AG	AA	AG	AG	AA	AG	AG	AG	GG	AG	AA	AA	AG	GG	AG	AG	AG	AA	AG	AA	AG	AA	AG	AG	AA	GG	AG	AG	AG	AA	GG	GG	AA	AG	AA	AA	AA	GG	AA	AA	AA	AA	AG	AA
chr13_2579158_G_T	13	2579158	TT	GT	TT	GT	GT	TT	GT	GT	GT	GT	TT	TT	GT	GG	TT	TT	TT	TT	TT	GT	TT	TT	GT	TT	TT	TT	TT	GT	TT	TT	TT	TT	GT	TT	TT	TT	GT	GG	GT	GT	TT	TT	TT	TT	GT	TT	GT
chr13_2604507_A_C	13	2604507	CC	CC	CC	AC	CC	CC	AC	AC	CC	AC	CC	CC	AC	AC	CC	CC	CC	CC	CC	AC	CC	CC	AC	CC	CC	CC	CC	AC	CC	CC	CC	CC	AC	CC	CC	CC	AC	AA	AC	AC	CC	CC	CC	CC	CC	CC	AC
chr13_2652512_C_T	13	2652512	TT	TT	TT	TT	CT	CT	TT	TT	TT	CT	TT	CT	CT	TT	CT	CC	TT	TT	CT	TT	CC	CT	TT	CT	TT	CT	CT	CT	CC	TT	CT	TT	TT	TT	CT	CT	CT	TT	CT	CT	TT	TT	CC	CT	TT	CT	TT
chr13_2694356_C_T	13	2694356	TT	CT	TT	TT	CT	CT	TT	TT	CT	TT	TT	TT	TT	CT	TT	CT	TT	CT	TT	TT	TT	TT	TT	TT	TT	TT	TT	CT	TT	TT	CT	TT	TT	TT	TT	TT	TT	TT	TT	CT	TT	TT	CT	TT	CT	TT	TT
chr13_2724670_C_T	13	2724670	CT	CC	CC	CT	CC	CC	CT	TT	CC	TT	CT	CT	CT	CT	CT	CT	CC	CC	CT	CT	CT	TT	TT	CC	TT	CT	CT	CT	CC	CT	CC	CT	TT	CC	CT	CT	TT	TT	CT	CT	CC	TT	CC	CT	CT	CC	TT
chr13_275408_C_T	13	275408	TT	CT	CC	CC	CT	CC	CC	TT	CT	CC	CT	CC	CT	CC	CT	CT	CC	CT	CT	TT	CC	CT	TT	CC	CT	CC	CT	CT	CT	TT	TT	TT	CT	CC	CT	CC	CC	CC	TT	TT	CT	TT	CC	CT	CC	CC	TT
chr13_2772532_C_T	13	2772532	TT	TT	TT	CT	TT	TT	CT	TT	TT	CT	CT	TT	TT	CT	CT	TT	TT	TT	CT	TT	TT	CT	CC	TT	CT	CT	CT	TT	TT	CT	TT	CT	CC	TT	TT	CT	CT	TT	TT	CT	TT	CC	TT	TT	CT	TT	CC
chr13_2782159_C_T	13	2782159	TT	TT	TT	TT	TT	TT	TT	TT	TT	TT	CT	TT	TT	TT	CT	TT	TT	TT	CT	TT	TT	CT	CT	TT	CT	CT	CT	TT	TT	CT	TT	CT	CT	TT	TT	CT	TT	0	TT	TT	TT	CC	TT	TT	CT	TT	CT
chr13_2835865_C_T	13	2835865	TT	CT	TT	CT	TT	TT	CT	TT	CT	CT	CT	TT	CT	CC	CT	TT	TT	TT	CC	TT	TT	CT	CC	TT	CT	CC	CC	TT	CC	CT	TT	CT	CC	TT	TT	CT	CT	TT	CT	CT	TT	CC	TT	TT	CC	TT	CC
chr13_2865138_A_G	13	2865138	GG	AA	AA	AG	AG	AG	AG	GG	AA	GG	AG	AG	GG	AG	AG	GG	AA	AA	GG	AG	AA	GG	GG	AA	GG	GG	GG	AA	GG	GG	GG	AG	GG	AA	AG	AG	AG	AA	GG	GG	AA	GG	AG	AG	AG	AA	GG
chr13_2975836_A_G	13	2975836	GG	AG	AA	AG	AG	AG	AG	GG	AG	GG	AG	AG	GG	GG	GG	GG	AA	AG	GG	GG	AG	GG	GG	AG	GG	GG	GG	AG	GG	GG	GG	AG	GG	AA	AG	GG	GG	GG	GG	GG	AA	GG	GG	GG	GG	AA	GG
chr13_3006274_A_G	13	3006274	AA	AA	AA	AA	AA	AA	AA	AG	AA	AG	AG	AA	AG	AA	AG	AA	AA	AA	AG	GG	AA	AA	AG	AA	AG	AG	AG	AA	AA	AG	AA	AG	AG	AA	AA	AA	AG	AA	AA	AA	AA	AG	AA	AA	AG	AA	GG
chr13_3024018_C_T	13	3024018	TT	CT	TT	CT	CT	TT	CT	CT	CT	CT	CT	TT	CT	CC	CT	TT	TT	TT	CT	CC	TT	TT	CC	TT	CT	CT	CT	CT	TT	CT	TT	CT	CC	TT	CT	CT	CT	CC	TT	CT	TT	CT	TT	TT	CC	TT	CC
chr13_306849_A_G	13	306849	GG	GG	GG	GG	GG	GG	AG	GG	GG	AG	GG	AG	GG	GG	AG	AG	GG	GG	AG	GG	GG	AG	GG	AG	GG	GG	GG	GG	GG	GG	GG	GG	GG	GG	GG	AG	GG	AG	GG	GG	GG	GG	AG	GG	GG	GG	GG
chr13_3076056_C_T	13	3076056	TT	CT	TT	CT	TT	TT	CT	CT	CT	TT	TT	TT	CC	CC	TT	TT	TT	TT	TT	CT	TT	TT	CT	TT	TT	CT	TT	TT	CC	TT	TT	TT	CT	TT	TT	CT	CT	TT	TT	CT	TT	TT	TT	TT	CT	TT	TT
chr13_3138348_G_T	13	3138348	TT	TT	TT	TT	TT	GT	TT	TT	TT	TT	TT	TT	GT	TT	GT	TT	TT	TT	GT	TT	GT	TT	TT	GT	TT	GT	TT	TT	GG	TT	TT	TT	TT	TT	TT	GT	TT	TT	TT	GT	TT	TT	GG	GT	TT	TT	GT
chr13_3197747_C_T	13	3197747	CT	CC	CC	CT	TT	CC	CT	TT	CC	CT	CT	CT	CT	CT	CC	CT	CT	CT	CC	CT	CT	CT	CT	CC	CT	CC	CT	TT	CC	CC	CC	CC	CT	CC	CT	CC	TT	TT	CT	CT	CC	CT	CC	CT	CC	CT	CC
chr13_3283553_A_G	13	3283553	AA	AG	GG	AG	AA	GG	AG	AA	AG	AG	AG	AG	AA	AA	GG	AG	AG	AG	GG	AG	AG	AG	AG	GG	AG	AG	AG	AA	AA	GG	GG	GG	AG	GG	AG	AG	AA	AA	AG	AG	GG	AG	GG	AG	AG	AG	AG
chr13_3335209_C_T	13	3335209	CT	CT	TT	CT	CT	TT	CT	CT	CT	TT	TT	TT	CC	CT	CT	CT	TT	CT	CT	CT	CT	TT	CT	CT	TT	CT	TT	TT	CC	CC	CC	TT	TT	TT	CT	CC	CT	TT	CT	CC	TT	TT	CC	CT	CT	TT	CT
chr13_3366235_C_T	13	3366235	TT	CC	CC	CT	TT	CC	CT	TT	CC	CT	CT	CT	TT	CT	CT	TT	CT	CT	CT	CT	TT	CT	CT	CT	CT	CT	CT	TT	TT	TT	TT	CC	CT	CC	CT	TT	TT	TT	TT	TT	CC	CT	TT	TT	CC	CT	CC
chr13_3367812_A_C	13	3367812	CC	AA	AA	AC	CC	AA	AC	CC	AA	AC	AC	AC	CC	AC	AC	CC	AC	AC	AC	AC	CC	AC	AC	AC	AC	AC	AC	CC	CC	CC	CC	AA	AC	AA	AC	CC	CC	CC	CC	CC	AA	AC	CC	CC	AA	AC	AA
chr13_341202_C_T	13	341202	TT	TT	TT	TT	TT	TT	TT	TT	TT	TT	CT	TT	CT	CC	TT	TT	CT	TT	CT	TT	TT	TT	TT	TT	TT	CT	CT	TT	CT	TT	TT	TT	CT	CT	TT	TT	TT	TT	TT	TT	TT	TT	CT	TT	CT	TT	TT
chr13_3431748_C_T	13	3431748	TT	TT	TT	TT	TT	TT	TT	TT	TT	TT	TT	TT	TT	TT	TT	TT	TT	CT	TT	TT	TT	TT	TT	TT	TT	TT	CT	TT	TT	CT	TT	TT	TT	TT	TT	TT	TT	TT	CT	CT	TT	TT	CT	TT	TT	TT	TT
chr13_3467949_A_C	13	3467949	CC	AA	AA	AC	CC	AA	AC	CC	AA	AC	AA	AC	AA	AC	AC	CC	AA	AC	AC	AA	CC	AC	AC	AC	AC	AA	AC	AC	AC	CC	CC	AA	AC	AA	AC	CC	AC	AA	CC	CC	AA	AC	CC	CC	AA	AC	AA
chr13_3494853_A_G	13	3494853	GG	AA	AA	AG	GG	AA	AG	GG	AA	AG	AA	AG	AG	AG	AG	GG	AA	AG	AG	AG	GG	AG	AG	AG	AG	AA	AG	GG	AG	GG	GG	AA	AG	AA	AG	GG	AG	GG	GG	GG	AA	AG	GG	GG	AA	AG	AA
chr13_3529397_G_T	13	3529397	GG	TT	TT	GT	GG	TT	GT	GG	TT	GT	TT	GT	GT	GT	GT	GG	TT	GT	GT	GT	GG	GT	GT	GT	GT	TT	GT	GG	GT	GG	GG	TT	GT	TT	GT	GG	GT	GG	GG	GG	TT	GT	GG	GG	TT	GT	TT
chr13_3539880_A_G	13	3539880	AG	AG	AA	AG	AG	AA	AG	AG	AG	AG	AA	AG	AG	AG	AA	AG	AA	AA	AA	AG	AG	AG	AG	AA	AG	AA	AG	AA	AA	AA	AA	AA	AA	AA	AG	AG	AG	AA	AG	AG	AA	AG	AA	AA	AG	AA	AG
chr13_3622243_A_G	13	3622243	AA	GG	GG	AG	AG	GG	AG	AG	GG	AG	GG	AG	GG	AG	AG	AG	GG	GG	GG	GG	GG	AG	GG	AG	AG	GG	AG	GG	GG	GG	GG	GG	AG	GG	GG	AG	AG	GG	AG	GG	GG	AG	AG	AA	GG	GG	GG
chr13_3625067_A_G	13	3625067	GG	AG	AA	AG	GG	AA	AG	GG	AG	AG	AA	AG	AG	GG	AG	GG	AA	AG	AG	AG	AG	AG	AG	AG	AG	AA	AG	AG	AG	GG	GG	AA	AG	AA	AG	GG	AG	GG	GG	GG	AA	AG	GG	GG	AG	AA	AG
chr13_3711151_A_C	13	3711151	CC	AA	AA	AC	CC	AA	AC	CC	AA	AC	AC	AC	AC	AC	AC	CC	AC	AA	AC	AC	AA	AC	AA	AC	AC	AA	AC	AC	AC	CC	CC	AA	AC	AA	AC	CC	CC	CC	CC	AC	AA	AC	CC	CC	AA	AA	AA
chr13_372268_A_G	13	372268	AA	AG	AA	AA	AG	AA	AG	AA	AA	AG	AG	AA	AG	GG	AA	AA	AG	GG	AG	AA	AA	AA	AA	AG	AA	AG	AG	AG	AG	AA	AA	AA	AG	AG	AG	AG	AG	GG	AG	AA	AA	AA	AG	AA	AG	AG	AA
chr13_384546_G_T	13	384546	TT	GT	TT	TT	GT	TT	GT	TT	TT	GT	GT	TT	GT	GG	TT	TT	GT	GG	GT	TT	TT	GT	TT	GT	TT	GT	GT	GT	GT	TT	TT	TT	GT	GT	GT	GT	TT	GG	GT	TT	TT	GT	GT	TT	GT	GT	TT
chr13_3884338_G_T	13	3884338	TT	TT	TT	TT	GT	TT	TT	TT	TT	GT	TT	GT	GT	TT	TT	GG	TT	GT	GT	TT	GT	GT	TT	TT	GT	GT	GT	GT	GG	GG	GG	TT	TT	TT	GT	GT	GT	GG	GG	GT	TT	GT	GT	TT	TT	TT	TT
chr13_3900928_C_T	13	3900928	CC	CC	CC	CC	CC	CC	CC	CC	CC	CC	CC	CC	CC	CC	CC	CT	CC	CC	CC	CC	CT	CC	CC	CC	CC	CC	CC	CC	CT	CC	CT	CC	CC	CC	CC	CC	CC	CC	CC	CC	CC	CC	CC	CC	CC	CC	CC
chr13_3918645_A_G	13	3918645	AG	AG	AA	AG	AA	AA	AG	AG	AG	AG	AG	AG	GG	AG	AA	AG	AG	AA	AA	AG	AA	AG	AG	AA	AG	AG	AA	AA	AG	AA	AA	AA	AG	AA	AA	AA	GG	AA	AA	AG	AG	AG	AA	AA	AG	AA	AG
chr13_3951265_C_T	13	3951265	CC	CC	CC	CC	CC	CC	CC	CC	CC	CC	CC	CC	CC	CC	CC	CC	CC	CT	CT	CC	CC	CC	CC	CC	CC	CC	CC	CC	CC	TT	CT	CC	CC	CC	CC	CC	CC	CC	CT	CT	CC	CC	CT	CC	CC	CC	CC
chr13_3963949_A_C	13	3963949	AA	AC	CC	AC	AA	CC	AC	AA	AC	AC	AC	AC	AA	AA	AC	AA	AC	AC	AC	AC	AC	AC	AC	AC	AC	AC	AC	AC	AA	AA	AA	CC	AA	CC	AC	AA	AA	AA	AA	AA	AC	AC	AA	AA	AC	CC	AC
chr13_4243525_C_T	13	4243525	CT	CC	CC	CT	CT	TT	CT	TT	CC	TT	TT	CT	TT	CT	TT	CT	CT	CC	CT	TT	CC	CT	CT	CT	TT	TT	TT	CT	CT	CC	CC	CT	CT	CC	CC	TT	CT	TT	CT	CC	TT	TT	CT	TT	CT	CC	CT
chr13_4277087_C_T	13	4277087	CT	TT	TT	CT	CT	TT	CT	CC	TT	CT	CT	CT	CC	CT	CT	CT	CT	TT	TT	CT	TT	CT	TT	CT	CT	CT	CT	CT	CT	TT	TT	TT	CT	TT	TT	CC	CT	CT	CT	TT	CT	CT	CT	CC	TT	TT	TT
chr13_4305456_A_C	13	4305456	AA	AA	AA	AA	AA	AA	AA	AA	AA	AA	AA	AA	AA	AA	AA	AC	AA	AC	AC	AA	AA	AA	AA	AA	AA	AA	AA	AA	AC	CC	CC	AA	AA	AA	AA	AA	AA	AA	AA	AC	AA	AA	AC	AA	AA	AA	AA
chr13_4373080_G_T	13	4373080	TT	TT	TT	TT	TT	TT	TT	TT	TT	TT	TT	TT	TT	TT	TT	TT	TT	GT	GT	TT	TT	TT	TT	TT	TT	TT	TT	TT	TT	GG	GT	TT	TT	TT	TT	TT	TT	TT	TT	GT	TT	TT	GT	TT	TT	TT	TT
chr13_4393229_C_T	13	4393229	TT	TT	TT	CT	TT	TT	TT	TT	TT	TT	TT	CT	CT	TT	TT	CT	TT	CT	CT	TT	CT	CT	TT	TT	CT	CT	TT	TT	CT	CC	CT	CT	TT	TT	TT	CT	CT	TT	TT	CT	CT	CT	CT	TT	TT	TT	TT
chr13_4449939_C_T	13	4449939	TT	TT	TT	TT	TT	TT	TT	TT	TT	TT	TT	TT	TT	TT	TT	TT	TT	TT	TT	TT	TT	TT	TT	TT	TT	TT	CT	TT	TT	TT	TT	CT	TT	TT	TT	TT	TT	TT	CT	TT	CT	TT	TT	TT	TT	TT	TT
chr13_4483958_C_T	13	4483958	CC	CT	CC	CT	CC	CC	CC	CC	CT	CC	CC	CT	CT	CT	CC	CT	CT	CC	CC	CC	CC	CT	CT	CC	CT	CT	CC	CC	CT	CC	CC	CC	CT	CC	CC	CT	CT	CC	CC	CT	CC	CT	CC	CC	CT	CC	CT
chr13_4508047_A_G	13	4508047	AG	AG	AG	AG	AA	GG	GG	AA	AG	GG	GG	GG	AG	AA	GG	AG	GG	AG	AG	AG	AA	GG	AG	GG	GG	GG	AG	AA	AG	AA	AA	AA	AA	AG	GG	GG	GG	AA	AA	AA	AG	GG	AG	AG	AG	AA	AG
chr13_4569123_A_C	13	4569123	AA	AA	AA	AC	AA	AA	AA	AA	AA	AA	AA	AC	AA	AA	AA	AC	AA	AA	AA	AA	AA	AC	AA	AA	AC	AC	AA	AA	CC	AA	AA	AA	AA	AA	AA	AC	AC	AA	AA	AA	AA	AC	AA	AA	AA	AA	AA
chr13_4601582_A_G	13	4601582	AA	AA	AA	AA	AA	AA	AA	AG	AA	AA	AA	AA	AG	AA	AA	AA	AA	AG	AG	AG	AA	AA	AA	AA	AA	AA	AA	AA	AG	AG	AA	AA	AA	AA	AA	AA	AA	AA	AA	AG	AA	AA	AG	AA	AA	AA	AA
chr13_4698410_A_C	13	4698410	AA	AA	AA	AA	AA	AA	AA	AA	AA	AA	AA	AA	AA	AA	AA	AA	AA	AA	AA	AA	AA	AA	AA	AA	AA	AA	AA	AA	AA	AC	AC	AC	AA	AA	AA	AA	AA	AA	AA	AA	AC	AA	AA	AA	AA	AA	AA
chr13_4730725_A_C	13	4730725	CC	AC	CC	AC	CC	CC	AC	CC	AC	CC	CC	AA	CC	CC	CC	AC	AC	AC	CC	CC	CC	AA	CC	AC	CC	AC	CC	CC	AC	CC	CC	CC	CC	AC	AC	CC	AA	CC	CC	CC	AC	AC	CC	CC	CC	CC	CC
chr13_4801491_A_G	13	4801491	GG	GG	GG	GG	GG	GG	GG	GG	GG	GG	GG	GG	AG	GG	GG	GG	GG	GG	GG	GG	GG	GG	GG	GG	GG	GG	GG	GG	AG	AG	AG	GG	GG	GG	GG	GG	GG	GG	AG	GG	GG	GG	GG	GG	GG	GG	GG
chr13_4813554_A_G	13	4813554	AA	AA	AA	AA	AA	GG	AA	AA	AA	AG	AG	AA	AA	AA	AG	AA	AA	AA	AG	AG	AA	AA	AG	AA	AG	AG	AG	AA	AA	AA	AA	AA	AA	AA	AG	AA	AA	AA	AA	AA	AA	AG	AA	AA	AG	AA	AG
chr13_4829404_C_T	13	4829404	TT	TT	TT	TT	TT	CC	TT	TT	TT	CT	CT	TT	TT	TT	CC	TT	TT	TT	CT	CT	TT	TT	CT	CT	CC	CT	CT	TT	TT	TT	TT	TT	TT	TT	CT	CT	TT	TT	TT	TT	TT	CT	CT	CT	CT	TT	CT
chr13_4909159_A_G	13	4909159	AG	GG	AG	AG	GG	AA	AG	GG	GG	AA	AA	GG	GG	GG	AA	GG	AG	GG	AG	AG	AG	GG	AG	AG	AA	AG	AA	AA	GG	GG	GG	AG	GG	AG	AG	AA	GG	0	AG	GG	GG	AG	AG	AG	AG	AA	AG
chr13_491172_A_G	13	491172	AG	GG	GG	GG	GG	GG	GG	GG	GG	GG	GG	GG	GG	GG	GG	GG	GG	AG	GG	AG	GG	GG	GG	GG	GG	GG	GG	GG	GG	GG	GG	GG	GG	GG	AG	GG	GG	GG	AG	GG	GG	GG	GG	GG	GG	GG	GG
chr13_4959014_A_G	13	4959014	AA	AG	AA	AA	AA	AA	AG	AA	AG	AA	AA	AG	AA	AA	AA	AA	AG	AG	AA	AA	AA	AG	AA	AG	AA	AA	AA	AA	AA	AA	AA	AA	AA	AG	AG	AA	AG	AA	AA	AA	AG	AA	AA	AA	AA	AA	AA
chr13_5108204_A_G	13	5108204	AA	AA	AA	AA	AA	AA	AA	AA	AA	AA	AA	AA	AA	AA	AA	AG	AA	AA	AG	AA	AA	AA	AA	AA	AA	AA	AA	AA	AA	AG	AG	AA	AA	AA	AA	AA	AA	AA	AA	AG	AA	AA	AG	AA	AA	AA	AA
chr13_5125130_C_T	13	5125130	CC	TT	CC	CT	CC	CC	CT	CC	TT	CC	CC	CT	CT	CT	CC	CT	CT	TT	CT	CC	CC	CT	CT	CT	CC	CC	CC	CC	CT	TT	TT	CC	CT	CT	CT	CC	CT	CC	CT	TT	CT	CC	CT	CC	CT	CC	CT
chr13_5150378_C_T	13	5150378	TT	TT	TT	CT	TT	TT	TT	TT	CT	TT	TT	CT	TT	TT	TT	TT	CT	CT	TT	TT	TT	CT	TT	CT	TT	TT	TT	TT	TT	TT	TT	TT	TT	CT	TT	TT	CT	TT	TT	TT	CT	TT	TT	TT	TT	TT	TT
chr13_5223226_C_T	13	5223226	CT	CT	CT	TT	TT	TT	CT	TT	TT	CT	CT	TT	TT	TT	CT	TT	TT	TT	TT	TT	TT	TT	TT	CT	TT	CT	CT	TT	CT	TT	TT	CT	TT	CT	CT	CT	TT	TT	CT	TT	TT	TT	CT	CT	TT	TT	TT
chr13_5254747_A_C	13	5254747	CC	AC	AC	AC	CC	CC	AC	CC	AC	CC	CC	CC	CC	AC	AC	CC	CC	CC	CC	CC	CC	CC	AC	AC	CC	AC	AC	CC	AC	CC	CC	AA	AC	AC	CC	AC	CC	CC	AC	AC	CC	CC	AC	AC	AC	CC	AC
chr13_5309176_A_G	13	5309176	AA	AG	GG	AG	AA	AA	AA	AA	AG	AA	AA	AA	AA	AG	AA	AA	AG	AA	AA	AA	AA	AA	AG	AA	AA	AG	AG	AA	AG	AA	AA	AG	AG	AG	AA	AG	AA	AA	AG	AG	AA	AA	AA	AA	AG	AA	AG
chr13_5348792_A_G	13	5348792	AG	GG	GG	AG	AA	AA	GG	AA	AA	AG	AG	AA	AA	AG	AG	AA	AG	AA	AA	AA	AA	AA	AG	AG	AA	AG	AG	AG	AG	AA	AA	GG	AG	AG	AG	GG	AA	GG	AG	AG	AA	AA	AG	AG	AG	AA	AG
chr13_536636_C_T	13	536636	TT	TT	CC	CC	TT	CT	TT	TT	CT	TT	TT	CT	TT	TT	TT	TT	CT	TT	TT	TT	CT	TT	TT	TT	TT	CT	TT	TT	TT	TT	TT	TT	TT	CT	TT	TT	CC	TT	TT	TT	CT	TT	TT	CT	CT	TT	TT
chr13_5416875_A_G	13	5416875	GG	GG	GG	GG	AG	AA	GG	GG	GG	AG	AG	GG	GG	GG	AG	GG	GG	GG	AG	AG	AG	GG	AG	GG	AA	AG	AG	GG	GG	GG	GG	GG	GG	GG	AG	GG	GG	GG	GG	GG	AG	AG	GG	GG	AG	GG	AG
chr13_5447475_A_G	13	5447475	AA	AG	AG	GG	AG	GG	AG	AG	GG	AG	AG	GG	GG	AG	GG	GG	AG	GG	GG	GG	GG	GG	GG	GG	GG	AG	AG	GG	AG	GG	GG	AG	AG	AG	AG	AG	GG	GG	AG	AG	GG	GG	GG	AG	GG	GG	GG
chr13_5512630_A_C	13	5512630	AA	AA	AC	AA	AC	CC	AA	AC	CC	AC	AC	AC	CC	AA	AC	AC	AC	CC	CC	CC	AC	AC	AC	AC	CC	CC	CC	AA	CC	CC	CC	AC	AA	CC	AC	AA	AC	AA	CC	AC	CC	AC	AC	AA	AC	AA	AC
chr13_5545937_A_C	13	5545937	AA	AC	AA	AC	AC	CC	AA	AA	AC	AC	AC	AA	AC	AC	AC	AC	AA	AC	CC	AC	AC	AA	CC	AA	CC	AC	AC	AA	AC	CC	AC	AA	AC	AA	AC	AA	AA	AA	AC	AC	AC	AC	AC	AA	CC	AA	CC
chr13_5578602_A_C	13	5578602	AA	AA	AA	AA	AA	CC	AA	AA	AA	AC	AA	AA	AA	AA	AC	AA	AA	AA	AA	AC	AC	AA	AA	AA	AC	AA	AA	AA	AA	AA	AA	AA	AA	AA	AA	AA	AA	AA	AA	AA	AC	AA	AA	AA	AA	AA	AA
chr13_5643893_A_G	13	5643893	GG	GG	GG	GG	GG	GG	GG	GG	AG	GG	GG	AG	GG	GG	GG	GG	AG	AG	GG	AG	GG	AG	GG	AG	GG	GG	GG	GG	GG	GG	AG	GG	GG	AG	GG	GG	AG	GG	GG	GG	AG	AG	GG	GG	GG	GG	GG
chr13_5671920_C_T	13	5671920	CC	CT	CC	TT	CT	TT	CC	CC	TT	CT	CT	CT	CT	CT	CT	CT	CT	TT	TT	TT	TT	CT	TT	CT	TT	TT	TT	TT	TT	TT	TT	CT	CT	CT	CT	CC	CT	TT	TT	CT	TT	TT	CT	CC	TT	TT	TT
chr13_5707831_A_G	13	5707831	AA	AA	AA	AA	AG	AA	AA	AA	GG	AA	AG	AG	AG	AA	AA	AG	AG	AG	GG	AG	AA	AG	AG	AG	AG	GG	GG	AA	GG	GG	GG	AG	AA	AG	AG	AA	AG	AA	GG	AG	AG	GG	AG	AA	AG	AA	AG
chr13_5805491_C_T	13	5805491	TT	TT	TT	CT	CT	TT	TT	TT	CT	TT	CT	TT	CT	TT	TT	CT	TT	TT	CT	TT	CT	TT	CT	TT	CT	CT	CT	CT	TT	CC	CT	TT	TT	TT	CT	TT	TT	TT	CC	CT	TT	CC	CT	TT	CT	CC	CT
chr13_5837142_C_T	13	5837142	TT	CT	CT	TT	CT	CC	CC	CT	CT	CC	CT	CT	CC	TT	CC	CC	CT	TT	CT	CT	CC	CT	CT	CT	CC	CT	CT	CT	TT	CC	CT	TT	TT	CT	CC	CT	CT	TT	CC	CT	CT	CT	CC	CT	CT	CC	CT
chr13_5934262_A_G	13	5934262	GG	AG	AG	AA	AG	AA	AG	GG	AA	AG	AG	AG	AG	AG	AA	AG	AG	AA	AA	AA	AA	AG	AG	AA	AA	AA	AA	AA	AA	AA	AA	AA	AG	AG	AG	AA	AG	AA	AA	AG	AA	AA	AA	AG	AA	AA	AA
chr13_5967643_C_T	13	5967643	TT	TT	TT	TT	TT	CC	CT	TT	TT	CT	TT	TT	TT	TT	CC	TT	TT	TT	TT	CT	CT	TT	TT	CT	CT	TT	TT	TT	TT	TT	TT	TT	TT	TT	TT	CC	TT	TT	TT	TT	CT	TT	CT	CT	TT	TT	TT
chr13_6026208_G_T	13	6026208	TT	GT	GT	GT	TT	TT	TT	TT	GT	TT	TT	TT	TT	GT	TT	TT	TT	TT	TT	TT	TT	TT	TT	TT	TT	TT	TT	GT	TT	TT	TT	TT	GT	TT	TT	TT	TT	GG	TT	TT	TT	TT	TT	TT	GT	TT	GT
chr13_6036450_G_T	13	6036450	GG	GT	GT	GT	GG	GG	GG	GG	GT	GG	GG	GG	GG	GT	GG	GG	GG	GG	GG	GG	GG	GG	GG	GG	GG	GG	GG	GT	GG	GG	GG	GG	GT	GG	GG	GG	GG	TT	GG	GG	GG	GG	GG	GG	GT	GG	GT
chr13_6165694_A_C	13	6165694	CC	AC	AC	CC	CC	CC	CC	AC	CC	AC	CC	AC	AC	CC	CC	AC	AC	CC	CC	CC	CC	AA	CC	CC	CC	CC	CC	CC	CC	CC	CC	AC	CC	AC	AC	AC	AC	CC	CC	CC	AC	AC	CC	CC	CC	CC	CC
chr13_6319782_G_T	13	6319782	TT	TT	TT	TT	TT	GG	GT	TT	GT	GT	TT	GT	TT	TT	GG	TT	GT	GT	TT	GG	TT	TT	TT	GT	TT	TT	TT	TT	TT	TT	TT	TT	TT	TT	TT	GT	GT	TT	TT	TT	GT	GT	GT	GT	TT	TT	TT
chr13_633573_G_T	13	633573	GT	GT	TT	TT	TT	TT	GT	GT	TT	GT	TT	GT	TT	GT	GG	GG	TT	TT	TT	GT	TT	GG	GG	GT	TT	TT	TT	GT	GT	GG	GT	GG	GT	TT	TT	GT	GT	TT	GT	GT	GT	TT	GT	GT	TT	TT	TT
chr13_6363041_C_T	13	6363041	TT	TT	TT	TT	CT	TT	TT	TT	TT	TT	CT	TT	CT	TT	TT	CT	TT	TT	CT	TT	TT	TT	CT	TT	CC	CT	CT	TT	CT	CC	CT	TT	CT	TT	CT	TT	TT	TT	CC	CT	TT	TT	CT	TT	CT	TT	CT
chr13_6368906_C_T	13	6368906	CC	CT	CC	TT	CC	TT	TT	CC	TT	CT	CC	CT	CC	CT	TT	CC	CT	CT	CC	TT	CT	CT	CC	TT	CC	CT	CT	CC	CT	CC	CC	CT	CC	CT	CC	CT	CT	CC	CC	CC	CT	CT	CT	CT	CT	CC	CT
chr13_6426020_G_T	13	6426020	GG	GT	GT	TT	TT	TT	TT	GG	TT	GT	GT	GT	GT	TT	TT	GT	GT	TT	TT	TT	TT	GT	TT	TT	TT	TT	TT	TT	TT	TT	GT	TT	TT	GT	GT	TT	GT	TT	TT	TT	GT	TT	TT	GT	TT	TT	TT
chr13_6439782_A_G	13	6439782	GG	GG	AG	AG	AA	AA	AA	GG	AG	AG	AG	AG	AG	AG	AA	AG	AG	AA	AA	AA	AA	AG	AA	AA	AA	AA	AA	AG	AA	AA	GG	AA	AA	AG	AG	AA	AG	GG	AA	AA	AG	AG	AA	AG	AG	AA	AG
chr13_6463193_A_G	13	6463193	GG	AG	AG	AA	AA	AA	AA	GG	AA	AG	AG	AG	AG	AA	AA	AG	AG	AA	AA	AA	AA	AG	AA	AA	AA	AA	AA	AA	AA	AA	AG	AA	AA	AG	AG	AA	AG	AA	AA	AA	AG	AA	AA	AG	AA	AA	AA
chr13_6486540_A_G	13	6486540	GG	AG	GG	AA	GG	GG	GG	GG	AG	GG	GG	GG	GG	AG	GG	GG	GG	GG	GG	GG	GG	GG	GG	GG	GG	GG	GG	GG	GG	GG	GG	GG	GG	GG	GG	GG	GG	GG	GG	GG	GG	GG	GG	GG	AG	GG	AG
chr13_6528082_A_C	13	6528082	CC	CC	AC	AC	AC	AA	AA	CC	AC	AC	CC	AC	CC	AC	AA	CC	AC	AA	AC	AA	AA	AC	AC	AA	CC	CC	CC	AC	CC	CC	CC	CC	AC	AC	CC	AA	AC	CC	CC	AC	AC	AC	AC	AC	CC	AA	CC
chr13_6558537_C_T	13	6558537	CC	CT	CT	TT	CT	TT	TT	CC	TT	CT	CT	CT	CT	CT	TT	CT	CT	TT	TT	TT	TT	CT	CT	TT	TT	TT	TT	TT	TT	TT	CT	TT	CT	CT	CT	TT	CT	TT	TT	CT	CT	TT	TT	CT	TT	TT	TT
chr13_6617653_A_C	13	6617653	AA	CC	AC	AC	AA	AA	AC	AC	AC	AC	AA	AC	AC	AC	AA	AC	AC	AA	AA	AA	AC	CC	AA	AC	AA	AA	AA	AA	AA	AA	AA	AC	AA	CC	AC	AA	AC	AA	AA	AA	AC	AA	AA	AA	AC	AA	AC
chr13_6716593_C_T	13	6716593	TT	TT	CT	CT	CC	TT	CT	TT	TT	TT	CT	TT	CT	CT	TT	CT	TT	CT	CC	TT	CC	CT	CC	CT	CC	CC	CC	CC	CC	CC	CT	CT	CC	CT	CT	CT	TT	CC	CC	CC	TT	TT	CT	TT	CT	CC	CT
chr13_6769010_A_G	13	6769010	GG	GG	GG	GG	GG	GG	GG	GG	GG	GG	GG	GG	GG	GG	GG	GG	GG	AG	AG	GG	AG	GG	GG	GG	GG	GG	GG	AG	GG	GG	AG	GG	GG	GG	GG	GG	GG	AA	GG	GG	GG	GG	GG	GG	GG	AA	GG
chr13_6770469_C_T	13	6770469	TT	TT	TT	TT	TT	TT	TT	TT	TT	TT	TT	TT	TT	TT	TT	TT	TT	TT	TT	TT	TT	TT	TT	TT	TT	TT	TT	TT	CT	TT	TT	TT	TT	TT	TT	TT	TT	TT	TT	TT	TT	TT	TT	TT	TT	TT	TT
chr13_6847371_A_G	13	6847371	GG	GG	AG	GG	AA	AA	AG	GG	GG	AG	AG	GG	AG	AG	AA	AG	GG	AG	AA	AG	AG	GG	AA	AG	AA	AA	AA	AA	AA	AA	AG	AG	AA	GG	AG	AA	GG	AA	AA	AA	GG	AA	AA	AG	AG	AA	AG
chr13_6868768_A_G	13	6868768	AA	AA	AG	AA	AG	GG	AA	AA	AA	AG	AG	AA	AG	AA	AG	AG	AA	AA	AG	AG	AA	AA	AG	AA	GG	AG	AG	AA	AA	GG	AA	AA	AG	AA	AG	AG	AA	AA	GG	AG	AA	AG	AG	AG	AG	AA	AG
chr13_7067507_G_T	13	7067507	TT	GT	GT	GG	TT	TT	GT	TT	GG	TT	TT	GT	TT	GT	TT	TT	GT	GG	GT	GT	GT	TT	TT	GT	TT	GT	GT	GT	GG	TT	GT	GT	GT	TT	TT	GG	GT	TT	TT	TT	TT	GT	TT	TT	GT	GG	GT
chr13_7114359_C_T	13	7114359	TT	TT	TT	CT	TT	TT	TT	TT	TT	TT	TT	TT	TT	TT	TT	TT	TT	TT	TT	TT	TT	TT	TT	TT	TT	TT	TT	TT	CT	TT	TT	TT	TT	TT	TT	TT	TT	TT	TT	TT	TT	TT	TT	TT	TT	TT	TT
chr13_7120499_C_T	13	7120499	TT	TT	TT	TT	CC	TT	TT	TT	TT	TT	CT	TT	CT	CT	TT	CT	TT	TT	CT	TT	TT	TT	CC	TT	CC	CT	CT	TT	TT	CC	TT	CT	CT	TT	CT	TT	TT	TT	CC	CC	TT	TT	CT	TT	CT	TT	CT
chr13_7170959_G_T	13	7170959	TT	GT	GT	GG	GG	GG	GG	TT	GT	GT	GT	TT	GT	GG	GT	GG	TT	GT	GG	GT	GG	GT	GG	GG	GG	GG	GG	GG	GG	GG	GT	GT	GG	GT	GT	GG	GT	0	GG	GG	TT	GG	GT	GT	GG	GG	GG
chr13_7274278_C_T	13	7274278	CC	CC	CC	CC	CC	CC	CC	CC	CC	CC	CC	CC	CC	CC	CC	CC	CC	CC	CT	CC	CC	CC	CC	CC	CC	CT	CT	CC	CT	CC	CT	CT	CT	CC	CC	CT	CC	CC	CC	CC	CC	CC	CC	CC	CC	CC	CC
chr13_7293196_C_T	13	7293196	CC	CC	CC	CC	CC	CC	CC	CC	CC	CC	CC	CC	CC	CC	CC	CC	CC	CT	CC	CC	CC	CC	CC	CC	CC	CC	CC	CC	CT	CC	CC	CT	CC	CC	CC	CC	CC	CC	CC	CC	CC	CC	CC	CC	CC	CC	CC
chr13_733858_G_T	13	733858	GT	GG	GG	GG	GT	GG	GT	GG	GT	GT	GT	GT	GG	GG	GT	GT	GG	GG	GT	GT	GG	GT	GG	GT	GT	GG	GT	GG	GG	GG	GT	GG	GG	GG	GT	GT	GT	GG	GG	GG	GG	GT	GT	GG	GT	GG	GT
chr13_7342528_A_C	13	7342528	AA	AA	AA	AC	AA	AA	AA	AA	AA	AA	AA	AA	AA	AA	AA	AA	AA	AA	AA	AA	AA	AA	AA	AA	AA	AC	AC	AA	AC	AA	AC	CC	AC	AA	AA	AA	AA	AA	AA	AA	AA	AA	AA	AA	AA	AA	AA
chr13_7388138_C_T	13	7388138	CC	CC	CC	CC	CT	CC	CC	CT	CC	CT	CC	CT	CT	CT	CC	CC	CC	CC	CC	CC	CC	CT	CT	CC	CC	CC	CC	CC	CC	CC	CC	CC	CT	CC	CC	CC	CC	CC	CC	CT	CT	CC	CC	CC	CC	CC	CC
chr13_7402025_A_G	13	7402025	GG	GG	GG	GG	AG	GG	GG	GG	GG	GG	AG	GG	AG	GG	GG	AG	GG	GG	AG	GG	AG	GG	AG	GG	AA	AG	AG	AG	GG	AA	GG	GG	GG	GG	AG	AA	GG	GG	AG	AG	GG	GG	AG	GG	AG	AA	AG
chr13_7499221_C_T	13	7499221	CC	CC	CC	CC	CC	CC	CC	CC	CC	CC	CC	CC	CC	CC	CC	CC	CC	CC	CC	CC	CC	CC	CC	CC	CC	CT	CT	CC	TT	CC	CT	CT	CT	CC	CC	CC	CC	0	CC	CC	CC	CC	CC	CC	CC	CC	CC
chr13_7526009_G_T	13	7526009	GT	GT	GT	TT	GT	GG	GT	TT	GT	GT	GG	TT	GT	TT	GG	GG	GT	TT	GT	GT	GG	GT	GT	TT	GG	GT	GT	GT	TT	GG	TT	GT	TT	TT	GT	GT	GT	TT	TT	GT	GT	GT	GG	GT	GT	GG	GT
chr13_7556859_C_T	13	7556859	TT	CT	TT	CC	TT	TT	CC	TT	CT	TT	TT	TT	TT	CT	TT	CT	CT	CC	CT	CC	CT	CT	TT	CC	TT	CT	CT	CT	CC	TT	CT	CT	CT	CT	CT	CT	CC	CC	TT	TT	TT	CT	TT	TT	CT	TT	CT
chr13_7595444_A_G	13	7595444	GG	GG	GG	GG	GG	GG	GG	GG	GG	GG	GG	GG	GG	GG	GG	GG	GG	GG	AG	GG	GG	GG	GG	GG	GG	GG	GG	GG	AG	GG	GG	GG	GG	GG	GG	AG	GG	GG	GG	GG	GG	GG	GG	GG	GG	GG	GG
chr13_7623175_A_G	13	7623175	AA	AG	AA	GG	AA	AA	GG	AA	AG	AA	AA	AA	AA	AG	AA	AG	AG	GG	AA	GG	AG	AG	AA	GG	AA	AG	AG	AA	GG	AA	AG	AG	AG	AG	AG	AG	GG	GG	AA	AA	AA	AG	AA	AA	AG	AA	AG
chr13_7623416_A_G	13	7623416	AA	AG	AA	AG	AA	AA	GG	AA	AG	AA	AA	AA	AA	AG	AA	AG	AG	AG	AA	GG	AG	AG	AA	GG	AA	AG	AG	AA	GG	AA	AG	AG	AG	AG	AG	AG	GG	AA	AA	AA	AA	AG	AA	AA	AG	AA	AG
chr13_7687236_C_T	13	7687236	CT	TT	CC	TT	TT	CC	TT	CT	CT	CT	TT	CT	TT	TT	CT	TT	CT	CT	CT	CT	TT	TT	TT	TT	TT	TT	TT	TT	TT	TT	CT	TT	TT	CT	TT	CT	CT	TT	CT	TT	TT	CT	TT	CC	TT	TT	TT
chr13_7780288_C_T	13	7780288	TT	TT	TT	TT	TT	TT	CT	TT	TT	TT	TT	TT	TT	TT	TT	TT	TT	TT	CT	TT	TT	TT	TT	CT	TT	TT	TT	TT	TT	TT	TT	TT	TT	TT	CT	CT	TT	TT	TT	TT	TT	CT	TT	TT	TT	TT	TT
chr13_7789675_A_G	13	7789675	GG	GG	GG	GG	GG	GG	GG	GG	AG	GG	GG	GG	GG	GG	GG	GG	AG	AG	GG	AG	GG	GG	GG	GG	GG	GG	GG	GG	GG	GG	GG	GG	GG	GG	GG	GG	AG	GG	GG	GG	GG	GG	GG	GG	GG	GG	GG
chr13_7973704_C_T	13	7973704	CC	CT	CC	CT	CC	CC	CT	CT	CC	CT	CC	CC	CT	CT	CC	CC	CC	CT	CT	CC	CC	CC	CC	TT	CC	CC	CT	CT	CT	CC	CT	TT	CC	CT	CT	CT	CC	TT	CC	CC	CC	CT	CC	CC	CT	CC	CT
chr13_7981168_A_G	13	7981168	AA	AG	AA	AG	AA	AG	AG	AA	AA	AG	AA	AA	AG	AG	AG	AA	AA	AA	AG	AA	AA	AA	AA	GG	AA	AA	AG	AA	AG	AA	AG	AG	AA	AG	AG	AG	AA	AA	AA	AA	AA	GG	AA	AG	AG	AA	AG
chr13_8082632_A_C	13	8082632	AA	AA	AA	AA	AC	AA	AA	AA	AC	AA	AC	AA	AC	AA	AC	AC	AA	AA	AC	AA	AC	AA	AC	AA	CC	AC	AC	AC	AA	CC	AA	AA	AA	AA	AC	AC	AA	AA	AC	AC	AA	AA	AC	AC	AC	CC	AC
chr13_810864_C_T	13	810864	TT	CT	TT	TT	CC	CT	CC	TT	CT	CC	CC	CT	CT	CT	CT	CT	CT	CC	CC	TT	CT	CT	TT	CC	CC	CT	CC	CT	CT	TT	TT	TT	CT	CT	CT	CC	CT	CC	CT	CT	TT	CC	CC	TT	CT	CT	CT
chr13_8148278_C_T	13	8148278	CT	CC	CT	CC	CC	TT	CT	TT	CC	CC	CC	CT	CT	CC	CC	CT	CT	CC	CC	CT	CT	CT	CC	CC	CC	CC	CT	CT	CC	CC	TT	TT	CC	CT	CC	CT	CT	TT	TT	CC	CC	CT	CT	CT	CC	CC	CC
chr13_8211108_A_G	13	8211108	GG	GG	GG	GG	GG	GG	GG	GG	GG	GG	GG	GG	AG	GG	GG	GG	GG	GG	AG	GG	GG	GG	GG	GG	GG	GG	AG	GG	AG	GG	AG	AG	GG	GG	GG	AG	GG	GG	GG	GG	GG	GG	GG	GG	GG	GG	GG
chr13_8235483_A_G	13	8235483	AG	GG	AG	GG	GG	AG	GG	AG	GG	GG	GG	AG	GG	GG	AG	GG	AG	GG	GG	GG	GG	GG	GG	GG	GG	GG	GG	GG	GG	GG	AG	GG	GG	AG	GG	GG	GG	GG	AA	GG	GG	GG	GG	AA	GG	GG	GG
chr13_8245338_A_G	13	8245338	AG	AA	AG	AA	AA	AG	AA	AG	AA	AA	AA	AG	AA	AA	AG	AA	AG	AA	AA	AA	AA	AA	AA	AA	AA	AA	AA	AA	AA	AA	AG	AA	AA	AG	AA	AA	AA	AA	GG	AA	AA	AA	AA	GG	AA	AA	AA
chr13_8247732_C_T	13	8247732	CC	CC	CC	CC	CT	CC	CC	CC	CC	CT	CC	CT	CC	CT	CC	CC	CC	CC	CC	CC	CC	CT	CT	CC	CC	CT	CC	CC	CT	CC	CC	CC	TT	CC	CC	CC	CC	0	CC	CT	CT	CC	CC	CC	CC	CC	CC
chr13_8431877_A_G	13	8431877	GG	GG	GG	AG	GG	GG	AG	GG	GG	GG	GG	GG	AG	GG	GG	GG	GG	AG	AG	GG	GG	GG	GG	AA	GG	GG	GG	AG	AG	GG	GG	GG	GG	AG	AG	AG	GG	AA	GG	GG	GG	AG	GG	GG	GG	GG	GG
chr13_8438639_C_T	13	8438639	CC	CC	CC	CT	CC	CC	CT	CC	CC	CC	CC	CC	CT	CC	CC	CC	CC	CT	CT	CC	CC	CC	CC	TT	CC	CC	CC	CT	CT	CC	CC	CC	CC	CT	CT	CT	CC	TT	CC	CC	CC	CT	CC	CC	CC	CC	CC
chr13_8530065_C_T	13	8530065	TT	TT	TT	TT	TT	TT	CT	TT	TT	TT	TT	TT	CT	TT	TT	CT	TT	TT	CT	CT	CT	CT	TT	TT	TT	TT	TT	TT	TT	TT	TT	TT	TT	TT	TT	TT	CT	TT	TT	TT	TT	TT	CT	TT	TT	TT	TT
chr13_8555417_A_G	13	8555417	AG	AG	AG	AA	AG	AA	AA	AG	AA	AG	AG	AG	AG	AG	GG	AA	AA	AG	AG	AA	AA	AG	AG	AA	AA	AG	AA	AA	AG	AA	AA	AG	GG	AA	AA	AA	AA	GG	AA	AG	GG	AA	AG	AG	AA	AA	AA
chr13_8602557_C_T	13	8602557	CC	CC	CC	CC	CT	CT	CT	CT	CT	CT	CC	CT	CC	CT	CT	CT	CT	CT	CT	TT	CT	TT	CT	CT	CC	CT	CC	CC	TT	CC	CC	CT	TT	CT	CC	CC	TT	CC	CC	CT	CT	CT	CC	CT	CC	CC	CC
chr13_8634097_C_T	13	8634097	0	CT	CC	TT	TT	CC	TT	CC	CT	TT	CT	CT	CT	TT	CT	CT	CC	CT	TT	CT	CT	TT	TT	TT	TT	TT	TT	CT	TT	CC	CT	CT	TT	CT	TT	CT	CT	TT	CC	CT	CT	CT	CC	CT	TT	CC	TT
chr13_864538_A_G	13	864538	GG	GG	GG	GG	GG	GG	GG	GG	GG	GG	AG	GG	AG	AG	GG	GG	AG	GG	AG	GG	GG	GG	GG	GG	GG	AG	AG	GG	AG	GG	GG	GG	AG	AG	GG	GG	GG	GG	GG	GG	GG	GG	AG	GG	GG	GG	GG
chr13_8646189_C_T	13	8646189	CC	CT	CC	CT	TT	CC	TT	CC	CT	TT	CT	CT	TT	TT	CC	TT	CC	CT	TT	CT	TT	TT	TT	TT	TT	TT	TT	TT	TT	TT	CT	CT	TT	CT	TT	TT	CT	TT	CC	TT	CT	CT	CT	CC	TT	TT	TT
chr13_8715735_G_T	13	8715735	GG	GG	GG	GT	GG	GG	GT	GT	GT	GG	GG	GG	GG	GG	GG	GG	GT	TT	GT	GT	GG	GG	GG	GT	GG	GG	GT	GT	GT	GG	GT	TT	GG	GG	GT	GG	GT	TT	GG	GG	GG	GT	GG	GG	GG	GG	GG
chr13_8752957_A_C	13	8752957	CC	CC	CC	CC	CC	CC	AC	CC	CC	CC	CC	CC	CC	CC	CC	AC	CC	CC	CC	AC	AC	AC	CC	CC	CC	CC	CC	CC	CC	CC	CC	CC	CC	CC	CC	CC	AC	CC	CC	CC	CC	CC	CC	CC	CC	CC	CC
chr13_878575_C_T	13	878575	CC	CT	CC	CC	CT	CC	TT	CC	CC	TT	CT	CT	CT	CT	CT	CT	CT	TT	CT	CC	CC	CT	CC	TT	CC	CT	CT	CT	CT	CC	CC	CC	CT	CT	CT	TT	CT	TT	CT	CC	CT	CT	TT	CC	CC	CC	CC
chr13_8797851_C_T	13	8797851	CT	CT	CT	CC	CC	CC	CT	CC	CC	CC	CT	CC	CC	CC	TT	CT	CC	CC	CC	CT	CT	CT	CC	CC	CC	CC	CC	CC	CC	CC	CC	CC	CC	CC	CC	CC	CT	CC	CC	CC	CT	CC	CC	CT	CC	CC	CC
chr13_8816180_C_T	13	8816180	CC	CC	CC	CT	CC	CC	CC	CT	CT	CC	CC	CC	CT	CC	CT	CT	CT	TT	CC	CT	CT	CC	CC	CC	CC	CC	CC	CT	CC	TT	CC	CT	CC	CC	CC	CT	CT	CC	CC	CT	CC	CC	CT	CC	CC	TT	CC
chr13_8817259_C_T	13	8817259	TT	TT	TT	TT	TT	TT	TT	CT	CT	TT	TT	TT	TT	TT	CT	TT	CT	CT	TT	CT	TT	TT	TT	TT	TT	TT	TT	TT	TT	TT	TT	CT	TT	TT	TT	TT	CT	TT	TT	TT	TT	TT	TT	TT	TT	TT	TT
chr13_8954203_A_G	13	8954203	AG	GG	AA	GG	GG	AA	GG	AG	GG	GG	GG	AG	GG	GG	GG	GG	AG	GG	AG	GG	GG	GG	GG	GG	GG	GG	GG	GG	AG	GG	AG	GG	GG	AG	GG	GG	GG	GG	AA	GG	GG	AG	GG	AG	GG	GG	GG
chr13_9013857_C_T	13	9013857	CT	TT	CC	CT	CT	CC	CC	CC	TT	CT	TT	CC	CC	CT	CT	CC	CT	CT	CT	CT	CC	CC	CT	CC	TT	CT	CT	CC	CC	CC	CC	CC	CC	CC	CT	CC	CT	CC	CC	CC	CT	CC	CC	CC	TT	CC	CT
chr13_9060617_C_T	13	9060617	CC	CC	CC	CC	CT	CC	CC	CC	CC	CT	CC	CT	CC	CT	CC	CC	CC	CC	CC	CC	CC	CT	CT	CC	CC	CT	CC	CC	CT	CC	CC	CC	TT	CC	CC	CC	CC	CC	CC	CT	CT	CC	CC	CC	CC	CC	CC
chr13_9062265_A_G	13	9062265	AA	AA	AA	AG	AA	AA	GG	AA	AA	AA	AA	AA	AG	AA	AA	AG	AA	AA	AG	AG	AG	AG	AA	GG	AA	AA	AG	AA	AG	AA	AG	AG	AA	AG	AG	AG	AG	AA	AA	AA	AA	AG	AA	AG	AA	AA	AG
chr13_9087183_C_T	13	9087183	TT	CT	TT	CT	CT	TT	TT	TT	CT	CT	CT	TT	CT	CT	TT	TT	TT	TT	CC	TT	TT	TT	CT	CT	CC	CT	CT	TT	CT	TT	TT	TT	TT	CT	CT	CT	TT	TT	TT	TT	TT	TT	TT	TT	CC	TT	CT
chr13_9206375_A_G	13	9206375	GG	AG	GG	AG	AG	GG	GG	GG	AG	AG	AG	GG	GG	AG	GG	GG	GG	GG	AG	GG	GG	GG	AG	GG	AA	AG	AG	GG	GG	GG	GG	GG	GG	GG	AG	GG	GG	GG	GG	GG	GG	GG	GG	AG	AA	GG	AA
chr13_9243546_A_G	13	9243546	AA	AG	AG	GG	AG	AA	AG	AA	AG	AG	AG	AA	AG	AG	AA	AA	AA	AG	GG	AA	AA	AA	AG	GG	GG	AG	GG	AA	AG	AA	AG	AG	AA	AG	GG	AG	AA	AA	AA	AA	AA	AG	AA	AG	GG	AA	GG
chr13_927230_A_G	13	927230	AG	AG	GG	GG	GG	GG	GG	AG	GG	GG	AG	GG	AG	AA	AG	AG	AG	GG	AG	AG	GG	AG	AA	GG	GG	AG	AG	AG	AA	AA	AG	AA	AA	AG	GG	GG	GG	GG	AG	AG	GG	AG	AG	AG	GG	AG	GG
chr13_9338784_C_T	13	9338784	CT	CC	CT	CC	CT	CT	CT	CT	CC	CT	CC	CT	CC	CT	CC	CT	CT	CT	CC	CT	CT	CT	CT	CC	CC	CT	CC	CC	CT	CC	CT	CT	CT	CT	CC	CC	CT	CT	CT	CT	CT	CC	CC	CT	CC	CC	CC
chr13_960637_C_T	13	960637	TT	TT	CC	CC	TT	CT	TT	TT	CT	TT	TT	CT	TT	TT	TT	TT	CT	TT	TT	TT	CT	TT	TT	TT	TT	CT	TT	TT	TT	TT	TT	TT	TT	CT	TT	TT	CT	TT	TT	TT	CT	TT	TT	CT	CT	TT	TT
chr13_974156_A_C	13	974156	AC	AA	AA	AA	AA	AA	AC	AC	AA	AC	AA	AC	AA	AC	CC	AC	AA	AA	AA	AC	AA	CC	CC	AC	AC	AA	AA	AA	AA	CC	AA	CC	AC	AA	AA	AC	AC	AA	AA	AC	AA	AA	AC	AC	AA	AC	AA
chr13_9744151_A_G	13	9744151	GG	GG	GG	GG	GG	GG	GG	AG	GG	GG	GG	GG	AG	GG	GG	AG	GG	GG	GG	GG	AG	GG	GG	GG	GG	GG	GG	AG	GG	AA	GG	AG	GG	GG	GG	AG	GG	GG	GG	AG	GG	GG	AG	GG	GG	AA	GG
chr13_9969422_C_T	13	9969422	TT	TT	TT	CT	TT	TT	CT	TT	TT	TT	TT	TT	TT	TT	TT	CT	TT	TT	TT	CT	CT	CT	TT	TT	TT	TT	TT	TT	TT	TT	TT	TT	TT	TT	TT	TT	CT	TT	TT	TT	TT	TT	TT	CT	TT	TT	CT
chr13_random_1540838_A_G	13RANDOM	1540838	AA	AA	AA	AA	AA	AA	AA	AA	AA	AA	AA	AA	AG	AA	AA	AA	AA	AA	AA	AA	AA	AA	AA	AA	AA	AA	AA	AA	AG	AA	AA	AA	AA	AA	AA	AG	AA	AA	AA	AA	AA	AA	AA	AG	AG	AA	AG
chr13_random_1599816_A_G	13RANDOM	1599816	GG	AG	AG	GG	GG	GG	GG	GG	GG	AG	GG	GG	AG	GG	GG	GG	GG	GG	GG	AG	GG	GG	GG	GG	GG	GG	GG	GG	GG	GG	GG	GG	GG	GG	AG	GG	GG	GG	GG	GG	GG	GG	GG	GG	AG	GG	GG
chr13_random_1600792_G_T	13RANDOM	1600792	GG	GG	GG	GG	GT	GG	GT	GT	GT	GG	GG	GG	GT	GG	GG	GG	GG	GG	GG	GG	GG	GG	GT	GG	GT	GT	GG	GG	GT	GT	GT	GG	GG	GG	GG	TT	GG	GG	GG	GG	GG	GG	GG	GT	GT	GG	TT
chr13_random_1620637_A_G	13RANDOM	1620637	AG	AG	AG	GG	GG	GG	AG	GG	GG	GG	AG	GG	GG	GG	AG	GG	GG	GG	AG	AG	GG	GG	AG	GG	GG	GG	AA	GG	AG	GG	GG	GG	GG	AG	GG	GG	GG	GG	AG	GG	AG	GG	GG	GG	GG	GG	GG
chr13_random_1685155_C_T	13RANDOM	1685155	CC	CC	CC	CC	CT	CC	CC	CT	CT	CC	CC	CC	CT	CC	CC	CC	CC	CC	CC	CC	CC	CC	CT	CC	CT	CT	CC	CC	CT	CT	CT	CC	CC	CC	CC	TT	CC	CC	CC	CC	CC	CC	CC	CT	CT	CC	TT
chr13_random_1706977_C_T	13RANDOM	1706977	CC	CC	CC	CC	CT	CC	TT	CC	CC	CC	CT	CC	CC	TT	CC	CT	CC	CC	CT	CC	CC	CC	CC	CT	CT	CT	CC	CC	CC	CT	CC	CC	CT	CT	CT	CC	TT	CC	CC	TT	CC	CT	CT	CC	CC	CC	CC
chr13_random_1713718_A_G	13RANDOM	1713718	AG	GG	GG	AA	AG	AA	AA	AG	AG	AG	AG	AA	GG	AA	AG	AA	AA	AG	AA	AG	AA	AA	AG	AA	AG	AG	AA	AG	AG	AG	AG	AA	AA	AG	AG	GG	AA	GG	AA	AA	AG	AA	AA	AG	GG	AA	GG
chr13_random_1751199_A_G	13RANDOM	1751199	AA	AG	GG	AA	AA	AA	AA	AA	AA	AG	AA	AA	AG	AA	AA	AA	AA	AA	AA	AG	AA	AA	AA	AA	AA	AA	AA	AA	AA	AA	AA	AA	AA	AA	AG	AA	AA	AA	AA	AA	AA	AA	AA	AA	AG	AA	AA
chr13_random_1756703_G_T	13RANDOM	1756703	GG	GG	GG	GG	TT	GG	GT	GT	GT	GG	GT	GG	GG	TT	GG	GT	GG	GT	GT	GG	GT	GG	GT	GT	TT	TT	GG	GT	GG	TT	GT	GG	GT	GT	GT	GT	TT	TT	GG	TT	GG	GT	GT	GG	GG	GT	GT
chr13_random_1768908_A_G	13RANDOM	1768908	AA	AA	AG	AA	AG	AA	GG	AA	AG	AA	AG	AA	AA	GG	AA	AG	AG	AA	AG	AA	AA	AA	AA	AG	AG	AG	AA	AA	AA	AG	AA	AA	AG	AG	AG	AA	GG	AA	AA	GG	AA	AG	AG	AA	AA	AA	AA
chr13_random_1795998_A_G	13RANDOM	1795998	AG	AG	AG	AG	AG	GG	AA	GG	AG	GG	AA	AG	GG	AA	AG	AA	AG	AG	AA	AG	AA	AG	AG	AG	AG	AG	AA	AG	AG	AG	GG	GG	AA	AA	AG	GG	AA	AA	AG	AA	AG	AG	AG	GG	GG	AG	GG
chr13_random_1811380_C_T	13RANDOM	1811380	TT	TT	TT	CT	TT	CT	TT	TT	TT	TT	TT	TT	TT	TT	TT	TT	TT	CT	CT	CT	TT	TT	CT	CT	TT	TT	CC	CT	CC	TT	TT	CT	TT	TT	TT	CT	TT	CC	CT	TT	TT	CT	CT	CT	CT	TT	CT
chr13_random_1836068_C_T	13RANDOM	1836068	CC	CC	CC	CT	CC	CT	CC	CC	CC	CC	CC	CC	CC	CC	CC	CC	CC	CT	CC	CC	CT	CC	CC	CT	CC	CC	CC	CT	CC	CC	CC	CT	CC	CC	CC	CC	CC	TT	CC	CC	CC	CT	CT	CC	CC	CT	CC
chr13_random_1838360_A_G	13RANDOM	1838360	AG	AA	AG	AG	AG	AG	AA	GG	AA	AA	AA	GG	GG	AA	AA	AA	AG	AA	AA	AG	AA	AG	AG	AA	AG	AG	AA	AA	AG	AG	GG	AA	AG	AA	AA	GG	AA	AA	AG	AA	AG	AA	AA	GG	GG	AA	GG
chr13_random_1860064_C_T	13RANDOM	1860064	CC	CT	CT	TT	CT	CT	CC	CT	CT	TT	CC	CT	TT	CC	CT	CC	CC	TT	CC	CT	CT	CC	CT	CT	CT	CT	CC	TT	CT	CT	CT	TT	CT	CC	CT	TT	CC	TT	CC	CC	CC	CT	CT	CT	TT	TT	TT
chr13_random_1880386_A_G	13RANDOM	1880386	GG	AG	AG	AA	GG	AG	GG	GG	AG	AA	GG	AG	AA	GG	AG	GG	GG	AG	GG	AG	AG	GG	GG	AG	GG	GG	GG	AG	AG	GG	GG	AA	AG	GG	AG	AG	GG	GG	GG	GG	GG	AG	AG	AG	AA	AA	AG
chr13_random_1904518_A_C	13RANDOM	1904518	AA	AC	AC	AC	AC	AA	AA	AC	AC	CC	AA	AC	CC	AA	AC	AA	AA	CC	AA	AC	AC	AA	AC	AA	AC	AC	AA	CC	AC	AC	AC	AC	AC	AA	AC	CC	AA	CC	AA	AA	AA	AA	AA	AC	CC	CC	CC
chr13_random_1905083_A_G	13RANDOM	1905083	GG	AG	AG	AA	AG	AG	GG	AG	AG	AA	GG	AG	AA	GG	AG	GG	GG	AA	GG	AG	AG	GG	AG	AG	AG	AG	GG	AA	AG	AG	AG	AA	AG	GG	AG	AA	GG	AA	GG	GG	GG	AG	AG	AG	AA	AA	AA
chr13_random_1935105_A_G	13RANDOM	1935105	GG	AG	GG	GG	AG	GG	GG	AG	AG	AA	GG	GG	AG	GG	AG	AG	GG	AA	GG	GG	GG	GG	AG	GG	AG	AG	GG	AA	AG	AG	AG	AG	GG	GG	AG	AA	GG	AA	GG	GG	GG	GG	GG	AG	AG	AG	AA
chr13_random_1950062_A_G	13RANDOM	1950062	GG	AG	AG	AG	AA	AG	AG	AG	AG	AA	AG	GG	AG	AA	AG	AA	GG	AA	AG	GG	GG	GG	AG	AA	AA	AA	GG	AA	AG	AA	AG	AA	AG	AG	AG	AA	AA	AA	GG	AA	GG	AA	AA	AG	AG	AG	AA
chr13_random_1969639_A_G	13RANDOM	1969639	GG	GG	GG	GG	AG	GG	AG	GG	GG	GG	AG	GG	GG	AA	GG	AG	GG	GG	AG	GG	GG	GG	GG	AG	AG	AG	GG	GG	GG	AG	GG	GG	AG	AG	GG	GG	AA	GG	GG	AA	GG	AG	AG	GG	GG	GG	GG
chr13_random_1970046_C_T	13RANDOM	1970046	CT	CT	TT	TT	CT	CT	TT	CC	CT	CT	TT	CT	TT	TT	CT	TT	CT	TT	TT	TT	TT	CT	CT	TT	CT	CT	TT	CT	TT	TT	CC	TT	TT	TT	CT	CT	TT	TT	CT	TT	CT	TT	TT	CT	TT	CT	CT
chr13_random_2294867_A_C	13RANDOM	2294867	CC	CC	AC	AC	CC	CC	CC	CC	AC	CC	CC	AC	AC	CC	AC	CC	AC	AC	CC	AC	CC	CC	CC	CC	CC	CC	CC	AC	AC	CC	CC	CC	AC	CC	CC	AC	CC	CC	CC	CC	CC	CC	CC	AC	AC	CC	AC
chr13_random_2345291_A_G	13RANDOM	2345291	AA	AA	AA	AG	AG	AG	AG	AA	AA	AG	AG	AA	AA	GG	AA	AG	AA	AG	AG	AA	AA	AA	AA	GG	AG	AG	AA	AA	AA	AG	AA	GG	AG	AG	AA	AA	GG	0	AA	GG	AA	GG	GG	AA	AA	AA	AA
chr13_random_2368471_A_G	13RANDOM	2368471	AG	AG	AG	AG	AG	AG	AA	GG	GG	AG	AA	GG	GG	AA	AA	AG	GG	AA	AG	GG	AG	GG	GG	AA	AG	AG	GG	AG	GG	AG	GG	AA	AG	AA	AG	GG	AA	AA	GG	AA	AG	AA	AA	GG	GG	AG	GG
chr13_random_2384730_C_T	13RANDOM	2384730	CC	CC	CC	CT	CT	CT	CT	CC	CC	CC	CT	CC	CC	TT	CC	CT	CC	CC	CT	CC	CC	CC	CC	TT	CT	CT	CC	CC	CC	CT	CC	CT	CT	CT	CC	CC	TT	CC	CC	TT	CC	TT	TT	CC	CC	CC	CC
chr13_random_2385341_A_G	13RANDOM	2385341	AA	AA	AA	AA	AG	AA	AG	AA	AA	AA	AG	AA	AA	GG	AA	AG	AA	AA	AG	AA	AA	AA	AA	AG	AG	AG	AA	AA	AA	AG	AA	AA	AG	AG	AA	AA	GG	AA	AA	GG	AA	AG	AG	AA	AA	AA	AA
chr13_random_2434357_C_T	13RANDOM	2434357	CC	CC	CC	CT	CC	CT	CC	CC	CC	CC	CC	CC	CC	CC	CC	CC	CC	CC	CC	CC	CC	CC	CC	CT	CT	CC	CC	CC	CC	CC	CC	CT	CC	CC	CC	CC	CC	CC	CC	CC	CC	CT	CT	CC	CC	CC	CC
chr13_random_2611864_A_G	13RANDOM	2611864	GG	GG	GG	AG	GG	AG	GG	GG	AG	GG	GG	GG	GG	GG	GG	GG	GG	GG	GG	GG	GG	GG	GG	GG	AG	GG	GG	GG	GG	GG	AG	AG	GG	GG	AG	AG	GG	GG	GG	GG	GG	AG	AG	AG	GG	GG	AG
chr13_random_2638435_C_T	13RANDOM	2638435	CC	CC	CT	CT	CT	CT	CT	CC	CT	TT	CC	CC	CC	CC	CC	CC	CC	TT	CC	CC	CC	CC	CC	CT	CT	CC	CC	TT	CC	CC	CT	TT	CC	CC	CT	CT	CC	TT	CC	CC	CC	CT	CT	CT	CC	CT	CT
chr13_random_2647596_C_T	13RANDOM	2647596	TT	CT	TT	TT	TT	TT	TT	TT	CT	CT	CT	TT	TT	CT	TT	TT	TT	TT	TT	TT	CT	TT	TT	CT	TT	CT	TT	CT	TT	CT	CT	TT	CT	CT	CT	CT	TT	TT	TT	CT	TT	TT	CT	TT	TT	CC	CT
chr13_random_2688551_A_G	13RANDOM	2688551	GG	AG	GG	GG	GG	GG	GG	AG	AG	AA	GG	GG	GG	GG	GG	GG	GG	AG	GG	GG	GG	GG	GG	GG	GG	GG	GG	AA	GG	GG	AG	AG	GG	GG	AG	AG	GG	0	GG	GG	GG	GG	GG	GG	GG	AG	AG
chr13_random_2700426_A_G	13RANDOM	2700426	GG	GG	GG	GG	GG	GG	GG	GG	GG	AG	GG	GG	GG	GG	AG	AG	GG	AG	GG	GG	GG	GG	GG	GG	GG	GG	GG	GG	GG	GG	GG	AG	GG	GG	GG	GG	AG	GG	GG	GG	GG	AG	GG	GG	GG	GG	GG
chr13_random_2715592_A_G	13RANDOM	2715592	GG	AG	AA	AA	AG	AG	AG	AG	AG	AA	GG	AG	AG	GG	AG	AG	GG	AA	GG	AG	GG	GG	GG	AG	AG	GG	GG	AA	GG	GG	AG	AA	GG	GG	AG	AG	AA	AA	GG	GG	GG	AA	AG	AG	AG	AG	AG
chr13_random_2751641_A_C	13RANDOM	2751641	AA	AA	AC	AC	AA	AA	AA	AA	AA	AC	AA	AC	AC	AA	AA	AC	AA	AC	AA	AC	AC	AC	AA	AA	AA	AA	AA	AA	AA	AA	AA	AC	AA	AA	AA	AA	AA	AA	AA	AA	AA	AA	AA	AA	AC	AA	AA
chr13_random_2884308_A_C	13RANDOM	2884308	AC	CC	CC	CC	CC	AC	CC	AC	CC	CC	CC	AC	CC	CC	CC	CC	AC	CC	AC	AC	CC	AC	CC	CC	AC	CC	AC	CC	AC	CC	AC	AC	CC	CC	CC	CC	CC	CC	AA	CC	AC	CC	CC	AC	CC	CC	CC
chr13_random_2926730_C_T	13RANDOM	2926730	CC	CC	CC	CC	CT	CC	CC	CC	CC	CC	CC	CC	CT	CT	CC	CC	CC	CC	CT	CC	CC	CC	CT	CC	CT	CT	CC	CC	CC	CT	CC	CC	CT	CC	CC	CT	CC	CC	CC	CT	CC	CC	CC	CC	CC	CC	CT
chr13_random_3071903_G_T	13RANDOM	3071903	TT	GT	TT	TT	GG	TT	GT	GT	GT	GT	TT	TT	GT	GT	GT	GT	TT	GT	GT	TT	TT	TT	GT	GT	GT	GT	TT	TT	GT	GT	GT	GT	GT	TT	GT	GG	GT	TT	TT	GT	TT	GT	TT	TT	GT	TT	GG
chr13_random_3072300_A_G	13RANDOM	3072300	AG	AG	AA	AG	GG	GG	GG	GG	GG	AG	AG	GG	AG	GG	AG	GG	GG	GG	GG	AG	AG	GG	GG	GG	GG	GG	GG	0	GG	GG	GG	GG	GG	AG	AG	GG	GG	AG	GG	GG	AG	GG	GG	GG	AG	AA	GG
chr13_random_3138200_C_T	13RANDOM	3138200	CC	CC	CT	CT	CC	CC	CC	CC	CC	CC	CT	CC	CT	CT	CC	CC	CC	CC	CC	CT	CT	CC	CT	CC	CC	CT	CT	CC	CC	CT	CC	CC	CT	CT	CC	CC	CC	CC	CC	CT	CC	CC	CT	CC	CT	CT	CC
chr13_random_3142992_C_T	13RANDOM	3142992	TT	CT	CT	CT	TT	TT	TT	TT	CT	TT	TT	TT	CT	TT	TT	TT	TT	TT	TT	CT	CT	TT	TT	CT	TT	TT	TT	TT	TT	TT	CT	TT	TT	TT	CT	TT	TT	TT	TT	TT	TT	TT	TT	TT	CT	CT	TT
chr13_random_3183524_C_T	13RANDOM	3183524	TT	CT	CT	TT	CT	TT	TT	CT	TT	CT	TT	TT	CT	CT	CT	CC	TT	CT	CT	TT	TT	TT	CT	CT	CT	CT	TT	TT	CT	CT	TT	CT	CT	TT	TT	CC	CT	TT	TT	CT	TT	CT	TT	TT	CT	TT	CC
chr14_1059795_A_G	14	1059795	AG	AG	AA	AA	AA	AA	AG	AA	AA	AA	AG	AA	GG	AG	AA	AA	AA	AA	GG	AG	AG	AA	GG	AG	AA	AG	AG	AG	GG	AG	AA	GG	AG	AA	AA	AA	AA	AG	AA	AG	AA	AA	AA	AG	AA	AG	AA
chr14_10639946_A_G	14	10639946	AA	AA	AG	AA	AA	AG	AA	AG	AG	AA	AA	AA	AG	AG	AG	AA	AG	AA	AG	AG	AA	AA	AG	AA	AG	AG	GG	AA	AA	AG	AG	AA	AG	AG	AA	AG	AA	AG	AG	GG	AA	AG	AA	AA	GG	AA	AG
chr14_10640199_C_T	14	10640199	TT	TT	CT	TT	TT	CT	TT	CT	CT	TT	TT	TT	CT	CT	CT	TT	CT	TT	CT	CT	TT	TT	CT	TT	CT	CT	CC	TT	TT	CT	CT	TT	CT	CT	TT	CT	TT	TT	CT	CC	TT	CT	TT	TT	CC	TT	CT
chr14_10696321_C_T	14	10696321	CC	CC	CT	CC	CC	CC	CC	CC	CC	CC	CC	CC	CT	CC	CC	CT	CC	CT	CC	CC	CC	CT	CT	CT	CC	CC	CC	CT	CT	CC	CC	CC	CC	CC	CC	CC	CC	CC	CT	CC	CC	CC	CC	CC	CC	CC	CC
chr14_10697058_C_T	14	10697058	CT	TT	CT	TT	TT	TT	TT	TT	TT	TT	CT	TT	CT	TT	TT	CT	TT	CT	TT	TT	TT	CT	CT	CT	TT	TT	TT	CT	CT	TT	TT	TT	TT	TT	TT	TT	TT	TT	CT	TT	TT	TT	TT	TT	TT	TT	TT
chr14_10784607_G_T	14	10784607	GG	GG	GT	GG	GG	GT	GG	GT	GT	GG	GG	GG	GT	GT	GT	GG	GT	GG	GT	GT	GG	GG	GT	GG	GT	GT	TT	GG	GG	GT	GT	GG	GT	GT	GG	GT	GG	GG	GT	TT	GG	GT	GG	GG	TT	GG	GT
chr14_10843806_A_C	14	10843806	CC	CC	AC	CC	CC	AC	CC	AC	AC	CC	CC	CC	AC	AC	AC	CC	AC	CC	AC	AC	CC	CC	AC	CC	AC	AC	AA	CC	CC	AC	AC	CC	AC	AC	CC	AC	CC	CC	AC	AA	CC	AC	CC	CC	AA	CC	AC
chr14_10864039_C_T	14	10864039	TT	TT	CT	TT	TT	TT	TT	TT	TT	TT	TT	TT	CT	TT	TT	CT	TT	CT	TT	TT	TT	CT	CT	CT	TT	TT	TT	CT	CT	TT	TT	TT	TT	TT	TT	TT	TT	TT	CT	TT	TT	TT	TT	TT	TT	TT	TT
chr14_10946239_C_T	14	10946239	TT	TT	CT	TT	TT	TT	TT	TT	TT	TT	TT	TT	CT	TT	TT	CT	TT	CT	TT	TT	TT	CT	CT	CT	TT	TT	TT	CT	CT	TT	TT	TT	TT	TT	TT	TT	TT	TT	CT	TT	TT	TT	TT	TT	TT	TT	TT
chr14_10959999_C_T	14	10959999	CC	CC	CC	CC	CC	CC	CC	CC	CC	CC	CC	CC	CT	CT	CC	CC	CC	CT	CT	CC	CC	CC	CT	CC	CC	CT	CC	CT	CC	CT	CC	CC	CT	CC	CC	CC	TT	CT	CC	CT	CC	CC	CC	CC	CC	CC	CC
chr14_11352833_G_T	14	11352833	GG	GG	GG	GG	GG	GG	GG	GG	GG	GG	GG	GG	GG	GG	GG	GT	GG	GG	GG	GG	GT	GT	GG	GG	GG	GG	GG	GG	GG	GG	GG	GG	GG	GG	GG	GG	0	GG	GG	GG	GG	GG	GG	GG	GG	GG	GG
chr14_11582124_A_C	14	11582124	CC	CC	AC	AC	AC	AC	CC	AC	AA	CC	CC	CC	CC	CC	AC	CC	AC	CC	AC	AA	CC	CC	CC	CC	AC	CC	AA	CC	CC	CC	AC	AC	AC	AC	CC	AC	CC	CC	AC	AC	CC	AC	AC	CC	AA	CC	AC
chr14_1160104_A_G	14	1160104	GG	GG	AA	GG	GG	AG	GG	AG	GG	AG	GG	GG	GG	GG	AG	GG	GG	AG	GG	AG	GG	AG	GG	GG	AG	AG	GG	AG	GG	GG	AG	GG	AG	AG	GG	AG	AA	GG	AG	GG	GG	GG	GG	GG	AG	GG	AG
chr14_11675067_G_T	14	11675067	GG	GT	GG	GT	GT	GT	GT	GG	GG	TT	GT	TT	GG	GT	GG	GT	GT	GG	GG	GG	GT	GT	GG	GG	GG	GT	GG	GG	GT	GT	GT	GG	GG	GT	GT	GG	GG	GT	GG	GG	GG	GG	GG	TT	GG	TT	GT
chr14_11681170_A_G	14	11681170	AG	AG	AG	AA	AA	AA	AG	AA	AA	AA	AG	AA	GG	AG	AA	AG	AA	GG	AG	AA	AA	AG	GG	GG	AG	AG	AA	GG	AG	AG	AA	AG	AG	AA	AG	AA	GG	AG	AG	AG	AG	AG	AA	AA	AA	AA	AA
chr14_11854317_A_G	14	11854317	GG	GG	AG	AG	AG	AG	GG	AG	AA	GG	GG	GG	AG	AG	AG	GG	AG	AG	AA	AA	GG	GG	AG	GG	AG	AG	AA	AG	GG	AG	AG	AA	AA	AG	GG	AG	AA	AG	AG	AA	GG	AG	AG	GG	AA	GG	AG
chr14_11885896_G_T	14	11885896	GT	TT	TT	TT	GT	GT	GT	TT	TT	GT	GG	GG	TT	TT	TT	TT	TT	GT	TT	TT	TT	TT	TT	TT	TT	GT	TT	TT	TT	GT	GT	TT	TT	GT	GT	TT	GT	GT	TT	TT	TT	TT	TT	GT	TT	GG	TT
chr14_11888101_A_G	14	11888101	GG	GG	GG	GG	AG	AG	AG	GG	GG	AG	AG	AA	GG	GG	GG	GG	GG	GG	GG	GG	GG	GG	GG	GG	GG	AG	GG	GG	GG	AG	AG	GG	GG	AG	AG	GG	GG	AG	GG	GG	GG	GG	GG	AG	GG	AA	GG
chr14_12548315_A_G	14	12548315	AG	AA	GG	AG	AG	AG	AA	AG	GG	AA	AG	AA	AG	AA	AG	GG	AG	GG	AG	GG	AG	GG	AG	AG	AG	AA	GG	GG	AG	AA	AG	GG	AG	AG	AA	AG	GG	AG	GG	AG	AG	AG	AG	AA	GG	AA	AG
chr14_12583140_C_T	14	12583140	CC	CC	CT	CC	CC	CC	CC	CC	CC	CC	CC	CC	CT	CC	CC	CT	CC	CT	CC	CC	CC	CT	CT	CT	CC	CC	CC	CT	CT	CC	CC	CC	CC	CC	CC	CC	CC	CC	CT	CC	CC	CC	CC	CC	CC	CC	CC
chr14_12619297_C_T	14	12619297	CC	CC	CT	CC	CC	CC	CC	CC	CC	CC	CC	CC	CT	CC	CC	CT	CC	CT	CC	CC	CC	CT	CT	CT	CC	CC	CC	CT	CT	CC	CC	CC	CC	CC	CC	CC	CC	CC	CT	CC	CC	CC	CC	CC	CC	CC	CC
chr14_12676044_A_G	14	12676044	GG	GG	AG	GG	GG	GG	GG	GG	GG	GG	GG	GG	AA	AG	GG	AG	GG	AG	AG	GG	GG	AG	AA	AG	GG	AG	GG	AG	AG	AG	GG	GG	AG	GG	GG	GG	GG	GG	AG	AG	GG	GG	GG	GG	GG	GG	GG
chr14_12696610_A_G	14	12696610	AA	AA	AG	AA	AA	AG	AA	AG	AG	AA	AA	AA	AA	AA	AG	AA	AG	AA	AA	AG	AA	AA	AA	AA	AG	AA	GG	AA	AA	AA	AG	AG	AA	AG	AA	AG	AA	AA	AG	AG	AG	AG	AA	AA	GG	AA	AG
chr14_12736758_A_C	14	12736758	CC	CC	CC	CC	CC	CC	CC	CC	CC	CC	CC	CC	AC	AC	CC	CC	CC	AC	AC	CC	CC	CC	AC	CC	CC	AC	CC	AC	CC	AC	CC	CC	AC	CC	CC	CC	AA	AC	CC	AC	CC	CC	CC	CC	CC	CC	CC
chr14_1294781_C_T	14	1294781	TT	CC	CT	CT	CT	CT	CT	TT	TT	CT	TT	CT	CT	CT	CT	TT	TT	TT	CC	CT	CT	CT	CC	CT	CT	CC	CT	CT	TT	CT	TT	CC	CC	CT	TT	CC	TT	CT	CT	CT	CT	TT	CT	CC	TT	CC	CC
chr14_13171773_A_G	14	13171773	AA	AA	AG	AG	AG	AG	AA	AG	GG	AA	AA	AA	AA	AA	AG	AA	AG	AA	AG	GG	AA	AA	AA	AG	GG	AA	GG	AA	AA	AA	AG	GG	AG	AG	AA	AG	AA	AA	AG	AG	AA	GG	AG	AA	GG	AA	AG
chr14_13205306_C_T	14	13205306	CT	CT	CT	CT	CT	CT	CT	CT	CC	TT	CT	TT	TT	TT	CT	TT	CT	CT	CT	CC	TT	TT	TT	CT	CC	TT	CC	CT	TT	TT	CT	CC	CT	CT	CT	CT	CC	CT	CT	CT	CT	CC	CT	TT	CC	TT	CT
chr14_13229114_A_G	14	13229114	AA	AA	AG	AG	AG	AG	AA	AG	GG	AA	AA	AA	AA	AA	AG	AA	AG	AG	AG	GG	AA	AA	AA	AG	GG	AA	GG	AG	AA	AA	AG	GG	AG	AG	AA	AG	GG	AG	AG	AG	AA	GG	AG	AA	GG	AA	AG
chr14_13346865_C_T	14	13346865	CT	CC	CC	CT	CT	CC	CC	CT	CT	CC	CC	CC	CC	CC	CT	CC	CC	CT	CT	CT	CC	CC	CC	CT	CT	CC	CC	CT	CC	CC	CC	TT	CT	CC	CC	CT	TT	CC	CC	CT	CT	CT	TT	CT	CC	CC	CC
chr14_1370415_C_T	14	1370415	CC	CC	CC	CC	CC	CT	CC	CC	CC	CC	CC	CC	CT	CT	CC	CC	CC	CC	TT	CC	CC	CC	TT	CT	CT	TT	CT	CT	CC	CT	CC	CT	CT	CC	CC	CC	CC	CC	CT	CT	CC	CC	CC	CC	CC	CC	CC
chr14_1372121_C_T	14	1372121	CT	CC	CT	CC	CC	CT	CC	TT	TT	CT	CC	TT	CC	CC	CC	CT	TT	TT	CC	CT	CC	CT	CC	CT	CT	CC	CT	CC	CC	CT	CT	CC	CC	CT	CC	CC	0	CT	CT	CT	TT	CT	CT	CT	TT	CT	CC
chr14_13903402_A_G	14	13903402	GG	GG	GG	GG	GG	AG	GG	GG	GG	GG	GG	GG	GG	GG	GG	AG	GG	GG	GG	GG	AG	AG	GG	GG	GG	GG	GG	GG	GG	GG	GG	GG	GG	GG	GG	GG	GG	GG	GG	GG	GG	GG	GG	GG	GG	GG	GG
chr14_13904110_A_G	14	13904110	GG	GG	GG	GG	GG	GG	GG	GG	GG	GG	GG	GG	AG	AG	GG	GG	GG	GG	AG	GG	GG	GG	AG	GG	GG	AG	GG	GG	GG	AG	GG	GG	AG	GG	GG	GG	GG	GG	GG	AG	GG	GG	GG	GG	GG	GG	GG
chr14_1391555_A_G	14	1391555	AG	AA	AG	AA	AA	AA	AG	AA	AA	AA	GG	AA	AG	AA	AG	AG	AA	AA	AA	AA	AG	AG	AA	AA	AA	AA	AA	AA	GG	AA	AA	AA	AG	AA	GG	AA	AA	AA	AA	AA	AA	AA	AA	AA	AA	AA	AA
chr14_13931201_A_C	14	13931201	CC	CC	CC	CC	AC	CC	CC	CC	CC	AC	AC	AA	CC	CC	CC	CC	CC	CC	CC	CC	CC	CC	CC	CC	CC	AC	CC	CC	CC	AC	AC	CC	CC	AC	AC	CC	CC	AC	CC	CC	CC	CC	CC	CC	CC	AA	CC
chr14_14036048_A_C	14	14036048	AA	AA	AA	AA	AA	AA	AA	AA	AA	AA	AA	AA	AC	AC	AA	AA	AA	AA	AC	AA	AA	AA	AC	AA	AA	AC	AA	AA	AA	AC	AA	AA	AC	AA	AA	AA	AA	AA	AA	AC	AA	AA	AA	AA	AA	AA	AA
chr14_14067741_A_C	14	14067741	CC	CC	AC	AC	AC	AA	CC	AC	AA	CC	CC	CC	CC	CC	AA	AC	AC	AC	AC	AA	AC	AC	CC	AC	AA	CC	AA	AA	CC	CC	AC	AA	AC	AC	CC	AA	AA	CC	AC	AC	CC	AA	AA	AC	AA	CC	AC
chr14_14085672_A_G	14	14085672	AG	AA	AG	AG	AG	GG	AA	AG	GG	AA	AG	AA	AG	AG	GG	AG	AG	AG	GG	GG	AG	AG	AG	AG	GG	AG	GG	GG	AA	AG	AG	GG	GG	AG	AA	GG	GG	AG	AG	GG	AG	GG	GG	AG	GG	AA	AG
chr14_1432498_C_T	14	1432498	CC	CC	CT	CC	CC	TT	CC	CT	CC	CC	CC	CC	CT	CC	CC	CC	CC	CC	CC	CC	CC	CC	TT	CC	CT	TT	CT	CT	CC	CT	CT	CT	CC	CT	CC	CC	CC	CC	CT	CT	CC	CC	CC	CC	CT	CC	CC
chr14_1467074_C_T	14	1467074	CC	CT	CT	CC	TT	CT	CT	CC	TT	CC	CC	CC	TT	TT	CT	CT	CT	TT	TT	CT	CT	CT	TT	CT	CC	TT	TT	CT	TT	TT	CT	TT	CT	CT	CT	CT	CT	CT	CC	TT	CC	TT	TT	CC	CT	CC	CC
chr14_1467127_A_G	14	1467127	GG	AG	AG	GG	AG	GG	AG	GG	AA	GG	GG	GG	AG	AG	AG	AG	AG	AG	GG	AG	GG	AG	GG	AG	GG	GG	AG	GG	AA	AG	AG	AG	GG	AG	GG	AG	GG	AG	GG	AG	GG	AG	AA	GG	AG	GG	GG
chr14_1467830_C_T	14	1467830	TT	TT	TT	TT	TT	CT	TT	TT	TT	TT	TT	TT	CT	CT	TT	TT	TT	TT	CC	TT	TT	TT	CC	TT	TT	CC	CT	CT	TT	CT	TT	CT	CT	TT	TT	TT	TT	TT	TT	CT	TT	TT	TT	TT	TT	TT	TT
chr14_14747654_A_G	14	14747654	AG	GG	AG	GG	AG	GG	GG	GG	GG	AG	AA	AA	AG	GG	GG	AG	GG	AG	GG	GG	AG	AG	AG	AG	GG	AG	GG	GG	AG	AG	AG	GG	GG	AG	AG	GG	GG	AG	AG	GG	GG	GG	GG	GG	GG	AA	GG
chr14_14767391_C_T	14	14767391	CT	CC	CT	CC	CT	CC	CC	CC	CC	CT	TT	TT	CT	CC	CC	CT	CC	CT	CC	CC	CT	CT	CT	CT	CC	CT	CC	CC	CT	CT	CT	CC	CC	CT	CT	CC	CC	CT	CT	CC	CC	CC	CC	CC	CC	TT	CC
chr14_14836595_C_T	14	14836595	CC	CC	CC	CC	CC	CT	CC	CC	CC	CC	CC	CC	CC	CC	CC	CC	CC	CC	CC	CC	CC	CC	CC	CT	CC	CC	CC	CC	CC	CC	CC	CC	CC	CC	CC	CC	CC	CC	CC	CC	CC	CC	CC	CC	CC	CC	CC
chr14_14849764_C_T	14	14849764	CC	CT	CT	CT	CT	CT	TT	CT	TT	CC	CC	CC	CT	CT	TT	CC	CT	CC	TT	TT	CC	CC	CT	CT	TT	CT	TT	CT	CC	CT	CT	TT	TT	CT	CT	TT	CC	CC	CT	TT	CC	TT	TT	CT	TT	CC	CT
chr14_14855310_C_T	14	14855310	TT	TT	TT	TT	CT	TT	TT	TT	TT	CT	CT	CC	TT	TT	TT	TT	TT	TT	TT	TT	CT	TT	TT	TT	TT	CT	TT	TT	TT	CT	CT	TT	TT	CT	CT	TT	TT	CT	TT	TT	TT	TT	TT	TT	TT	CC	TT
chr14_14862905_C_T	14	14862905	CT	CT	CC	CT	CT	CC	CC	CT	CC	TT	CT	TT	CC	CT	CC	CC	CT	CT	CC	CC	CT	CC	CC	CC	CC	CT	CC	CT	CT	CT	CT	CC	CC	CT	CT	CC	TT	TT	CC	CC	TT	CC	CC	CT	CC	TT	CT
chr14_1492358_A_G	14	1492358	GG	GG	GG	GG	GG	GG	GG	GG	AA	GG	GG	GG	AG	AG	GG	AG	AG	AG	GG	AG	GG	GG	GG	AG	GG	GG	AG	GG	AA	AG	AG	GG	GG	GG	GG	GG	AG	AG	GG	AG	GG	AG	AG	GG	AG	GG	GG
chr14_1527129_A_G	14	1527129	AG	GG	GG	GG	GG	GG	AG	GG	AA	GG	AG	GG	AG	GG	GG	AG	AG	AG	GG	GG	GG	GG	GG	AG	GG	GG	AG	GG	AA	AG	GG	GG	AG	GG	GG	GG	GG	AG	GG	AG	GG	AG	AG	GG	AG	GG	GG
chr14_152994_G_T	14	152994	GT	GT	GT	GT	GT	TT	GT	GT	GT	GT	TT	GT	TT	GT	GG	TT	GT	GT	TT	GG	GT	GG	TT	TT	TT	GT	GG	TT	TT	GT	TT	TT	GT	GT	GT	GT	TT	TT	TT	GT	GT	GT	GT	GT	GT	GT	GT
chr14_1554116_G_T	14	1554116	GG	TT	GT	GG	TT	GT	GT	GG	TT	GG	GT	GT	TT	TT	GT	TT	GT	TT	TT	GT	GG	GT	TT	TT	GT	TT	TT	TT	TT	TT	GT	TT	GT	GT	TT	GT	TT	GT	GT	TT	GT	TT	TT	GT	GT	GT	GG
chr14_1562032_G_T	14	1562032	GG	GT	GG	GG	GG	GG	GG	GG	GG	GG	GG	GG	GG	TT	GG	GG	GG	GG	TT	GT	GG	GG	GG	GT	GT	GG	GG	GG	GG	GG	GT	GG	GT	GG	GG	GG	GG	GG	GT	GG	GG	GG	GG	GG	GG	GG	GG
chr14_15712973_C_T	14	15712973	CT	TT	TT	TT	TT	CT	TT	TT	TT	TT	CT	TT	TT	TT	TT	CT	TT	TT	TT	TT	CT	CT	TT	TT	TT	TT	TT	TT	TT	TT	TT	TT	TT	TT	TT	TT	0	TT	TT	TT	TT	TT	TT	TT	TT	TT	TT
chr14_15713036_C_T	14	15713036	CC	CT	CC	CC	CT	CT	TT	CC	CC	CT	CT	TT	CC	CC	CC	CC	CC	CC	CC	CC	CT	CC	CC	CT	CT	CT	CC	CC	CC	CT	CT	CT	CC	CT	TT	CC	CC	CT	CC	CT	CC	CT	CC	CC	CC	TT	CC
chr14_15871205_C_T	14	15871205	CC	CC	CC	CC	CT	CC	CC	CC	CC	CT	CT	TT	CC	CC	CC	CC	CC	CC	CC	CC	CT	CC	CC	CC	CC	CT	CC	CC	CC	CT	CT	CC	CC	CT	CT	CC	CC	CT	CC	CC	CC	CC	CC	CC	CC	TT	CC
chr14_15873987_C_T	14	15873987	TT	CT	CC	CT	CT	CT	CC	CT	CC	TT	TT	TT	CC	CT	CC	CT	CT	CT	CC	CC	TT	CT	CC	CC	CC	CT	CC	CT	CT	CT	CT	CC	CC	CT	CT	CC	TT	TT	CC	CC	TT	CC	CC	CT	CC	TT	CT
chr14_15878698_A_G	14	15878698	GG	GG	GG	GG	GG	AG	GG	GG	GG	GG	GG	GG	GG	GG	GG	AG	GG	GG	GG	GG	AG	AG	GG	GG	GG	GG	GG	GG	GG	GG	GG	GG	GG	GG	GG	GG	GG	GG	GG	GG	AG	GG	GG	GG	GG	GG	GG
chr14_15999116_C_T	14	15999116	CC	CC	CC	CC	CT	CC	CC	CC	CC	CT	TT	TT	CC	CC	CC	CC	CC	CC	CC	CC	CT	CC	CC	CC	CC	CT	CC	CC	CC	CT	CT	CC	CC	CT	CT	CC	0	TT	CC	CC	CC	CC	CC	CC	CC	TT	CC
chr14_15999269_C_T	14	15999269	TT	CT	CC	CT	CT	CC	CC	CC	CC	TT	TT	TT	CC	CT	CC	CC	CT	CT	CC	CC	CT	CC	CC	CC	CC	CT	CC	CT	CT	CT	CT	CC	CC	CT	CT	CC	TT	TT	CC	CC	CT	CC	CC	CC	CC	TT	CT
chr14_16019192_C_T	14	16019192	CT	TT	TT	TT	CT	TT	TT	TT	TT	CT	CC	CC	TT	TT	TT	TT	TT	CT	TT	TT	CT	TT	TT	TT	TT	CT	TT	CT	TT	CT	CT	TT	TT	CT	CT	TT	CC	CC	TT	TT	CT	TT	TT	TT	TT	CC	TT
chr14_16049225_A_G	14	16049225	AG	AA	AA	AA	AG	AA	AA	AA	AA	AG	GG	GG	AA	AA	AA	AA	AA	AG	AA	AA	AG	AA	AA	AA	AA	AG	AA	AG	AA	AG	AG	AA	AA	AG	AG	AA	AG	AG	AA	AA	AG	AA	AA	AA	AA	GG	AA
chr14_16072388_A_G	14	16072388	AG	GG	GG	GG	AG	GG	GG	GG	GG	AG	AA	AA	GG	GG	GG	GG	GG	AG	GG	GG	AG	GG	GG	GG	GG	AG	GG	GG	GG	AG	AG	GG	GG	AG	AG	GG	0	AG	GG	GG	AG	GG	GG	GG	GG	AA	GG
chr14_16119235_A_G	14	16119235	AA	AG	GG	AG	AG	AG	GG	AG	GG	AA	AA	AA	GG	AG	GG	AG	AG	AG	GG	GG	AA	AG	GG	GG	GG	AG	GG	AG	AG	AG	AG	GG	GG	AG	AG	GG	AA	AA	GG	GG	AA	GG	GG	AG	GG	AA	AG
chr14_16120442_A_G	14	16120442	AG	AG	GG	AG	GG	GG	GG	AG	GG	AG	GG	GG	GG	AG	GG	GG	AG	GG	GG	GG	GG	GG	GG	GG	GG	GG	GG	GG	AG	GG	GG	GG	GG	GG	GG	GG	GG	GG	GG	GG	AG	GG	GG	AG	GG	GG	AG
chr14_1647865_A_G	14	1647865	AA	AG	GG	AA	AG	AG	AG	AG	AA	AG	AG	AA	AA	AA	GG	AG	AA	AA	AA	AA	AA	AG	AA	AA	AG	AA	AA	AA	AA	AA	AG	AG	AA	GG	GG	GG	AA	AA	AG	AA	AA	AA	AG	AA	AG	AA	AG
chr14_16519338_C_T	14	16519338	CT	CT	CC	CT	CT	CT	CC	CT	CC	TT	CT	TT	CC	CT	CC	CT	CT	CT	CC	CC	TT	CT	CC	CC	CC	CT	CC	CT	CT	CT	CT	CC	CC	CT	CT	CC	TT	TT	CC	CC	TT	CC	CC	CT	CC	TT	CT
chr14_16581536_C_T	14	16581536	CT	CT	TT	CT	TT	CT	TT	CT	TT	CT	TT	TT	TT	CT	TT	CT	CT	TT	TT	TT	CC	CT	TT	TT	TT	TT	TT	TT	CT	TT	TT	TT	TT	TT	TT	TT	TT	TT	TT	TT	CC	TT	TT	CT	TT	TT	CT
chr14_1658375_C_T	14	1658375	TT	CT	CT	TT	CT	CT	CT	CT	CT	CT	TT	TT	CT	TT	CC	CT	TT	CT	TT	TT	TT	TT	TT	CT	CT	TT	TT	TT	CC	TT	CT	CT	TT	CC	TT	CC	TT	TT	CT	TT	TT	CT	CC	TT	CT	TT	CT
chr14_16795032_A_C	14	16795032	CC	CC	CC	CC	CC	CC	CC	CC	CC	CC	CC	CC	CC	CC	CC	CC	CC	CC	CC	CC	CC	CC	CC	AC	AC	CC	CC	CC	CC	CC	CC	AC	CC	CC	CC	CC	CC	CC	CC	AC	CC	AC	CC	CC	CC	CC	CC
chr14_17294025_C_T	14	17294025	CT	CT	TT	CT	TT	CT	TT	CT	TT	CT	TT	TT	TT	CT	TT	CT	CT	TT	TT	TT	CC	CT	TT	TT	TT	TT	TT	TT	CT	TT	TT	TT	TT	TT	TT	TT	TT	TT	TT	TT	CC	TT	TT	CT	TT	TT	CT
chr14_17377840_G_T	14	17377840	GG	GG	GG	GT	GT	GT	GG	GT	GG	GT	GT	TT	GG	GG	GG	GT	GG	GG	GG	GG	TT	GT	GG	GG	GG	GT	GG	GG	GG	GT	GT	GG	GG	GT	GT	GG	GG	GT	GG	GG	TT	GG	GG	GT	GG	TT	GG
chr14_17441587_G_T	14	17441587	GG	GT	GG	GG	TT	GT	TT	GG	GG	GT	GT	TT	GT	GT	GG	GG	GG	GG	GT	GG	GG	GG	GT	GG	GT	TT	GG	GG	GG	TT	GT	GG	GT	GT	TT	GG	GG	GT	GG	GT	GG	GG	GG	GG	GG	TT	GG
chr14_17451772_G_T	14	17451772	TT	GT	TT	TT	GG	GT	GG	TT	TT	GT	GT	GG	GT	GT	TT	TT	TT	TT	GT	TT	TT	TT	GT	TT	GT	GG	TT	TT	TT	GG	GT	TT	GT	GT	GG	TT	TT	GT	TT	GT	TT	TT	TT	TT	TT	GG	TT
chr14_17454496_G_T	14	17454496	GT	TT	TT	GT	TT	TT	TT	TT	TT	TT	GT	TT	TT	TT	TT	GT	TT	TT	TT	TT	GG	GT	TT	TT	TT	TT	TT	TT	TT	TT	TT	TT	TT	TT	TT	TT	TT	GT	TT	TT	TT	TT	TT	TT	TT	TT	TT
chr14_17609078_A_G	14	17609078	GG	GG	GG	GG	AG	AG	GG	GG	AG	AG	AG	AA	GG	GG	GG	GG	GG	GG	AG	AG	GG	GG	GG	AG	AG	AG	GG	GG	GG	AG	AG	AA	AG	AG	AG	GG	GG	AG	GG	AG	GG	AG	AG	GG	GG	AA	GG
chr14_17633038_C_T	14	17633038	CC	CC	CT	CC	CC	CC	CC	CT	CT	CC	CC	CC	CC	CC	TT	CC	CT	CC	CC	CT	CC	CC	CC	CC	CT	CC	TT	CT	CC	CC	CT	CC	CC	CT	CC	TT	CC	CC	CT	CC	CC	CT	CT	CT	TT	CC	CT
chr14_17784189_A_G	14	17784189	GG	GG	AG	GG	AG	AA	GG	AG	AA	GG	GG	GG	AG	AG	AA	GG	AG	GG	AA	AA	AG	GG	AG	AG	AA	AG	AA	AG	GG	AG	AG	AA	AA	AG	GG	AA	GG	GG	AG	AA	AG	AA	AA	AG	AA	GG	AG
chr14_17794914_A_G	14	17794914	AG	AA	AG	AA	AG	GG	AA	AG	GG	AG	AA	AG	AG	AG	GG	AA	AG	AG	GG	GG	AG	AA	AG	AG	GG	AG	GG	GG	AA	AG	AG	GG	GG	AG	AA	GG	GG	AG	AG	GG	AG	GG	GG	AG	GG	AA	AG
chr14_17840144_G_T	14	17840144	GT	TT	GT	TT	GT	GG	TT	GT	GG	GT	TT	GT	GT	GT	GG	TT	GT	GT	GG	GG	GT	TT	GT	GT	GG	GT	GG	GG	TT	GT	GT	GG	GG	GT	TT	GG	GG	GT	GT	GG	GT	GG	GG	GT	GG	TT	GT
chr14_17862913_A_G	14	17862913	AA	AG	GG	AA	GG	GG	GG	AG	GG	AA	AG	0	GG	AG	GG	AG	AG	AG	GG	GG	AA	AG	GG	GG	GG	GG	GG	AG	AG	GG	GG	GG	GG	GG	GG	GG	AA	AG	GG	GG	AA	GG	GG	AG	GG	GG	AG
chr14_17863750_G_T	14	17863750	TT	TT	TT	GT	TT	TT	TT	TT	TT	TT	TT	TT	TT	TT	TT	GT	TT	TT	TT	TT	0	GT	TT	TT	TT	TT	TT	TT	TT	TT	TT	TT	TT	TT	TT	TT	0	TT	TT	TT	TT	TT	TT	TT	TT	TT	TT
chr14_17873409_C_T	14	17873409	CT	CT	CC	TT	CC	CC	CC	CT	CT	CT	CT	CC	CC	CT	CC	CT	CT	CT	CT	CT	TT	CT	CC	CC	CC	CC	CC	CT	CT	CC	CC	CT	CT	CC	CC	CC	TT	CT	CC	CC	TT	CT	CC	CT	CC	CC	CT
chr14_17887595_C_T	14	17887595	TT	CT	CC	TT	CC	CC	CC	CT	CC	TT	CT	CT	CC	CT	CT	CT	CT	CC	CC	CC	TT	CT	CC	CC	CC	CC	CC	CC	CT	CC	CC	CC	CC	CC	CC	CC	CC	CC	CC	CC	CT	CC	CC	CT	CC	CC	CT
chr14_179284_A_G	14	179284	GG	AA	AA	AA	AA	AA	AG	AG	AA	AG	AG	AG	AA	AA	AA	AA	GG	AA	AA	AG	AG	AG	AA	AA	AA	AA	AA	AG	GG	AA	AA	AG	AG	AA	AG	AA	GG	AG	AA	AA	AA	AA	AA	AA	AG	AG	AA
chr14_1796023_G_T	14	1796023	TT	GT	GT	TT	GT	GT	GT	GT	GT	TT	TT	TT	GT	TT	GT	GT	TT	GT	TT	TT	TT	TT	TT	GT	GT	TT	TT	TT	GG	TT	GT	GT	TT	GG	GT	GT	TT	TT	GT	TT	TT	GT	GG	TT	GT	TT	TT
chr14_17998639_A_C	14	17998639	AC	AA	AA	AA	AC	AA	AA	AA	AA	AC	AC	CC	AA	AA	AC	AA	AA	AA	AA	AA	AC	AA	AA	AA	AA	AC	AC	AA	AA	AC	AC	AA	AA	AC	AC	AA	AA	AC	AA	AA	AA	AA	AA	AA	AA	CC	AA
chr14_18006250_C_T	14	18006250	CT	CT	CT	CT	TT	TT	TT	CT	TT	CT	CT	TT	CT	CT	TT	CT	CT	CT	TT	TT	TT	CT	CT	CT	TT	TT	TT	TT	CC	TT	TT	TT	TT	TT	TT	TT	TT	TT	CT	TT	CT	TT	TT	CT	TT	TT	CT
chr14_18049521_A_G	14	18049521	AG	AG	AG	AG	GG	GG	GG	AG	GG	AG	AG	GG	AG	AG	GG	AG	AG	AG	GG	GG	GG	AG	AG	AG	GG	GG	GG	GG	AA	GG	GG	GG	GG	GG	GG	GG	GG	GG	AG	GG	AA	GG	GG	AG	GG	GG	AG
chr14_18243153_G_T	14	18243153	TT	GT	GT	GT	GG	TT	GG	GT	GG	TT	GT	GT	GT	GT	GT	GT	GT	TT	GG	GG	GT	GT	GT	GT	GG	GG	GG	GT	TT	GG	GG	GG	GG	GG	GG	GG	TT	GT	GT	GG	TT	GG	GG	GT	GG	GG	GT
chr14_18253784_A_G	14	18253784	AA	AA	AA	AA	AA	AA	AA	AA	AG	AA	AA	AA	AA	AA	AA	AA	AA	AA	AG	AG	AA	AA	AA	AA	AA	AA	AA	AA	AA	AA	AA	AG	AG	AA	AA	AA	AA	AA	AA	AA	AA	AG	AA	AA	AA	AA	AA
chr14_18256126_A_G	14	18256126	AA	AG	AG	AG	GG	GG	GG	GG	GG	AA	GG	AG	AG	AG	AG	AG	AG	AA	GG	GG	AG	AG	AG	AG	GG	GG	GG	AG	AA	GG	GG	GG	GG	GG	GG	GG	AA	GG	AG	GG	AG	GG	GG	GG	GG	GG	AG
chr14_18306660_A_G	14	18306660	GG	AG	AG	GG	AA	AA	AA	AA	AA	GG	AA	AG	AG	AG	AG	GG	AG	AG	AA	AA	GG	GG	AG	AG	AA	AA	AA	AA	GG	AA	AA	AA	AA	AA	AA	AA	AA	AA	AG	AA	AA	AA	AA	AA	AA	AA	AG
chr14_1837041_C_T	14	1837041	CT	CT	CT	CC	CT	TT	CC	TT	CT	CT	CC	TT	CT	TT	CC	CC	TT	CT	TT	TT	CT	CT	TT	CT	TT	TT	TT	TT	CC	TT	TT	CT	CT	CT	CC	CC	TT	CT	TT	TT	TT	CT	CC	CC	TT	CC	CC
chr14_18384691_C_T	14	18384691	CC	CC	CT	CC	CT	CC	CC	CC	CC	CC	CC	CC	CT	CT	CC	CC	CT	CC	CT	CC	CC	CC	CT	CT	CC	CT	CT	CC	CC	CT	CC	CT	CT	CC	CC	CC	CC	CC	CC	TT	CC	CC	CT	CC	CT	CC	CC
chr14_1866638_A_G	14	1866638	AG	AG	AA	AA	AG	AG	AA	AG	AA	AG	AA	GG	AG	GG	AA	AA	AG	AA	GG	GG	AG	AG	GG	AG	AG	GG	AG	AG	AA	AG	AG	AG	AG	AA	AA	AA	AA	AA	AG	AG	AG	AG	AA	AA	AA	AA	AA
chr14_18911273_C_T	14	18911273	CC	CC	CC	CC	CC	CC	CC	CC	CT	CC	CC	CC	CC	CC	CC	CT	CT	CC	CT	CT	CT	CC	CC	CC	CC	CC	CT	CC	CC	CC	CC	TT	CT	CC	CC	CC	CC	CC	CC	CT	CC	CT	CT	CC	CT	CC	CC
chr14_18999008_A_C	14	18999008	CC	CC	AC	AC	AC	AC	CC	CC	CC	CC	CC	CC	AC	AC	CC	AC	AC	CC	AC	CC	CC	CC	AC	AC	AC	AC	AC	CC	CC	AC	CC	AC	AC	CC	CC	CC	CC	CC	CC	AA	CC	CC	AC	CC	AC	CC	CC
chr14_19049140_C_T	14	19049140	TT	TT	CT	TT	TT	TT	TT	TT	TT	TT	TT	TT	CT	TT	TT	CT	TT	CC	TT	TT	CT	CT	CT	CT	TT	TT	TT	TT	CT	TT	TT	TT	TT	TT	TT	TT	0	TT	CT	TT	TT	TT	TT	TT	TT	TT	TT
chr14_19085083_C_T	14	19085083	TT	TT	CT	CT	CT	CT	TT	TT	TT	TT	TT	TT	CT	CT	TT	CT	CT	TT	CT	TT	TT	TT	CT	CT	CT	CT	CT	TT	TT	CT	TT	CT	CT	TT	TT	TT	TT	TT	TT	CC	TT	TT	CT	TT	CT	TT	TT
chr14_19172129_C_T	14	19172129	TT	CT	CT	CT	CT	CT	CT	CT	CC	CT	TT	TT	CT	CT	CT	CT	CT	CT	CC	CC	TT	CT	CT	CT	CC	CT	CT	CC	TT	CT	CT	CC	CC	CT	CT	CC	CC	CT	CT	CC	TT	CC	CC	CT	CC	TT	CT
chr14_1930283_A_G	14	1930283	AA	AG	AG	AA	AG	GG	GG	AG	AA	AG	AG	AA	AG	AA	GG	AG	AA	AG	AA	AA	AA	AA	GG	AG	GG	GG	AG	GG	AA	AG	GG	GG	AA	GG	GG	GG	GG	AA	GG	AG	AA	AA	AG	AA	AG	AA	AG
chr14_19379880_C_T	14	19379880	CT	CC	TT	CC	TT	CC	CC	CT	CT	CT	CT	TT	TT	CT	CT	TT	CT	CT	CT	CT	TT	CT	TT	CT	CT	TT	TT	CT	CT	TT	TT	CC	CT	TT	CT	TT	CC	CT	TT	CT	CC	CT	TT	CT	TT	TT	CT
chr14_19587586_A_G	14	19587586	AA	AA	AA	AG	AA	AG	AA	AA	AG	AA	AA	AA	AA	AA	AA	AA	AA	AA	AG	AG	AA	AA	AA	AG	AG	AA	AA	AA	AA	AA	AA	GG	AG	AA	AA	AA	AA	AA	AA	AG	AA	AG	AA	AA	AA	AA	AA
chr14_19612095_A_G	14	19612095	GG	AG	AA	AG	AA	AG	AG	AA	AA	AG	AA	AG	AA	AG	AG	AA	AG	AA	AA	AA	AA	AG	AA	AA	AA	AA	AA	AA	AG	AA	AA	AA	AA	AA	AA	AA	0	AA	AA	AA	AG	AA	AA	AA	AA	AA	AA
chr14_19749796_C_T	14	19749796	CT	CT	CC	TT	CC	CC	CT	CC	CT	CT	CC	CC	CC	CT	CC	CC	TT	CT	CT	CT	CC	CC	CC	CT	CC	CC	CT	CC	CT	CC	CC	CT	CT	CC	CC	CC	TT	CC	CC	CC	CC	CT	CT	CC	CT	CC	CC
chr14_19753281_A_G	14	19753281	AG	AG	GG	AA	GG	GG	AG	GG	AG	AG	GG	GG	GG	AG	GG	GG	AA	GG	AG	AG	GG	GG	GG	AG	GG	GG	AG	GG	AG	GG	GG	AG	AG	GG	GG	GG	0	GG	GG	GG	GG	AG	AG	GG	AG	GG	GG
chr14_20009842_A_G	14	20009842	GG	GG	AA	AG	AA	AA	GG	GG	AG	GG	AG	AG	AA	AG	AG	AA	AG	AG	AA	AG	AA	AA	AA	AA	AG	AA	AA	GG	AG	AA	AG	AA	AA	AG	AG	GG	GG	AG	AG	AA	GG	AG	AG	GG	AG	AA	GG
chr14_20093206_C_T	14	20093206	TT	CT	CT	TT	CC	TT	CT	CT	TT	TT	CT	TT	TT	TT	TT	CT	TT	TT	TT	TT	CT	CT	TT	TT	TT	CT	TT	TT	TT	CT	TT	TT	TT	TT	CC	TT	TT	TT	TT	TT	CT	TT	TT	CT	TT	CT	CT
chr14_20095308_A_G	14	20095308	AA	AG	AG	AA	GG	AA	AG	AG	AA	AA	AG	AA	AA	AA	AA	AG	AA	AA	AA	AA	AG	AG	AA	AA	AA	AG	AA	AA	AA	AG	AA	AA	AA	AA	GG	AA	AA	AA	AA	AA	AG	AA	AA	AG	AA	AG	AG
chr14_20105104_A_C	14	20105104	AC	AC	CC	AA	CC	AC	AC	CC	AC	AC	CC	CC	AC	AA	CC	CC	AA	AC	AA	AC	CC	CC	AC	AC	AC	CC	AC	AC	AC	CC	CC	AA	AA	CC	AC	CC	CC	AC	CC	AA	CC	AC	AC	CC	AC	CC	CC
chr14_2014338_A_G	14	2014338	AG	AG	AA	AA	GG	AA	GG	AG	AG	GG	AG	GG	AG	GG	0	GG	AG	AG	GG	GG	AG	AG	AA	AG	AA	AA	AA	AA	GG	AA	AG	AG	AG	AG	GG	GG	AA	AA	AA	AA	AG	GG	GG	AA	AA	AA	AG
chr14_20194748_A_G	14	20194748	GG	GG	AG	GG	GG	AG	GG	AG	GG	GG	AG	GG	AG	GG	GG	AG	GG	GG	GG	GG	AG	AG	AG	AG	GG	GG	GG	GG	AG	GG	GG	GG	GG	GG	GG	GG	GG	GG	AG	GG	AG	GG	GG	AG	GG	GG	AG
chr14_20219365_C_T	14	20219365	CC	CT	CT	CC	TT	CT	CT	CC	CT	CC	CC	CC	CT	CT	CC	CT	CT	CT	TT	CT	CT	CC	CT	CC	CT	CT	CT	CC	CC	CT	CC	TT	TT	CC	TT	CC	CC	CC	CC	TT	CC	CT	CT	CC	CT	CT	CC
chr14_2034941_A_G	14	2034941	AA	AA	AA	AG	AG	AA	AG	AA	AG	AG	AG	AA	AA	AA	AG	AG	AG	AA	AA	AA	AG	AA	AA	AA	AA	AA	AG	AA	AA	AG	AG	AG	AA	AA	GG	AG	AA	GG	AA	AG	AG	AA	AA	GG	AG	GG	GG
chr14_20412917_C_T	14	20412917	CT	CT	CC	CT	CC	CT	CT	CT	CT	TT	CC	CC	CC	CT	CT	CT	CT	CT	CC	CT	CT	CC	CC	CC	CT	CC	CC	TT	CT	CC	CT	CC	CC	CT	CC	TT	TT	CT	CT	CC	CC	CT	CT	CT	CT	CC	CT
chr14_20465458_C_T	14	20465458	CC	CT	CT	CT	CT	CT	CT	CC	CC	CC	CC	CC	CT	CC	CC	CT	CC	0	CC	CC	CC	CC	CC	CC	CT	CT	CC	CC	CC	CT	CC	CT	CC	CC	CT	CC	CC	CC	CC	CT	CC	CC	CC	CC	CC	CC	CC
chr14_20501913_A_G	14	20501913	GG	GG	AG	GG	GG	GG	GG	GG	GG	GG	AG	AG	AG	GG	GG	GG	GG	GG	GG	GG	GG	AG	AG	AG	GG	AG	AG	GG	AG	AG	AG	GG	GG	AG	GG	GG	GG	AG	AG	GG	GG	GG	GG	GG	GG	AG	GG
chr14_2063666_A_G	14	2063666	GG	GG	AA	AA	GG	AG	GG	AG	AG	GG	GG	GG	GG	GG	AG	GG	AG	AG	GG	GG	AG	AG	GG	GG	AG	GG	AG	AG	GG	AG	AG	AG	GG	AG	AG	GG	AA	AA	AG	AG	AG	GG	GG	AA	AA	AA	AG
chr14_20675721_A_G	14	20675721	AG	GG	GG	GG	GG	GG	GG	GG	GG	GG	GG	AG	GG	GG	GG	GG	AG	AG	GG	GG	GG	AG	GG	GG	GG	GG	AG	GG	GG	GG	GG	GG	GG	GG	GG	GG	GG	GG	GG	GG	GG	GG	AG	GG	AG	GG	GG
chr14_20677214_G_T	14	20677214	GG	GG	GT	GG	GT	GG	GG	GG	GT	GG	GG	GG	GG	GG	GT	GT	GG	GG	GG	GG	GG	GG	GG	GG	GG	GT	GG	GG	GG	GT	GG	GT	GG	GG	GG	GG	GG	GG	GG	GT	GG	GG	GG	GG	GG	GG	GG
chr14_20786114_G_T	14	20786114	GT	GT	TT	GG	GG	TT	GT	GG	GT	GG	GG	GG	TT	GG	GT	TT	GG	TT	GG	GT	GT	TT	GT	GT	TT	GG	GG	GG	GT	GG	GT	GG	GG	GT	GT	TT	TT	GT	TT	GG	GT	GT	GT	GT	GT	GG	GT
chr14_20838684_A_C	14	20838684	AA	AA	AC	AA	AA	AC	AA	AA	AA	AA	AA	AA	AC	AA	AA	AC	AA	AC	AA	AA	AA	AA	AA	AA	AC	AA	AA	AA	AA	AA	AA	AA	AA	AA	AA	AA	AA	AA	AA	AA	AA	AA	AA	AA	AA	AA	AA
chr14_20859812_A_G	14	20859812	GG	AG	AA	GG	AA	AG	AG	AG	AG	AG	AG	AA	AA	AG	AG	AG	AG	AA	AA	AG	AG	AA	AA	AA	AG	AA	AA	AA	AG	AA	AG	AA	AA	AG	AA	GG	AA	AA	AG	AA	AG	AG	AG	GG	AG	AA	GG
chr14_20893554_C_T	14	20893554	CC	CT	CT	CC	CC	CC	CT	CT	CC	CT	CC	CC	CT	CC	CC	CC	CC	CC	CC	CC	CC	CT	CT	CC	CC	CC	CC	CT	CT	CC	CC	CT	CC	CC	CT	CC	CC	CC	CT	CC	CC	CC	CC	CC	CC	CC	CC
chr14_20930835_G_T	14	20930835	TT	GT	GT	TT	TT	GT	GT	GT	GT	GT	TT	TT	GT	TT	GT	GT	TT	GT	TT	GT	GT	GT	GT	GT	GT	TT	TT	GT	GT	TT	GT	GT	TT	GT	GT	GG	GT	TT	GG	TT	TT	GT	GT	GT	GT	TT	GT
chr14_20980202_C_T	14	20980202	TT	TT	TT	TT	CT	TT	TT	TT	CT	TT	TT	TT	TT	TT	TT	TT	TT	CT	TT	TT	TT	TT	TT	CT	TT	CT	TT	TT	TT	CT	TT	TT	TT	TT	TT	TT	TT	TT	TT	CT	TT	TT	TT	TT	TT	TT	TT
chr14_20994480_C_T	14	20994480	CT	CT	CC	CT	CC	CT	CT	TT	CT	TT	CT	CC	CC	CT	CC	CC	CT	CC	CC	CT	CC	CT	CC	CC	CT	CC	CC	TT	CT	CC	CT	CC	CC	CT	CC	CT	CC	CC	CT	CC	CT	CT	CC	CT	CT	CC	TT
chr14_21028681_A_G	14	21028681	AG	AA	AG	AG	GG	AG	AA	AA	AA	AA	AG	GG	AG	AG	GG	GG	AA	AG	GG	AG	GG	AA	AG	GG	AG	GG	AG	AA	AA	GG	AG	AG	GG	AG	AG	AG	AA	AG	AA	GG	AA	AG	AG	AG	AA	GG	AA
chr14_21095451_A_C	14	21095451	CC	CC	AC	CC	CC	CC	CC	CC	CC	CC	AC	0	AC	CC	AC	CC	CC	CC	CC	CC	CC	AC	AC	CC	CC	AC	AC	CC	AC	AC	AC	AC	CC	AC	CC	CC	CC	AC	AC	CC	CC	CC	CC	CC	CC	AC	CC
chr14_21149703_C_T	14	21149703	TT	CT	TT	TT	CT	CT	CT	TT	TT	TT	TT	TT	TT	TT	CT	CT	TT	TT	TT	TT	CC	TT	TT	TT	TT	TT	TT	TT	TT	TT	TT	TT	TT	TT	CT	CT	TT	TT	TT	TT	TT	TT	CT	CT	TT	CT	TT
chr14_21259840_G_T	14	21259840	GG	TT	GG	TT	GG	GT	GT	GG	GT	GT	GG	GG	GG	GT	GG	GG	GG	GG	GG	GT	GG	GG	GG	GG	GT	GG	GG	GG	GT	GG	GT	GG	GG	GT	GT	GT	GG	GG	GT	GG	GG	GT	GG	GG	GT	GG	GT
chr14_21336231_C_T	14	21336231	TT	TT	CT	TT	TT	TT	TT	TT	TT	TT	TT	TT	CT	TT	TT	TT	TT	TT	TT	TT	TT	CT	CT	TT	TT	TT	TT	TT	CT	CT	TT	CT	TT	TT	TT	TT	TT	TT	CT	TT	TT	TT	TT	TT	TT	TT	TT
chr14_21436148_A_C	14	21436148	CC	CC	AC	CC	CC	CC	CC	CC	CC	CC	CC	CC	AC	CC	CC	CC	CC	CC	CC	CC	CC	AC	AC	CC	CC	CC	CC	CC	AC	AC	CC	AC	CC	CC	CC	CC	CC	CC	AC	CC	CC	CC	CC	CC	CC	CC	CC
chr14_21441912_A_G	14	21441912	AA	AA	AG	AA	AG	AG	AA	AA	AA	AA	AA	AA	AG	AA	AA	AG	AG	AG	AA	AA	AA	AA	AA	AG	AG	AG	AG	AA	AG	AG	AA	AA	AA	AA	AG	AA	AA	AA	AA	AG	AA	AA	AG	AA	AG	AA	AA
chr14_21471434_G_T	14	21471434	GT	GT	GT	TT	GT	GG	TT	GG	GG	GG	GT	GT	GT	GG	TT	GT	GT	GT	GG	GG	TT	GT	GT	GT	GG	GT	GT	GT	GT	GT	GG	GT	GG	GT	GT	GT	TT	GT	GT	GG	GG	GG	GT	GT	GG	TT	GG
chr14_21498535_C_T	14	21498535	TT	TT	CC	TT	CT	CT	TT	TT	CC	TT	CT	CC	CC	CT	CT	CT	CT	CC	CC	CC	TT	CT	CC	CC	CC	CC	CC	CT	CC	CC	CT	CC	CC	CC	CT	CT	CC	CC	CC	CC	TT	CC	CT	TT	CC	CT	CT
chr14_21534631_C_T	14	21534631	CC	CC	TT	CC	TT	CT	CC	CC	CC	CC	CC	CC	TT	CC	CC	CT	CT	CT	CC	CC	CT	CT	CT	CT	CT	CT	CT	CC	TT	TT	CC	CT	CC	CC	CT	CC	CC	CC	CT	CT	CC	CC	CT	CC	CT	CT	CC
chr14_21613512_C_T	14	21613512	CC	CC	CT	CC	CT	CT	CC	CC	CC	CC	CC	CC	CT	CC	CC	CT	CC	CT	CC	CC	CC	CC	CC	CT	CT	CT	CC	CC	CC	CT	CC	CC	CC	CC	CT	CC	CC	CC	CC	CC	CC	CC	CC	CC	CC	CC	CC
chr14_21632108_C_T	14	21632108	CT	CT	CT	CT	CT	CT	CC	TT	CT	TT	TT	CT	CT	CT	CT	CC	CC	CT	CC	CT	CT	TT	CT	CC	CT	CT	CT	TT	CT	CT	TT	CT	CC	TT	CC	CT	TT	CT	TT	CC	TT	CT	CC	CT	CT	TT	TT
chr14_21633763_C_T	14	21633763	CT	CT	CT	CT	CT	CT	CC	TT	CT	TT	TT	CT	CT	CT	CT	CC	CC	CC	CC	CT	CT	TT	CT	CC	CT	CT	CT	CT	CT	CT	TT	CT	CC	TT	CC	CT	CC	CC	TT	CC	TT	CT	CC	CT	CT	TT	TT
chr14_21666228_G_T	14	21666228	GT	GT	GT	GT	GT	GT	TT	GG	GT	GG	GG	GT	GT	GT	GT	TT	TT	TT	TT	GT	GT	GG	GT	TT	GT	GT	GT	GT	GT	GT	GG	GT	TT	GG	TT	GT	TT	TT	GG	TT	GG	GT	TT	GT	GT	GG	GG
chr14_21733593_A_G	14	21733593	AG	AG	AA	AG	AG	AG	AA	GG	AG	GG	GG	AG	AA	AG	AG	AA	AA	AA	AA	AG	AG	AG	AA	AA	AG	AG	AG	AG	AA	AA	GG	AA	AA	GG	AA	AG	AA	AA	AG	AA	GG	AG	AA	AG	AG	GG	GG
chr14_21805546_A_G	14	21805546	AG	AG	AA	AG	AG	AG	AA	GG	AG	GG	AG	AA	AA	AG	AA	AA	AA	AA	AA	AG	AG	AG	AA	AA	AG	AA	AA	GG	AA	AA	GG	AA	AA	AG	AA	AG	GG	AA	AG	AA	GG	AG	AA	AG	AG	AG	GG
chr14_21820990_A_G	14	21820990	GG	AA	AG	AG	AA	AA	AG	AG	AA	GG	AG	AA	AG	AG	AG	AG	AG	AG	AA	AA	AG	AG	AG	AA	AA	AA	AA	AA	AG	AG	AA	AG	AA	AA	AA	AG	AG	AA	AG	AA	GG	AA	AG	GG	AA	AA	AG
chr14_21855614_A_G	14	21855614	GG	GG	GG	GG	GG	GG	GG	GG	GG	GG	GG	GG	GG	GG	GG	GG	GG	GG	GG	GG	GG	GG	GG	GG	GG	GG	GG	GG	GG	GG	GG	GG	GG	GG	GG	GG	GG	GG	GG	AG	GG	GG	GG	GG	GG	GG	GG
chr14_21899158_A_G	14	21899158	AA	AA	AA	AA	AG	AA	AA	AA	AA	AA	AA	AG	AA	AG	AA	AA	AA	AA	GG	AG	AA	AA	AG	AA	AA	AG	AA	AA	AA	AG	AA	AG	GG	AA	AA	AA	AA	AA	AA	GG	AA	AG	AA	AA	AA	AA	AA
chr14_22003524_C_T	14	22003524	TT	TT	TT	TT	TT	TT	TT	TT	CT	TT	CT	CT	TT	CT	CT	TT	TT	TT	TT	CT	TT	TT	TT	TT	CT	CT	CT	TT	TT	TT	CT	TT	TT	CC	TT	CT	TT	TT	CT	TT	TT	CT	TT	TT	CT	CT	CT
chr14_22006576_A_G	14	22006576	AA	AG	GG	AG	AG	AG	AG	AG	AG	AG	AA	AG	GG	AG	AA	AG	AG	AG	GG	AG	AA	AG	GG	GG	AG	AG	AG	AG	GG	GG	AG	GG	GG	AA	GG	AA	AA	AG	AG	GG	AA	AG	AG	AA	AG	AA	AA
chr14_22187025_A_G	14	22187025	AA	AG	AA	AA	AA	AG	AA	AA	AA	AA	AA	AA	AA	AA	AA	AA	AA	AA	AA	AA	AA	AG	AA	AA	AA	AA	AA	AA	AA	AA	AA	AA	AA	AA	AA	AA	AA	AA	AA	AA	AA	AA	AA	AA	AA	AA	AA
chr14_22199913_A_G	14	22199913	AA	AG	AA	AA	AA	AG	AA	AA	AA	AA	AA	AA	AA	AA	AA	AA	AA	AA	AA	AA	AA	AG	AA	AA	AA	AA	AA	AA	AA	AA	AA	AA	AA	AA	AA	AA	AA	AA	AA	AA	AA	AA	AA	AA	AA	AA	AA
chr14_22202216_A_G	14	22202216	AA	AG	AA	AG	AG	AA	AG	AA	GG	AA	AG	AG	AA	AG	AG	AA	AG	AA	AA	AG	AA	AA	AA	AG	AG	GG	GG	AG	AG	AG	GG	AA	AA	GG	AG	AG	AA	AG	AG	AA	AA	AG	AG	AA	GG	AG	AG
chr14_22345542_A_G	14	22345542	AG	AG	AG	AG	GG	GG	GG	AA	GG	AG	AG	GG	AG	GG	GG	GG	GG	AG	GG	GG	GG	AG	AG	GG	GG	GG	GG	GG	AG	AG	GG	AG	GG	GG	GG	GG	GG	GG	AG	GG	AA	GG	GG	AG	GG	GG	AG
chr14_22371063_G_T	14	22371063	TT	GT	GT	GT	GT	TT	GT	TT	TT	TT	TT	GT	GT	GT	TT	TT	GT	GT	GG	GT	TT	TT	GG	TT	TT	GT	GT	GT	GG	GG	GT	GG	GG	TT	GT	TT	TT	TT	GT	GT	TT	GT	GT	TT	GT	TT	TT
chr14_22429622_G_T	14	22429622	GG	GG	GG	GG	GG	GT	GG	GG	GG	GG	GG	GG	GT	GG	GG	GG	GG	GG	GG	GG	GG	GG	GG	GT	GT	GG	GG	GT	GG	GG	GT	GG	GG	GG	GT	GG	GG	GG	GG	GG	GG	GG	GG	GG	GG	GG	GG
chr14_22470415_C_T	14	22470415	CT	CT	CT	CT	CC	CC	CT	TT	CC	TT	CT	CT	CT	CT	CC	CC	CC	TT	TT	CT	CC	CC	TT	CC	CC	CC	CC	CT	CT	CT	CC	TT	TT	CC	CT	CC	TT	CT	CT	CT	TT	CT	CC	CT	CC	CC	CT
chr14_22485384_G_T	14	22485384	TT	GT	GT	TT	TT	TT	GT	TT	TT	TT	TT	GT	GT	GT	TT	TT	TT	GG	GG	GT	TT	TT	GG	TT	TT	TT	TT	GT	GT	GT	TT	GG	GG	TT	GT	TT	GG	GT	GT	GT	TT	GT	TT	TT	TT	TT	TT
chr14_22528720_G_T	14	22528720	TT	TT	TT	TT	TT	GT	TT	TT	TT	GG	TT	TT	TT	TT	TT	TT	TT	TT	TT	TT	TT	TT	TT	TT	TT	TT	TT	TT	TT	TT	TT	TT	TT	TT	TT	TT	TT	TT	TT	TT	TT	TT	TT	TT	TT	TT	TT
chr14_22534912_A_G	14	22534912	GG	GG	AA	AG	AG	AG	GG	GG	AA	GG	AG	AA	AA	AA	AG	AG	AG	AG	AA	AA	GG	GG	AA	AA	AA	AA	AA	AG	AA	AA	AA	AA	AA	AA	AG	AG	GG	AG	AA	AA	GG	AA	AG	GG	AA	AG	AG
chr14_22575546_A_C	14	22575546	AC	AC	AA	CC	AC	AC	AA	CC	CC	CC	CC	AC	AA	AC	AC	AA	AC	AC	AA	AC	AC	CC	AA	CC	AC	AC	CC	CC	AC	AA	CC	AA	AA	CC	AA	AC	CC	CC	AC	AC	CC	AC	AC	AC	CC	CC	CC
chr14_22575810_A_G	14	22575810	AG	AG	GG	AA	AG	AG	GG	AA	AA	AG	AA	AG	GG	AG	AG	GG	AG	AG	GG	AG	AG	AA	GG	AA	AG	AG	AA	AA	AG	GG	AA	GG	GG	AA	GG	AG	AA	AA	AG	AG	AA	AG	AG	AG	AA	AA	AA
chr14_22675729_G_T	14	22675729	TT	TT	GT	TT	TT	GT	TT	TT	TT	TT	GT	GT	GT	GT	GT	GT	GT	TT	TT	TT	TT	TT	TT	GG	GT	GT	GG	GG	GT	TT	GT	TT	TT	GT	GT	TT	TT	TT	TT	GT	TT	TT	GT	TT	GT	TT	TT
chr14_22846045_A_C	14	22846045	CC	CC	AC	CC	CC	CC	CC	CC	CC	AC	CC	AC	AC	AA	CC	CC	CC	AC	AA	AC	CC	CC	AA	AC	CC	CC	CC	CC	AC	AC	CC	AA	AA	CC	CC	CC	CC	CC	AC	AC	CC	AC	CC	CC	CC	CC	CC
chr14_22911368_C_T	14	22911368	CT	CC	CT	CT	CT	CT	CC	TT	CT	CC	TT	CT	CT	CT	CT	CT	CT	CC	CC	CC	CC	CC	CC	CT	CT	CT	TT	CT	CT	CT	CT	CC	CC	CT	CT	CC	CC	CT	CC	CT	TT	CC	CT	CT	CT	CC	CT
chr14_23079429_A_G	14	23079429	GG	GG	GG	AG	AA	GG	GG	AG	GG	GG	AA	GG	GG	GG	AG	GG	GG	AG	GG	GG	AG	AG	GG	AG	GG	AG	AG	AA	GG	AG	AG	GG	GG	AG	GG	GG	AA	AG	GG	AG	AG	GG	GG	GG	GG	AG	AG
chr14_23114310_C_T	14	23114310	CC	CT	CT	CT	CC	CC	CC	CC	0	CT	CT	CT	CC	CT	CC	CT	CT	CC	CC	CT	CC	CT	CC	CC	CT	CT	CT	CC	CT	CC	CT	CC	CC	CT	CC	CT	CC	CT	CT	CC	CC	CT	CT	CC	TT	CC	CT
chr14_23145301_C_T	14	23145301	TT	CT	CT	CC	CT	CT	TT	TT	CT	CT	TT	CT	CT	CC	TT	TT	TT	CT	CC	CC	CT	CC	CC	CT	CT	CT	TT	CT	CT	CT	CT	CC	CC	CT	TT	CT	TT	TT	CC	CT	TT	CC	TT	TT	CT	CT	CT
chr14_23192588_C_T	14	23192588	TT	CT	TT	TT	TT	TT	TT	TT	CT	TT	TT	TT	TT	CT	TT	TT	TT	TT	TT	CT	TT	CT	TT	TT	CT	CT	TT	TT	TT	TT	CT	TT	TT	CT	TT	CT	TT	TT	CT	TT	TT	CT	TT	TT	CT	TT	CT
chr14_23216314_C_T	14	23216314	CC	CC	CC	CC	CT	CC	CC	CC	CC	CC	CC	CC	CC	CC	CC	CC	CC	CC	CC	CC	CC	CC	CC	CC	CC	CT	CC	CC	CC	CT	CT	CC	CC	CC	CC	CC	CC	CC	CC	CC	CC	CC	CC	CC	CC	CC	CC
chr14_23240069_C_T	14	23240069	CC	CC	CC	CC	CT	CC	CC	CC	CC	CC	CC	CC	CC	CC	CC	CC	CC	CC	CC	CC	CC	CC	CC	CC	CC	CT	CC	CC	CC	CT	CT	CC	CC	CC	CC	CC	CC	CC	CC	CC	CC	CC	CC	CC	CC	CC	CC
chr14_23248717_A_C	14	23248717	AC	CC	AC	CC	AC	AC	AC	AC	CC	AC	CC	CC	AC	CC	AC	AA	AC	AC	CC	CC	AC	CC	CC	AC	AC	AC	CC	AC	CC	AC	AC	CC	CC	CC	AC	AC	AA	AC	CC	CC	AC	CC	AC	AC	CC	AC	AC
chr14_23276612_A_C	14	23276612	CC	CC	AC	CC	AC	AC	CC	CC	CC	CC	CC	CC	AC	CC	CC	AC	CC	CC	CC	CC	CC	CC	CC	CC	AC	AC	CC	CC	CC	AC	AC	CC	CC	CC	AC	CC	CC	CC	CC	CC	CC	CC	CC	CC	CC	CC	CC
chr14_23316254_A_C	14	23316254	CC	CC	CC	CC	CC	AC	CC	CC	CC	CC	CC	CC	AC	CC	CC	CC	CC	CC	CC	CC	CC	CC	CC	CC	AC	CC	CC	CC	CC	CC	CC	CC	CC	CC	AC	CC	CC	CC	CC	CC	CC	CC	CC	CC	CC	CC	CC
chr14_23323355_A_G	14	23323355	GG	GG	GG	GG	GG	AG	GG	GG	AG	GG	GG	AG	AG	GG	GG	GG	AG	AG	GG	GG	GG	GG	GG	GG	AG	GG	AG	AG	AG	GG	GG	GG	GG	GG	AG	GG	AA	AA	GG	GG	GG	GG	AG	GG	AG	GG	GG
chr14_23416484_C_T	14	23416484	CC	CT	CC	CC	CC	CT	CT	CC	CC	CT	CT	CC	CC	CC	CT	CT	CC	CC	CC	CC	CT	CC	CC	CT	CC	CC	CC	CC	CC	CC	CC	CC	CC	CC	CT	CT	CC	CC	CC	CC	CC	CC	CT	CT	CC	CC	CC
chr14_23473498_A_G	14	23473498	AA	AA	AG	AA	AA	AG	AA	AA	AA	AA	GG	AA	AG	AA	AA	AG	AA	AA	AA	AA	AA	AA	AA	AA	AG	AA	AA	AA	AA	AA	AA	AA	AA	AA	AG	AA	AA	AA	AA	AA	AA	AA	AA	AA	AA	AA	AA
chr14_234981_A_G	14	234981	GG	AG	GG	GG	AG	GG	GG	GG	AG	GG	AG	0	GG	AG	GG	AG	GG	GG	AG	GG	AG	GG	AG	AG	GG	GG	GG	GG	GG	GG	AG	GG	AG	GG	AG	GG	GG	AG	GG	GG	AG	AG	AG	AG	GG	AG	GG
chr14_23573568_C_T	14	23573568	TT	TT	CT	CT	CT	CT	TT	CT	CT	TT	CT	CT	CT	TT	TT	CC	TT	TT	TT	TT	CT	TT	TT	TT	CT	CT	CT	TT	TT	CT	TT	TT	TT	CT	CT	TT	TT	CT	TT	CT	TT	TT	TT	TT	TT	CT	CT
chr14_23650030_G_T	14	23650030	TT	TT	GT	TT	GT	GT	TT	GT	TT	TT	GT	TT	TT	TT	GT	GT	TT	TT	TT	TT	TT	TT	TT	TT	TT	GG	TT	TT	TT	GT	TT	TT	TT	TT	TT	TT	TT	TT	TT	TT	GT	TT	TT	TT	TT	TT	TT
chr14_23887684_C_T	14	23887684	TT	TT	TT	TT	TT	TT	TT	CT	TT	TT	CT	TT	CT	TT	CT	TT	TT	CT	TT	TT	TT	TT	TT	TT	CT	TT	TT	TT	TT	TT	TT	TT	TT	TT	CT	TT	TT	TT	TT	TT	CT	TT	TT	TT	TT	TT	TT
chr14_23934_A_G	14	23934	AG	AA	AG	GG	AA	AG	AA	GG	AA	GG	AA	GG	AA	AA	AG	AA	AG	AA	AA	AA	AG	AG	AA	AG	AG	AG	AA	AG	AA	AA	AG	AA	AG	AA	AG	AG	GG	AG	AG	AA	AA	AA	AA	AA	AA	AG	AG
chr14_23987256_A_G	14	23987256	GG	AA	AG	AG	AA	AG	AG	AA	AA	AA	AG	AG	GG	AG	AG	AA	AG	AG	GG	AG	AG	GG	GG	AG	AG	AA	AA	AG	AG	AG	AA	GG	GG	AA	AG	AA	AA	AA	AG	GG	GG	AG	AA	AG	AA	GG	AA
chr14_23988364_C_T	14	23988364	TT	TT	TT	TT	TT	CT	TT	TT	TT	TT	CT	TT	CT	TT	TT	TT	TT	CC	TT	TT	TT	TT	TT	TT	CT	TT	TT	TT	TT	TT	TT	TT	TT	TT	CT	TT	0	TT	TT	CT	TT	TT	TT	TT	TT	TT	TT
chr14_24021046_G_T	14	24021046	GG	GT	GG	GG	GG	GG	GT	GT	GT	GT	GG	GT	GG	GG	GT	GT	GG	GG	GG	GG	GT	GG	GG	GG	GG	GG	GG	GG	GG	GG	GG	GG	GG	GG	GT	GG	GG	GG	GG	GG	GT	GG	GG	GG	GG	GG	GT
chr14_24084009_C_T	14	24084009	CC	CC	CT	CT	CC	CC	CC	CC	CT	CC	CT	CC	CC	CC	CC	CT	CC	CC	CC	CC	CC	CC	CC	CC	CC	CC	CT	CC	CC	CC	CC	CC	CC	CT	CC	CC	CC	CC	CC	CC	CC	CC	CC	CC	CC	CC	CC
chr14_24154577_A_C	14	24154577	AA	AC	AA	AA	AC	AC	AC	CC	AC	AC	AA	AC	AA	AA	AA	AC	AC	AC	AA	AC	AC	AA	AA	AA	AC	AC	AA	AC	AA	AC	CC	AA	AA	AC	AC	AC	CC	CC	AC	AA	AA	AC	AC	AA	AC	AA	CC
chr14_24177550_A_G	14	24177550	GG	GG	GG	GG	GG	GG	GG	AG	GG	GG	GG	GG	GG	GG	GG	GG	AG	AG	GG	AG	GG	GG	GG	GG	AG	AG	GG	AG	GG	AG	AA	GG	GG	AG	GG	AG	AA	AA	AG	GG	GG	AG	AG	GG	AG	GG	AG
chr14_24187918_C_T	14	24187918	CC	TT	CT	CT	TT	TT	CT	TT	TT	TT	TT	CT	CT	CT	TT	TT	CT	TT	CC	CT	CT	CC	CC	CT	TT	TT	TT	CT	CT	CT	TT	CC	CC	TT	TT	TT	TT	TT	CT	CT	CT	CT	TT	CT	TT	CC	TT
chr14_24264569_C_T	14	24264569	CC	CT	CC	CC	TT	CT	CC	CC	CT	CT	TT	CC	CT	CC	CC	CC	CC	CT	CC	CC	CC	CC	CC	CC	CT	CT	TT	CC	CT	CT	CT	CC	CC	CT	CT	CC	CC	CC	CC	CT	CC	CC	CC	CC	CT	CC	CC
chr14_24291742_A_G	14	24291742	GG	AG	GG	GG	AA	AG	GG	GG	AG	AG	AA	GG	AG	GG	GG	GG	GG	AA	GG	GG	GG	GG	GG	GG	AG	AG	AA	AG	AG	AG	AG	GG	GG	AG	AG	GG	AA	AG	GG	AG	GG	GG	GG	GG	AG	GG	GG
chr14_24332171_C_T	14	24332171	TT	CT	CT	TT	CT	TT	TT	TT	CT	TT	CC	TT	CT	TT	TT	CT	TT	CC	TT	TT	TT	TT	TT	TT	CT	CT	CC	CT	CT	CT	CT	TT	TT	CT	CT	TT	CC	CT	TT	CT	TT	TT	TT	TT	CT	TT	TT
chr14_24357047_A_G	14	24357047	AA	AA	AA	AA	AG	AG	AA	AA	AA	AA	AA	AA	AG	AA	AG	AA	AA	AG	AA	AA	AA	AA	AA	AG	AG	AA	AG	AA	AA	AA	AA	AA	AA	AG	AG	AA	AA	AA	AA	AA	AG	AA	AA	AA	AA	AA	AA
chr14_24365435_C_T	14	24365435	TT	CT	TT	TT	TT	CT	CT	TT	TT	TT	CC	TT	TT	TT	CT	TT	TT	TT	TT	TT	TT	TT	TT	CT	TT	TT	CT	TT	CT	TT	TT	TT	TT	TT	CT	TT	TT	TT	TT	TT	CT	TT	TT	TT	CT	TT	TT
chr14_2437954_A_G	14	2437954	GG	GG	GG	GG	GG	GG	GG	GG	AG	GG	GG	GG	GG	GG	GG	GG	AG	AG	GG	GG	GG	GG	GG	GG	GG	GG	AG	AG	GG	AG	GG	GG	GG	GG	GG	GG	AA	AG	GG	AG	AG	GG	GG	AG	AG	AG	GG
chr14_24389407_A_C	14	24389407	AA	AA	AA	AA	AA	AA	AA	AA	AC	AA	AA	AA	AA	AA	AA	AA	AA	AA	AA	AA	AA	AA	AA	AA	AA	AC	AC	AA	AA	AC	AC	AA	AA	AC	AA	AA	AA	AA	AA	AC	AA	AA	AA	AA	AA	AA	AA
chr14_24425145_C_T	14	24425145	TT	CT	CT	TT	CC	CT	TT	CT	CT	CC	CC	TT	CT	CC	TT	CT	CT	CC	CT	CT	TT	TT	CT	TT	CC	CC	CC	CT	CT	CT	CC	TT	CT	CC	CT	CT	CC	CC	CT	CC	TT	CT	CT	TT	CC	TT	CT
chr14_24462301_C_T	14	24462301	TT	TT	CT	TT	CC	CT	TT	TT	TT	CT	TT	TT	CT	TT	TT	CT	TT	CT	TT	TT	TT	TT	TT	TT	CT	TT	TT	CT	TT	TT	TT	TT	TT	TT	CT	TT	CC	CT	TT	TT	TT	TT	TT	TT	TT	TT	TT
chr14_24462687_A_C	14	24462687	CC	CC	CC	CC	CC	CC	CC	CC	CC	CC	AA	CC	CC	CC	CC	CC	CC	AC	CC	CC	CC	CC	CC	CC	CC	AC	AC	CC	AC	AC	AC	CC	CC	CC	CC	CC	CC	CC	CC	AC	CC	CC	CC	CC	AC	CC	CC
chr14_24524027_A_C	14	24524027	AA	AA	AA	AA	AA	AA	AA	AA	AA	AA	AC	AA	AA	AA	AA	AA	AA	AA	AA	AA	AA	AA	AA	AA	AA	AA	AC	AA	AA	AA	AA	AA	AA	AC	AA	AA	AA	AA	AA	AA	AA	AA	AA	AA	AA	AA	AA
chr14_24559869_C_T	14	24559869	CC	CT	CT	CC	CC	CC	CT	CC	CT	CT	TT	CC	CC	TT	CC	CT	CC	CT	CT	CC	CC	CC	CT	CC	CC	CT	CT	CC	CT	CC	CC	CC	CT	CC	CT	CC	CC	CC	CC	CT	CC	CC	CC	CC	CT	CC	CC
chr14_245878_A_C	14	245878	AA	AA	AC	CC	AA	AC	AA	AC	AA	AC	AA	AC	AA	AA	AA	AA	AA	AA	AA	AA	AA	AA	AA	AC	AC	AC	AA	AC	AA	AA	AC	AA	AC	AA	AA	AC	CC	AC	AC	AA	AA	AA	AA	AA	AA	AA	AC
chr14_24589243_A_G	14	24589243	AA	AG	AA	AA	AA	AA	AG	AA	AA	AA	AG	AA	AA	AA	AA	AA	AA	AG	AA	AA	AA	AA	AA	AA	AA	AA	AG	AA	AG	AA	AA	AA	AA	AA	AG	AA	AA	AA	AA	AA	AA	AA	AA	AA	AG	AA	AA
chr14_24625541_A_C	14	24625541	AA	AC	AC	AA	AC	AA	AA	AA	AC	AA	CC	AA	AC	AA	AA	AC	AA	CC	AA	AA	AA	AA	AA	AA	AA	AA	CC	AC	AC	AA	AA	AA	AA	AC	AC	AA	CC	AC	AA	AA	AA	AA	AA	AA	AC	AA	AA
chr14_24726832_C_T	14	24726832	CT	CC	CT	CC	CC	CT	CC	CT	CC	CT	CC	CC	CC	TT	CT	CT	TT	TT	CT	CT	CC	CC	CT	CT	CT	CT	CT	CC	CT	CC	CT	CC	CT	CT	CC	CT	CT	CT	CT	CT	CC	CT	CT	CC	TT	CC	CT
chr14_2473979_C_T	14	2473979	CC	CC	CC	CC	CC	CC	CC	CC	CT	CC	CC	CC	CT	CC	CC	CT	CC	TT	CC	CC	CC	CC	CC	CT	CC	CC	CC	CT	TT	CC	CC	CC	CC	CC	CC	CC	TT	CC	CC	CC	CC	CT	CT	CC	CC	CC	CC
chr14_24759897_A_G	14	24759897	AA	AG	AG	AA	AG	AA	AA	AA	AG	AA	GG	AA	AG	AA	AA	AG	AA	GG	AA	AA	AA	AA	AA	AA	AG	AG	AG	AG	AG	AG	AG	AA	AA	AA	AG	AA	GG	AG	AA	AG	AG	AA	AA	AA	AG	AA	AA
chr14_24793904_C_T	14	24793904	CT	TT	TT	TT	TT	CT	TT	CT	TT	CC	TT	TT	TT	CC	CT	TT	CC	TT	CT	CT	TT	TT	CT	CT	CT	CT	CT	TT	TT	TT	CT	TT	CT	CC	TT	CT	TT	CT	CT	CT	TT	CT	CT	TT	CT	TT	CT
chr14_24825485_A_G	14	24825485	GG	AG	GG	AG	GG	GG	AG	AA	AG	GG	GG	AG	GG	GG	AG	AG	AG	AG	GG	AG	AG	GG	GG	GG	AG	GG	GG	AG	GG	AG	AG	GG	GG	AG	AG	AA	AA	AA	AG	GG	GG	AG	AA	AG	AG	GG	AA
chr14_24826143_A_G	14	24826143	GG	AG	GG	AG	GG	GG	AG	AG	AG	GG	GG	AG	GG	GG	AG	AG	GG	GG	GG	GG	AG	GG	GG	GG	GG	GG	GG	GG	GG	AG	GG	GG	GG	GG	AG	AG	GG	GG	GG	GG	GG	GG	AG	AG	GG	GG	AG
chr14_24861548_C_T	14	24861548	CC	CC	CT	CC	CC	CC	CC	CC	CC	CC	CT	CC	CC	CC	CC	CT	CC	0	CC	CC	CC	CC	CC	CC	CC	CC	CT	CC	CT	CC	CT	CC	CC	CC	CC	CC	CC	CC	CC	CC	CC	CC	CC	CC	CT	CC	CC
chr14_24927828_A_G	14	24927828	AG	GG	GG	AG	AG	AG	GG	AA	AG	AA	GG	AG	GG	AA	GG	AG	AA	AG	AG	AG	AG	GG	AG	GG	AG	AG	AG	AG	GG	GG	AG	GG	AG	AA	GG	AG	AA	AA	AG	AG	AG	AG	AG	GG	AG	GG	AA
chr14_24930332_C_T	14	24930332	CT	CT	CT	CT	CC	CT	TT	CC	CC	CC	CC	CT	CT	CC	TT	CC	CC	CC	CT	CT	CT	TT	CT	TT	CT	CT	CC	CT	CT	CT	CC	TT	CT	CC	CT	CT	CC	CC	CT	CC	CT	CT	CT	TT	CC	TT	CC
chr14_2498640_A_G	14	2498640	AA	AA	AA	AA	AA	AA	AA	AA	AA	AA	AG	AA	AA	AA	AA	AG	AA	AA	AA	AA	AA	AA	AA	AG	AA	AA	AA	AA	AA	AA	AA	AA	AA	AA	AG	AA	AA	AA	AA	AA	AA	AA	AA	AA	AA	AA	AA
chr14_25025034_A_G	14	25025034	AG	GG	AG	AG	GG	GG	AG	GG	GG	GG	GG	AG	AG	GG	GG	GG	GG	GG	AG	AG	AG	AA	AG	AG	AG	AG	GG	AG	AG	GG	GG	AA	AG	GG	GG	GG	GG	GG	AG	GG	AG	AG	GG	AG	GG	AG	GG
chr14_25028737_G_T	14	25028737	TT	TT	TT	TT	GT	TT	TT	TT	GT	TT	TT	TT	GT	TT	TT	TT	TT	GT	TT	TT	TT	TT	TT	TT	TT	TT	GT	TT	TT	GT	TT	TT	TT	GT	GT	TT	TT	TT	TT	GT	TT	TT	TT	TT	TT	TT	TT
chr14_25093632_A_C	14	25093632	AC	AA	AC	AC	AA	AC	AC	CC	AC	AA	AA	CC	AC	AA	AC	AC	AC	AC	AC	CC	CC	CC	AC	CC	CC	AC	AA	CC	AC	AA	AC	CC	AC	AC	AA	AC	AC	AC	CC	AA	CC	CC	AC	AC	AC	CC	CC
chr14_25125224_A_G	14	25125224	AA	AA	AA	AA	GG	GG	AA	GG	AG	AG	GG	AG	AG	AA	GG	AG	AG	AG	AA	AG	AG	AA	AA	AG	AG	AA	GG	AG	AG	AG	AG	AA	AA	GG	AG	GG	GG	GG	AG	AA	AA	AG	GG	AG	GG	AG	GG
chr14_25164902_A_G	14	25164902	AG	AA	AA	AA	AA	AA	AA	AA	AA	AG	AA	AA	AA	GG	AA	AA	AG	AA	AG	AA	AA	AA	AG	AA	AA	AG	AA	AA	AA	AA	AA	AA	AG	AA	AA	AA	AA	AA	AA	AG	AA	AA	AA	AA	AA	AA	AA
chr14_25199144_A_G	14	25199144	AG	GG	AG	GG	GG	GG	GG	GG	GG	AG	GG	GG	GG	AA	GG	AG	AG	GG	AG	GG	GG	GG	AG	GG	GG	AG	GG	GG	GG	GG	GG	GG	AG	GG	GG	GG	GG	GG	GG	AG	GG	GG	GG	GG	GG	GG	GG
chr14_25214057_A_C	14	25214057	AC	AA	CC	AC	AA	AA	AC	AC	AC	AA	AA	CC	AC	AA	AA	CC	AA	AC	AC	AC	CC	CC	AC	AC	AC	AC	AC	CC	CC	AA	AA	CC	AC	AA	AA	AA	0	AA	AC	AA	CC	AC	AA	AC	AC	CC	AC
chr14_25231879_A_G	14	25231879	GG	AG	GG	GG	AG	GG	GG	GG	AG	GG	AA	GG	AG	GG	GG	GG	GG	AG	GG	GG	GG	GG	GG	GG	GG	GG	AG	GG	AG	AG	AG	GG	GG	GG	AG	GG	GG	GG	GG	AG	GG	GG	GG	GG	AG	GG	GG
chr14_25300201_A_G	14	25300201	AA	AA	AA	AG	AG	GG	AA	GG	AG	AG	AA	AG	AA	AA	GG	AG	AG	AG	AA	AG	AG	AA	AA	AG	AG	AA	AA	AG	AA	AA	AG	AA	AA	AG	AA	GG	GG	GG	AG	AA	AG	AG	GG	AG	AG	AG	GG
chr14_25331584_A_C	14	25331584	AC	AC	AC	AC	CC	CC	AA	CC	CC	CC	CC	AC	AC	CC	CC	CC	CC	CC	AC	AC	AC	AA	AC	AC	CC	CC	CC	AC	AC	AC	CC	AC	AC	CC	AC	CC	CC	CC	AC	CC	AC	AC	CC	AC	CC	AC	CC
chr14_25364458_C_T	14	25364458	CC	CC	CC	CC	CC	CT	CC	CT	CT	CT	CC	CT	CC	CC	CT	CT	CC	CT	CC	CC	CT	CC	CC	CT	CC	CC	CT	CC	CC	CC	CC	CC	CC	CT	CC	CC	CC	CC	CC	CC	CC	CC	CC	CC	CC	CT	CT
chr14_25399085_A_C	14	25399085	CC	CC	CC	AC	AC	AA	CC	AA	AC	AC	CC	AC	CC	CC	AA	AC	AC	AC	CC	AC	AC	CC	CC	AC	AC	CC	AC	AC	CC	CC	AC	CC	CC	AA	CC	AA	AA	AA	AC	CC	CC	AC	AA	AC	AC	AC	AA
chr14_25431154_A_G	14	25431154	GG	GG	GG	GG	AG	AA	GG	AG	AG	GG	GG	GG	GG	GG	AA	GG	AG	GG	GG	AG	GG	GG	GG	AG	AG	GG	GG	GG	GG	GG	AG	GG	GG	AG	GG	AA	GG	AG	AG	GG	GG	AG	AA	AG	AG	GG	AG
chr14_25462156_C_T	14	25462156	CT	CT	CT	CT	CC	CC	TT	CC	CC	CC	CC	CT	CT	CC	CC	CC	CC	CC	CT	CT	CT	TT	CT	CT	CC	CC	CC	CT	CT	CT	CC	CT	CT	CC	CT	CC	CC	CC	CT	CC	CT	CT	CC	CT	CC	CT	CC
chr14_25490855_C_T	14	25490855	CT	CC	CT	CT	CT	CC	CC	CC	CT	TT	CT	CT	CT	TT	CC	CT	CT	CC	CT	CC	CC	CC	CT	CC	CC	CT	CT	CT	CC	CT	CC	CC	CT	CT	CT	CC	TT	CT	CC	CT	CT	CC	CC	CC	CC	CC	CC
chr14_25632777_A_G	14	25632777	AG	AA	AG	GG	AG	GG	AG	GG	AG	GG	AA	GG	AG	AA	GG	AG	AG	AG	AG	GG	AG	GG	AG	GG	AG	AA	AG	AA	AG	AA	AG	AG	AG	GG	AA	GG	AA	AG	GG	AA	AG	GG	GG	GG	AG	GG	GG
chr14_25688068_C_T	14	25688068	TT	CT	CT	CT	CC	CT	TT	TT	CT	CC	CC	CT	CT	TT	CC	CT	TT	CT	TT	TT	TT	TT	TT	CT	CT	CT	CC	TT	CT	CT	CT	CT	TT	CT	CT	CT	CT	TT	TT	CT	CT	TT	CT	CT	CT	TT	TT
chr14_25735396_G_T	14	25735396	GT	TT	GG	GT	GT	GT	GT	GT	GT	GG	GT	GT	GT	TT	GG	GT	GT	GT	GT	GG	TT	GG	GT	GG	GT	TT	TT	GT	GT	GT	GT	GT	GT	GT	TT	GG	GG	GG	GG	TT	GG	GG	GG	GG	GT	GT	GT
chr14_25767877_C_T	14	25767877	CT	TT	CT	CT	CT	CT	CT	TT	TT	CT	TT	CT	CT	TT	CC	TT	TT	TT	CT	CT	TT	CC	CT	CC	TT	TT	TT	CT	CT	TT	TT	CT	CT	TT	TT	CT	0	TT	CT	TT	CC	CT	CT	CC	TT	CT	TT
chr14_25966986_A_C	14	25966986	AA	AA	AC	AA	AA	AA	AA	AA	AA	AA	AC	AA	AA	AA	AA	AC	AA	AC	AA	AA	AA	AA	AA	AA	AA	AA	AA	AA	AA	AC	AA	AA	AA	AA	AA	AA	AA	AA	AA	AA	AA	AA	AA	AA	AA	AA	AA
chr14_25971102_A_G	14	25971102	GG	GG	GG	AG	AG	AG	GG	AG	AG	AA	AG	GG	GG	GG	AA	GG	AG	GG	GG	AG	GG	GG	GG	AG	AG	GG	GG	GG	GG	GG	AG	GG	AG	AG	GG	AA	AG	AG	AG	GG	GG	AG	AA	AG	AG	GG	AG
chr14_26036176_A_C	14	26036176	CC	AA	AC	AC	AC	CC	AC	AC	AA	AA	AA	AC	AC	CC	CC	AC	AC	AC	CC	AC	AC	CC	CC	CC	AA	AC	AA	AA	AC	AA	AA	AC	CC	AA	AA	AC	AA	AA	AC	AC	AC	AC	AC	CC	AA	AC	AC
chr14_26071578_A_C	14	26071578	AA	AA	AA	AC	AC	AC	AA	AC	AC	AC	AA	AA	AA	AA	CC	AA	AC	AA	AA	AC	AA	AA	AA	AC	AC	AA	AA	AA	AA	AA	AC	AA	AC	AC	AA	CC	AA	AA	AC	AA	AA	AC	CC	AC	AC	AA	AC
chr14_26103312_A_G	14	26103312	AA	AA	AA	AA	GG	AG	AA	AA	AG	AA	AG	AG	AG	AA	GG	AA	AA	AA	AA	AA	AA	AA	AA	AG	AA	AA	GG	AG	AG	AG	AA	AA	AG	AG	AG	AG	GG	GG	AA	AG	AA	AA	AG	AG	AG	AA	AA
chr14_26239909_A_G	14	26239909	AA	AG	AG	AA	AA	AA	AA	AA	AA	AA	GG	AA	AA	AA	AA	AG	AA	AG	AA	AA	AA	AA	AA	AA	AG	AG	AG	AA	AG	AG	AG	AG	AA	AA	AA	AA	0	0	AA	AA	AG	AA	AA	AA	AG	AA	AA
chr14_26272919_C_T	14	26272919	TT	TT	TT	TT	TT	TT	TT	CT	CT	CT	TT	TT	TT	TT	TT	TT	CT	TT	TT	CT	TT	TT	TT	TT	CT	TT	TT	TT	TT	TT	CT	TT	TT	CT	TT	CT	TT	TT	CT	TT	TT	CT	CT	TT	CT	TT	CT
chr14_26369035_A_C	14	26369035	AC	CC	CC	CC	CC	AC	CC	AC	CC	CC	CC	CC	CC	AA	CC	AC	AC	AC	AC	CC	AC	CC	AC	CC	CC	AC	CC	CC	CC	CC	CC	CC	AC	CC	CC	CC	CC	CC	CC	AC	CC	CC	CC	CC	CC	AC	AC
chr14_26406395_A_G	14	26406395	AA	AA	AA	AA	AG	AA	AA	AG	AG	AA	AA	AG	AG	AA	AA	AA	AG	AA	AA	AG	AA	AA	AA	AA	AG	AA	GG	AA	AG	AG	AG	AA	AA	GG	AG	AG	AA	AA	AG	AA	AA	AG	AG	AA	GG	AA	AG
chr14_26439468_A_G	14	26439468	GG	AG	AG	GG	AG	GG	GG	GG	GG	AG	AG	GG	AG	GG	GG	AG	GG	AG	GG	GG	GG	GG	GG	GG	AG	AG	AG	GG	AG	AA	AG	AG	GG	GG	AG	GG	GG	GG	GG	GG	GG	GG	GG	GG	AG	GG	GG
chr14_26476161_A_C	14	26476161	CC	CC	CC	CC	AC	CC	CC	CC	CC	CC	CC	CC	AC	CC	CC	CC	CC	CC	CC	CC	CC	CC	CC	CC	CC	CC	AC	CC	AC	AC	CC	CC	CC	CC	AC	CC	CC	CC	CC	CC	CC	CC	CC	CC	AC	CC	CC
chr14_26505935_A_G	14	26505935	AA	AA	AA	AG	GG	GG	AA	GG	GG	AA	AG	AA	AG	AA	GG	AG	AG	AG	AA	AG	GG	AA	AA	AG	AG	AA	AG	GG	AG	AG	AG	AA	AG	AG	AG	GG	GG	GG	AG	AG	AA	AG	GG	AG	GG	GG	GG
chr14_26526923_C_T	14	26526923	CC	CC	CC	CC	CT	CT	CC	CT	CT	CT	CC	CC	CC	CC	TT	CC	CT	CC	CC	CT	CT	CC	CC	CT	CT	CC	CC	TT	CC	CC	CT	CC	CT	CT	CC	TT	TT	TT	CT	CC	CC	CT	TT	CT	CT	CC	CT
chr14_26527394_A_C	14	26527394	CC	CC	CC	AC	CC	CC	CC	CC	CC	AC	AC	AC	CC	AC	CC	CC	CC	CC	CC	CC	CC	CC	CC	CC	AC	AC	AC	CC	CC	AC	AC	AC	CC	AC	CC	CC	CC	CC	CC	CC	AC	CC	CC	CC	CC	CC	CC
chr14_26686896_C_T	14	26686896	TT	TT	CT	CC	CC	CC	TT	CC	CC	CC	CC	TT	CT	CT	CC	CC	CT	CT	TT	CT	CC	TT	TT	CT	CC	CT	CT	CT	CT	CC	CC	CT	CT	CT	CT	CC	TT	TT	CT	CT	CT	CT	CC	CT	CC	CC	CC
chr14_26722594_C_T	14	26722594	CC	CT	CT	CT	CT	CC	CC	CC	CT	CC	CC	CC	CT	CC	CC	CT	CC	CT	CC	CC	CC	CC	CC	CC	CC	CC	CT	CC	CT	CT	CC	CC	CC	CC	CT	CC	CC	CC	CC	CT	CC	CC	CC	CC	CT	CC	CC
chr14_26809933_A_G	14	26809933	GG	AG	GG	AG	AG	AA	AG	AA	AG	AA	AA	AG	GG	AG	AA	AG	AG	AG	GG	AG	AA	GG	GG	AG	AA	AG	AG	AA	GG	AG	AA	AG	AG	AA	AG	AA	GG	GG	AG	GG	AG	AG	AA	AG	AG	AA	AA
chr14_26843437_A_G	14	26843437	GG	GG	GG	GG	GG	AG	GG	AA	AG	GG	AG	GG	GG	GG	GG	AG	AG	AG	GG	AG	AG	GG	GG	GG	AA	AG	AG	GG	AG	AG	AA	AG	GG	AG	GG	AG	GG	GG	AG	GG	GG	AG	AG	GG	AA	AG	AA
chr14_26878314_C_T	14	26878314	CC	CT	CC	CC	CC	CC	CT	CC	CC	CC	CC	CC	CC	CC	CC	CC	CC	CT	CC	CC	CC	CC	CC	CC	CC	CC	CC	CC	CC	CC	CC	CC	CC	CC	CT	CC	CC	CC	CC	CC	CC	CC	CC	CC	CC	CC	CC
chr14_26948704_C_T	14	26948704	TT	CT	TT	TT	CT	TT	CT	TT	TT	TT	TT	CT	TT	TT	TT	TT	TT	TT	TT	TT	TT	TT	TT	TT	TT	TT	TT	TT	TT	TT	TT	TT	TT	CT	CT	TT	TT	TT	TT	TT	TT	TT	TT	TT	TT	TT	TT
chr14_26978668_C_T	14	26978668	CC	CT	CT	CC	TT	CC	CT	CC	CT	CC	CT	CT	CT	CC	CC	CT	CC	CT	CC	CC	CC	CC	CC	CC	CT	CT	TT	CC	CT	TT	CT	CT	CC	CT	TT	CC	CC	CC	CC	CT	CC	CC	CC	CC	CT	CC	CC
chr14_26995525_C_T	14	26995525	TT	CT	CT	TT	CC	TT	CT	TT	CT	TT	CT	CT	CT	TT	TT	CT	TT	CT	TT	TT	TT	TT	TT	TT	CT	CT	CC	TT	CT	CC	CT	CT	TT	CT	CC	TT	TT	TT	TT	CT	TT	TT	TT	TT	CT	TT	TT
chr14_27047173_A_C	14	27047173	AA	AC	AC	AA	CC	AA	AC	AA	AC	AA	AC	AC	AC	AA	AA	AC	AA	AC	AA	AA	AA	AA	AA	AA	AC	AC	CC	AA	AC	CC	AC	AC	AA	AC	CC	AA	AA	AA	AA	AC	AA	AA	AA	AA	AC	AA	AA
chr14_27079992_C_T	14	27079992	CT	CT	CT	CT	CC	TT	CT	CT	CC	TT	CT	CT	CT	CT	TT	CT	CC	CT	CT	CT	TT	TT	CT	TT	CC	CC	CC	CT	CT	CC	CC	CT	CT	CC	CC	CT	CC	CT	CT	CC	TT	CT	CT	TT	CC	TT	CT
chr14_27099561_C_T	14	27099561	CT	CT	CT	CC	CC	CT	CT	CT	CC	CC	CT	CT	CT	CC	CC	CT	CC	CT	CT	CT	CT	TT	CT	CT	CC	CC	CC	CC	CT	CC	CC	CT	CC	CC	CC	CC	CC	CC	CT	CC	CT	CT	CC	CT	CC	TT	CT
chr14_27131954_A_G	14	27131954	GG	GG	GG	AG	GG	AG	GG	GG	GG	AG	AG	GG	GG	AG	AA	GG	GG	GG	GG	GG	AG	GG	GG	AG	GG	GG	GG	AG	GG	GG	GG	GG	AG	GG	GG	GG	GG	GG	GG	GG	AG	GG	AG	GG	GG	AG	GG
chr14_27179209_A_G	14	27179209	AA	AA	AA	AG	AA	AG	AA	AA	AA	AG	AA	AA	AA	AG	GG	AA	AA	AA	AA	AA	AG	AA	AA	AG	AA	AA	AA	AG	AA	AA	AA	AA	AG	AA	AA	AA	AA	AA	AA	AA	AG	AA	AG	AA	AA	AA	AA
chr14_27253475_C_T	14	27253475	CC	CT	CT	TT	TT	CC	CT	CC	CT	CT	CT	CT	CT	CT	CC	CT	CC	CT	CC	CC	CC	CC	CC	CC	CT	CT	TT	CT	CT	TT	CT	CT	CC	CT	TT	CC	TT	TT	CC	CT	CT	CC	CC	CC	CT	CC	CC
chr14_27289513_A_G	14	27289513	GG	GG	AG	AG	AG	GG	GG	GG	AG	AG	GG	GG	AG	GG	GG	AG	GG	AG	GG	GG	GG	GG	GG	GG	GG	GG	AG	AG	AG	AG	GG	GG	GG	GG	AG	AG	AG	AA	GG	AG	GG	GG	GG	AG	AG	GG	GG
chr14_27316804_A_G	14	27316804	AG	AG	AG	AG	GG	AG	AG	AG	AG	AG	AG	AG	AG	AG	AA	GG	AG	GG	AG	AA	AG	AA	AG	AA	AA	AG	GG	AG	AG	GG	AG	AA	AG	AG	GG	AG	GG	GG	AA	GG	AA	AA	AA	AG	AG	AG	AG
chr14_27349331_G_T	14	27349331	GT	GT	GT	GT	GG	GT	GT	GT	GT	GT	GG	GT	GT	GT	TT	GG	GT	GG	GT	TT	GT	TT	GT	TT	TT	GT	GG	GT	GT	GG	GT	TT	GT	GT	GG	GT	GG	GG	TT	GG	TT	TT	TT	GT	GT	GG	GT
chr14_27380011_C_T	14	27380011	CT	CT	CT	CC	CC	CC	CT	CC	CC	CC	CT	CT	CT	CC	CC	CC	CC	CC	CT	CC	CC	TT	CT	CT	CC	CC	CC	CC	CT	CC	CC	CT	CC	CC	CC	CC	CC	CC	CT	CC	CT	CT	CC	CT	CC	CT	CC
chr14_27385567_A_G	14	27385567	AG	AG	AG	AA	AA	AA	AG	AA	AA	AA	AA	AG	AG	AA	AA	AA	AA	AA	AG	AA	AA	GG	AG	AG	AA	AA	AA	AA	AG	AA	AA	AG	AA	AA	AA	AA	AA	AA	AG	AA	AG	AG	AA	AG	AA	AA	AA
chr14_27416556_C_T	14	27416556	CT	CT	CT	TT	TT	TT	CT	TT	CT	CT	TT	0	CT	TT	TT	TT	TT	TT	CT	CT	TT	CC	CT	CT	TT	TT	TT	TT	CT	TT	TT	CT	TT	TT	TT	CT	TT	TT	CT	TT	CT	CT	TT	CC	TT	TT	TT
chr14_27476243_C_T	14	27476243	CC	CC	CC	CC	CC	CT	CC	CT	CC	CC	CT	CC	CC	CT	CC	CT	CC	CT	CT	CC	CT	CC	CT	CC	CC	CC	CT	CC	CC	CT	CT	CC	CT	CC	CC	CC	CC	CC	CC	CT	CC	CC	CC	CC	CC	CT	CT
chr14_27482899_A_C	14	27482899	AA	AA	AC	AA	AC	AA	AA	AA	AA	AA	AA	AA	AC	AA	AA	AC	AA	AA	AA	AA	AA	AA	AA	AA	AA	AA	AC	AA	AC	AC	AA	AA	AA	AA	AC	AA	AA	AA	AA	AC	AA	AA	AA	AA	AC	AA	AA
chr14_27517064_A_G	14	27517064	AG	AG	AG	AA	AA	AA	AG	AA	AA	AA	AA	AG	AG	AA	AA	AA	AA	AA	AG	AA	AA	GG	AG	AG	AA	AA	AA	AA	AG	AA	AA	AG	AA	AA	AA	AA	AA	AA	AG	AA	AG	AG	AA	AG	AA	AA	AA
chr14_27571526_A_G	14	27571526	GG	AG	GG	AG	AG	AG	AG	AG	GG	GG	GG	AG	GG	GG	GG	AG	GG	AA	GG	GG	AG	GG	GG	GG	GG	GG	GG	GG	GG	GG	GG	GG	GG	AG	AG	GG	AG	0	GG	GG	GG	GG	GG	GG	GG	AG	AG
chr14_27572542_A_G	14	27572542	GG	AG	GG	AG	AG	AG	AG	AG	GG	GG	AG	GG	GG	GG	GG	AG	AG	AG	GG	GG	AG	GG	GG	GG	GG	GG	AG	GG	GG	AG	AG	GG	GG	AG	AG	GG	GG	GG	GG	AG	GG	GG	GG	GG	GG	AG	AG
chr14_27618043_C_T	14	27618043	CT	CT	CT	CT	CC	CT	CT	CT	CC	CC	CC	CT	CT	CC	CC	CT	CC	CT	CT	CC	CT	TT	CT	CT	CC	CC	CC	CC	CT	CC	CC	CT	CC	CT	CC	CC	CC	CC	CT	CC	CT	CT	CC	CT	CC	CT	CT
chr14_27670866_A_C	14	27670866	AC	AC	AC	CC	CC	CC	AC	CC	CC	CC	AC	AC	AC	CC	CC	CC	AC	CC	AC	CC	CC	AA	AC	AC	CC	CC	AC	CC	AC	AC	AC	AC	CC	CC	CC	CC	CC	CC	AC	AC	AC	AC	CC	AC	CC	CC	CC
chr14_27787179_C_T	14	27787179	TT	TT	TT	TT	TT	TT	TT	TT	TT	TT	TT	TT	TT	TT	TT	TT	TT	TT	TT	TT	TT	TT	TT	TT	TT	TT	CT	TT	TT	CT	CT	TT	TT	TT	TT	TT	TT	TT	TT	CT	TT	TT	TT	TT	TT	TT	TT
chr14_27948854_C_T	14	27948854	TT	CT	CT	CC	CT	CC	CT	CC	CC	CC	CC	CT	CT	CC	CC	CC	CT	CC	CT	CC	CC	TT	CT	CT	CC	CT	CC	CC	CC	CC	CC	CT	CC	CC	CC	CC	CC	CC	CT	CC	CT	CT	CC	CT	CC	CC	CC
chr14_27985985_C_T	14	27985985	CC	CT	CC	CT	CC	CT	CT	TT	CT	TT	CT	CC	CC	CT	TT	CT	CT	CC	CC	CT	TT	CC	CC	CC	TT	CT	CC	CT	TT	CC	CT	CT	CT	TT	CT	TT	CC	CC	CT	CC	CT	CT	TT	CT	CT	CT	TT
chr14_28085029_G_T	14	28085029	GG	GG	GG	GG	GT	GG	GG	GG	GG	GG	GG	GG	GG	GG	GG	GG	GG	GG	GG	GT	GG	GG	GG	GG	GT	GG	GG	GG	GT	GG	GT	GG	GG	GT	GG	GG	GG	GG	GT	GG	GG	GG	GG	GG	GT	GG	GG
chr14_28115263_C_T	14	28115263	TT	TT	TT	CT	TT	TT	TT	TT	TT	CC	TT	TT	TT	CT	CC	TT	TT	TT	TT	TT	CT	TT	TT	TT	CT	CT	TT	CT	TT	TT	TT	CC	CT	TT	TT	CT	TT	TT	TT	TT	CT	TT	CT	CT	TT	TT	TT
chr14_28123424_C_T	14	28123424	TT	CC	TT	CC	CT	TT	CT	CT	CC	CC	CT	CT	TT	CC	CC	TT	CT	CC	CT	CC	CT	CT	CT	TT	CC	CT	CT	CC	CC	CT	CC	CC	CC	CT	CC	CC	CC	CC	CT	CC	CT	CT	CC	CT	CT	TT	CT
chr14_28132393_A_G	14	28132393	GG	GG	AG	GG	GG	AG	GG	GG	GG	GG	AG	GG	GG	GG	GG	AG	GG	GG	GG	GG	GG	GG	GG	AG	GG	GG	AG	GG	GG	AG	GG	GG	GG	AG	GG	GG	GG	GG	GG	GG	GG	GG	GG	GG	AG	AG	GG
chr14_28395869_C_T	14	28395869	TT	CC	CT	CC	CT	TT	CT	TT	CC	CC	CT	CT	TT	CC	CC	CT	TT	CC	CT	CC	CT	CT	CT	CT	CC	CT	CC	CC	CT	CC	CC	CT	CT	CC	CC	CT	CC	CC	CC	CT	CT	TT	CC	CT	CC	CT	TT
chr14_28424971_G_T	14	28424971	TT	GG	GT	GT	GT	TT	GT	TT	GG	GG	GT	GT	TT	GG	GG	GT	TT	GG	GT	GG	GT	GT	GT	TT	GG	GT	GG	GG	GT	GG	GG	GT	GT	GG	GG	GT	GG	GG	GG	GT	GT	TT	GG	GT	GG	GT	TT
chr14_28460200_A_G	14	28460200	GG	GG	GG	GG	GG	GG	GG	GG	GG	GG	GG	GG	GG	AG	GG	GG	GG	GG	AG	GG	GG	GG	AG	GG	GG	GG	GG	GG	GG	GG	GG	GG	AG	GG	GG	GG	GG	GG	GG	AG	GG	GG	GG	GG	GG	GG	GG
chr14_28524258_A_G	14	28524258	GG	GG	GG	AG	GG	GG	GG	AG	AG	AA	AG	AG	GG	AG	AG	GG	AG	GG	GG	AG	AG	GG	GG	AG	AA	AG	GG	AG	AA	AG	AG	AG	GG	AG	AG	AA	AG	GG	AG	GG	AG	AG	GG	AG	AG	GG	AG
chr14_28560623_A_G	14	28560623	AA	GG	AG	GG	AG	AG	AG	AG	GG	GG	GG	0	AA	GG	GG	AG	AG	GG	AG	GG	AG	AG	AG	AG	GG	AG	GG	GG	GG	GG	GG	AG	AG	GG	GG	GG	AG	GG	GG	AG	AG	AG	GG	AG	GG	AG	AG
chr14_28592985_C_T	14	28592985	CC	CT	CT	CT	CC	CT	CC	TT	TT	CC	TT	CT	CC	CT	CC	CT	CT	TT	CT	CT	CC	CT	CT	CT	CC	CC	CT	CT	CT	TT	CT	CC	CT	CT	CT	CT	CT	TT	CT	CT	CC	CT	CT	CC	CC	CT	TT
chr14_28658011_A_G	14	28658011	GG	AA	AG	AA	AG	GG	AA	AG	AG	AA	AA	AG	GG	AA	AA	AG	AG	AA	AG	AA	AG	AG	AG	AG	AA	AG	AG	AA	AA	AA	AG	AG	AG	AA	AA	AA	AG	AA	AG	AG	AG	AG	AG	AG	AA	AG	AG
chr14_28695926_C_T	14	28695926	CC	CC	CT	CC	CC	CT	CC	CT	TT	CC	CC	CC	CC	CT	CC	CT	CC	CC	CT	CC	CC	CC	CT	CC	CC	CC	CT	CC	CC	CT	CT	CC	CT	CC	CT	CC	CC	CC	CT	CT	CC	CC	CT	CC	CC	CC	CT
chr14_28702239_C_T	14	28702239	TT	TT	TT	CT	TT	TT	TT	TT	TT	CC	TT	TT	TT	CT	CT	TT	TT	TT	TT	CT	CT	TT	TT	TT	CC	CT	TT	CT	CT	TT	CT	CT	TT	CT	TT	CT	TT	TT	CT	TT	CT	TT	TT	CT	CT	TT	TT
chr14_28774393_A_G	14	28774393	AA	AA	AA	AG	AG	AA	AA	AA	AA	GG	AA	AA	AA	AG	AG	AA	AA	AA	AA	AA	AG	AA	AA	AA	AG	AG	AA	AG	AA	AA	AA	AG	AA	AG	AA	AG	AA	AA	AA	AA	AG	AA	AA	AG	AA	AA	AA
chr14_28793632_C_T	14	28793632	TT	CC	TT	CT	TT	TT	CT	TT	TT	CC	TT	CT	TT	CT	CT	CT	TT	CT	TT	TT	CT	CT	TT	TT	CT	CT	TT	CT	TT	TT	TT	CT	TT	TT	CT	CC	CT	TT	TT	TT	CT	TT	TT	CT	TT	TT	CT
chr14_28794351_A_G	14	28794351	AA	GG	AG	GG	AG	AG	GG	AG	GG	GG	AG	AG	AA	GG	AG	GG	AA	GG	AG	AG	AG	AG	AG	AA	GG	AG	GG	GG	AG	AG	GG	AG	AG	AG	GG	GG	AA	GG	GG	AG	AG	AA	AG	AG	GG	AG	GG
chr14_28865678_G_T	14	28865678	TT	GT	TT	GT	TT	GT	GT	GT	GT	GG	TT	GT	TT	GT	GT	GT	TT	TT	TT	GT	GT	GT	TT	GT	GG	GT	GT	GT	GT	TT	GG	GT	TT	GT	GT	GG	TT	TT	GG	TT	GT	TT	GT	GT	GT	TT	GG
chr14_28888499_C_T	14	28888499	TT	CT	TT	TT	TT	CT	TT	CT	CC	TT	TT	TT	TT	TT	TT	TT	TT	TT	TT	TT	TT	CT	TT	CT	TT	TT	CT	TT	TT	TT	CT	TT	TT	TT	TT	CT	TT	0	CT	TT	TT	TT	CT	TT	TT	TT	CC
chr14_28949490_A_G	14	28949490	GG	AG	GG	AG	GG	GG	GG	GG	GG	AA	GG	GG	GG	AG	AG	AG	GG	GG	GG	AG	AG	AG	GG	AG	AA	AG	GG	AG	AG	GG	AG	AG	GG	AG	GG	AA	GG	GG	AG	GG	AG	GG	GG	AG	AG	GG	AG
chr14_28950013_A_G	14	28950013	AA	AA	AA	AA	AA	AA	AA	AA	AA	AA	AA	AA	AA	AA	AA	AA	AA	AA	AA	AG	AA	AA	AA	AA	AG	AA	AA	AA	AG	AA	AG	AA	AA	AG	AA	AA	AA	AA	AG	AA	AA	AA	AA	AA	AG	AA	AA
chr14_29164588_A_G	14	29164588	GG	GG	GG	GG	GG	GG	AG	AG	AG	GG	AG	GG	GG	GG	GG	GG	AG	AA	GG	GG	GG	GG	GG	GG	GG	GG	GG	GG	AG	GG	GG	GG	GG	AG	AA	GG	AG	GG	GG	GG	GG	AG	GG	GG	GG	GG	GG
chr14_29169580_A_C	14	29169580	AA	AA	CC	AA	AC	AC	AC	AC	AC	CC	AA	AA	CC	AC	AC	CC	AA	AA	AA	AA	AC	AA	AC	AA	AC	AC	AC	AC	AA	AC	AC	AC	AA	AA	AC	AC	AA	AA	AC	AA	AC	AA	AC	AC	AA	AA	AC
chr14_29198005_C_T	14	29198005	TT	TT	CC	TT	CT	TT	TT	TT	CT	TT	CT	TT	CC	CT	TT	CT	TT	TT	CT	TT	TT	TT	CC	TT	TT	TT	CT	TT	TT	CT	TT	TT	CT	CT	CT	TT	TT	TT	TT	CT	TT	TT	TT	TT	CT	CT	TT
chr14_29234963_A_G	14	29234963	AA	AA	AA	AA	AG	AA	AA	AA	AA	GG	AA	AA	AA	AG	AG	AG	AA	AA	AA	AA	AG	AA	AA	AA	AG	AG	AA	AG	AA	AA	AA	AG	AA	AA	AA	AG	AA	AA	AA	AA	AG	AA	AA	AG	AA	AA	AA
chr14_29264853_A_G	14	29264853	GG	GG	GG	AG	GG	GG	GG	GG	GG	GG	GG	AG	GG	GG	GG	GG	GG	GG	GG	AG	GG	GG	GG	GG	AG	GG	GG	GG	AG	GG	AG	GG	GG	AG	GG	GG	GG	GG	AG	GG	GG	GG	GG	GG	AG	GG	GG
chr14_29333037_A_C	14	29333037	CC	CC	AA	CC	AC	CC	AA	CC	CC	CC	AC	CC	AA	AC	CC	AC	CC	AA	AC	AC	CC	CC	AA	AC	CC	CC	CC	AC	CC	AA	CC	CC	AC	CC	AC	CC	AC	AA	CC	AC	CC	CC	CC	CC	CC	AC	CC
chr14_29438730_G_T	14	29438730	GT	GT	GG	TT	GT	GT	GT	GG	GG	TT	GG	TT	GG	GT	GT	GT	GT	TT	GG	TT	TT	TT	GG	GT	TT	TT	GG	TT	GT	GT	GT	TT	GT	GT	GG	TT	GT	GT	GT	GT	TT	GT	GG	TT	GT	GT	GT
chr14_29459363_A_G	14	29459363	AG	AG	AG	GG	AG	GG	GG	GG	AG	GG	AG	GG	AA	AG	AG	AG	GG	GG	AA	GG	GG	GG	AA	GG	GG	GG	AG	GG	GG	AG	GG	GG	AG	AG	AG	GG	GG	GG	GG	AG	GG	GG	AG	GG	AG	AG	GG
chr14_29549244_C_T	14	29549244	CT	CC	CT	CC	CC	CT	CC	TT	CT	CC	TT	CC	CC	CT	CC	CC	CT	CC	TT	CC	CC	CC	CT	CC	CC	CC	TT	CC	CT	CT	CT	CC	CT	CT	CT	CC	CC	CC	CT	CT	CC	CT	CT	CC	CT	CT	CT
chr14_29637771_C_T	14	29637771	CC	CC	CT	CC	CC	CC	CT	CC	CC	CC	CC	CC	CC	CC	CC	CC	CC	CC	CC	CC	CC	CT	CC	CC	CC	CC	CC	CC	CC	CC	CC	CC	CC	CC	CC	CC	CC	CC	CC	CC	CC	CC	CC	CC	CC	CC	CC
chr14_29643103_A_G	14	29643103	GG	AG	GG	GG	AG	GG	AG	AG	GG	AA	GG	GG	GG	AG	AG	AG	GG	AA	AG	AG	AG	AG	AG	GG	AG	AG	GG	AA	GG	AA	GG	AG	AG	GG	GG	AA	AG	AA	GG	AG	AG	GG	GG	AG	GG	GG	AA
chr14_29668760_C_T	14	29668760	TT	TT	CT	TT	TT	TT	TT	TT	CT	TT	TT	TT	TT	TT	TT	TT	TT	TT	CT	TT	TT	TT	TT	TT	TT	TT	CT	TT	TT	TT	TT	TT	TT	TT	CT	TT	TT	TT	TT	TT	TT	TT	TT	TT	CT	TT	TT
chr14_29706596_C_T	14	29706596	CT	TT	TT	CC	CT	CT	CT	CT	CT	CC	CT	CC	TT	TT	CT	CT	CT	CC	CT	CT	CC	CT	TT	CT	CC	CC	CT	CC	CT	CC	CT	CC	CT	CT	CC	CT	CC	CC	CT	CT	CT	CT	TT	CC	CC	CC	CT
chr14_29765338_C_T	14	29765338	CT	CC	TT	CC	CT	CC	CC	CC	CC	CC	CC	CC	TT	CC	CC	CT	CC	TT	CC	CT	CC	CC	CT	CT	CC	CC	CC	CT	CC	CC	CC	CC	CC	CT	CC	CC	CT	TT	CC	CC	CC	CC	CC	CC	CC	CC	CC
chr14_29770277_C_T	14	29770277	CC	CC	CC	CT	CC	CC	CC	CT	CC	TT	CC	CT	CC	CC	CT	CT	CC	CC	CC	CT	CT	CC	CC	CC	TT	CT	CC	TT	CT	CT	CT	CT	CC	CT	CC	CT	CC	CC	CT	CC	CT	CC	CC	CT	CT	CC	CT
chr14_29803591_A_C	14	29803591	AC	AC	AA	CC	AA	AC	CC	CC	AA	CC	AC	CC	AA	AA	AC	AC	AC	AA	AA	CC	CC	CC	AA	AC	CC	AC	AA	AC	CC	AC	AC	CC	AC	AC	AC	CC	AC	AA	AC	AC	AC	CC	AA	CC	AC	AC	CC
chr14_29833390_A_G	14	29833390	AG	AG	GG	AA	AG	AG	AA	AA	GG	GG	AG	AA	GG	AG	GG	GG	AG	GG	GG	AA	AG	AA	GG	AG	AG	GG	GG	GG	AA	AG	AG	AG	AG	AG	AG	AG	AG	GG	AG	AG	AA	AA	GG	AG	AG	AG	AA
chr14_29838718_A_G	14	29838718	AG	AG	GG	AA	AG	AG	AA	AA	GG	GG	AG	AA	GG	AG	GG	GG	AG	GG	GG	AA	AG	AA	GG	AG	AG	GG	GG	GG	AA	AG	AG	AG	AG	AG	AG	AG	AG	GG	AG	AG	AA	AA	GG	AG	AG	AG	AA
chr14_29902517_A_G	14	29902517	AA	AA	GG	AA	AG	AG	AA	AA	GG	AA	AG	AA	GG	AG	AA	AG	AG	AA	GG	AA	AA	AA	GG	AG	AA	AG	GG	AA	AA	AG	AG	AA	AG	AA	AG	AA	AA	AA	AG	AG	AA	AA	AG	AA	AA	AG	AA
chr14_29926887_C_T	14	29926887	CT	TT	CC	TT	CT	CT	TT	TT	CC	TT	CT	TT	CC	CT	TT	CT	CT	CC	CC	TT	TT	TT	CC	CT	TT	CT	CC	CT	TT	CT	CT	TT	CT	CT	CT	TT	CT	CC	CT	CT	TT	TT	CT	TT	TT	CT	TT
chr14_30004671_A_G	14	30004671	AG	AA	AA	AG	AA	AG	AG	AG	AA	AA	AG	AG	AA	AA	AA	AA	AG	AA	AA	AA	AG	AG	AA	AG	AA	AA	AA	AA	AG	AA	AA	AG	AG	AA	AG	AA	AG	AA	AA	AG	AA	GG	AA	AG	AG	AG	AA
chr14_30022737_A_G	14	30022737	GG	GG	GG	AG	GG	GG	GG	GG	GG	GG	GG	AG	GG	GG	GG	GG	GG	GG	GG	AG	GG	GG	GG	GG	AG	GG	GG	GG	AG	AG	AG	GG	GG	AG	GG	GG	GG	GG	AG	GG	GG	GG	GG	GG	AG	GG	GG
chr14_30073847_C_T	14	30073847	CT	TT	CT	TT	CT	TT	TT	TT	CT	TT	CT	TT	CC	CT	TT	CT	TT	TT	CT	TT	TT	TT	CC	TT	TT	TT	TT	TT	TT	TT	TT	TT	CT	CT	TT	TT	TT	TT	TT	CT	TT	TT	TT	TT	TT	CT	TT
chr14_30106431_C_T	14	30106431	CC	CC	CC	CT	CC	CT	CC	CC	CT	CC	CT	CT	CC	CC	CC	CC	CT	CC	CC	CT	CC	CC	CC	CC	CT	CC	CT	CC	TT	CT	TT	CC	CC	CT	CC	CC	CC	CC	TT	CC	CC	CC	CT	CC	CT	CC	CC
chr14_30172287_C_T	14	30172287	CT	CC	CC	CT	CC	CT	CT	CT	CC	CC	CC	CT	CC	CT	CC	CC	CT	CC	CC	CC	CT	CT	CC	CT	CC	CC	CC	CC	CC	CC	CC	CT	CT	CC	CT	CC	CT	CC	CC	CT	CT	TT	CC	CT	CT	CT	CC
chr14_30209035_A_G	14	30209035	AA	AA	AA	AG	AA	AG	AA	AA	AG	AA	AG	AG	AA	AA	AA	AA	AG	AA	AA	AG	AA	AA	AA	AA	AG	AA	AG	AA	GG	AA	GG	AA	AA	AG	AA	AA	AA	AA	GG	AA	AA	AA	AG	AA	AG	AA	AA
chr14_329145_A_G	14	329145	GG	AA	AA	AG	AG	AG	AG	AG	AG	AG	GG	AG	GG	AG	AG	GG	GG	AG	AG	AA	AG	AG	AG	AG	AG	AG	GG	AG	GG	AG	AA	GG	AA	AG	GG	AA	AA	AA	AG	GG	AG	AA	AA	AG	GG	AG	AA
chr14_3580865_C_T	14	3580865	CC	CC	CT	TT	CT	CC	CC	CC	CC	CC	CC	CT	CC	CC	CT	CT	CC	CC	CC	CC	TT	CT	CC	CC	CC	CC	CC	CT	CC	CC	CT	CC	CC	CC	CC	CC	CC	CT	CC	CC	CC	CT	CC	CT	CC	CT	CT
chr14_3928759_A_G	14	3928759	GG	GG	AG	GG	GG	AA	GG	AG	AG	AG	AG	GG	AG	AG	GG	GG	AG	GG	AA	AA	GG	GG	AA	AG	AA	AA	AA	GG	GG	AA	AG	AA	AG	AG	GG	AG	GG	AG	AG	AA	AG	AG	GG	AG	AA	AG	AG
chr14_3938558_C_T	14	3938558	CT	CT	TT	CT	CT	TT	CT	CT	TT	CT	TT	TT	TT	CC	CT	CT	CT	CT	CT	TT	CT	CT	TT	TT	TT	TT	TT	TT	TT	TT	CT	CT	CT	TT	CT	TT	CC	CT	TT	TT	CT	CT	TT	CT	TT	CT	CT
chr14_3954812_A_G	14	3954812	AG	AG	AA	AA	AA	AA	AA	AA	AG	AA	AG	AG	AG	AA	AG	AG	AA	GG	AA	AA	AA	AA	AA	AG	AA	AA	AA	GG	GG	AA	AA	AA	AG	AG	AG	AG	GG	AA	AG	AA	AA	AA	GG	AA	AA	AA	AA
chr14_3968491_C_T	14	3968491	CT	CT	CC	CC	CT	CC	CT	CT	CC	CT	CC	CC	CC	TT	CC	CC	CT	CC	CT	CC	CC	CT	CC	CC	CC	CC	CC	CC	CC	CC	CC	CT	CT	CC	CT	CC	CC	CC	CC	CC	CT	CT	CC	CC	CC	CC	CC
chr14_4053550_A_G	14	4053550	AA	AA	AG	AG	GG	AA	AG	AA	AG	AA	AA	AG	AG	AA	AG	GG	AA	AG	AA	AA	AG	AG	AA	AG	AA	AA	AA	AA	GG	AA	AG	AA	AA	AA	AA	AA	AA	AA	AG	AA	AA	AG	AG	AA	AA	AA	AA
chr14_4100408_C_T	14	4100408	CC	CC	CC	CC	CC	CC	CC	CC	CC	CT	CT	CC	CC	CC	CC	CC	CT	CC	CC	CC	CC	CC	CC	CC	CC	CC	CT	CC	CC	CT	CC	CT	CC	CC	CC	CC	CC	CT	CC	CT	CC	CC	CC	CT	CT	TT	CC
chr14_4186788_A_G	14	4186788	GG	GG	AA	AA	AG	AA	GG	AG	AG	AG	AG	AA	AG	AA	AG	AG	AG	GG	AA	AA	AA	AG	AA	AG	AA	AA	AA	GG	GG	AA	AA	AA	AG	AG	GG	AG	GG	AA	AG	AA	AG	AA	GG	AA	AA	AA	AA
chr14_421076_A_C	14	421076	AC	CC	CC	CC	CC	CC	CC	AC	AC	CC	CC	CC	CC	AA	CC	CC	AC	AC	AA	CC	AC	CC	AC	AC	CC	CC	CC	AC	CC	AC	CC	CC	AC	CC	CC	CC	AC	AA	CC	CC	AC	AA	AC	AC	CC	AA	AC
chr14_4290325_A_G	14	4290325	GG	GG	AG	AG	GG	GG	GG	GG	GG	GG	GG	AA	GG	GG	AG	AG	GG	GG	GG	GG	AG	AG	GG	GG	GG	GG	GG	GG	GG	GG	AG	GG	GG	GG	GG	GG	GG	GG	GG	GG	AG	GG	GG	GG	GG	GG	GG
chr14_4369207_A_C	14	4369207	CC	CC	CC	CC	CC	CC	CC	CC	CC	CC	CC	AC	CC	CC	CC	CC	CC	CC	CC	CC	CC	CC	CC	CC	CC	CC	CC	CC	CC	CC	CC	CC	CC	CC	CC	CC	CC	CC	CC	CC	CC	CC	CC	CC	CC	CC	CC
chr14_4538275_C_T	14	4538275	TT	TT	CT	TT	TT	CC	TT	CT	CC	TT	TT	TT	CC	CC	TT	CT	TT	CC	CC	CT	TT	TT	CC	CT	CC	CT	TT	TT	CC	CT	CT	TT	CT	CT	TT	CT	0	TT	CC	CT	TT	CT	CT	TT	CT	TT	CT
chr14_454565_C_T	14	454565	CT	CT	CT	TT	CT	TT	CC	TT	TT	TT	CT	TT	TT	CT	CT	TT	CT	TT	TT	CC	TT	CT	TT	TT	TT	TT	TT	TT	CC	TT	TT	CT	TT	CT	TT	CT	TT	TT	TT	TT	TT	TT	CT	TT	CT	TT	TT
chr14_4824831_A_G	14	4824831	GG	GG	AG	AG	GG	AA	GG	AG	AG	GG	GG	GG	AG	AA	GG	GG	GG	GG	AA	AG	AG	GG	AA	GG	AA	AG	GG	GG	GG	AG	AG	GG	AG	AG	GG	AG	GG	AG	AG	AG	GG	AG	GG	AG	AG	GG	AA
chr14_483198_A_G	14	483198	AG	AA	AG	GG	AG	AG	AG	AG	AA	AG	GG	AG	AA	AA	AA	AG	AG	AA	AA	AA	AA	AA	AA	AA	AG	AG	AA	AG	GG	AA	AG	AG	AG	AG	AG	AG	AA	AA	AG	AA	AA	AA	AA	AA	AG	AA	AG
chr14_4856971_C_T	14	4856971	CT	CT	CT	CT	TT	CC	TT	CT	CT	TT	CT	TT	CT	CC	CT	TT	TT	CT	CC	CT	CT	TT	CC	TT	CC	CT	TT	CC	TT	CT	CT	TT	CT	CC	CT	CC	CC	CT	CT	CT	TT	CT	CT	CT	CT	TT	CC
chr14_4861406_C_T	14	4861406	CC	CC	CT	CT	CT	CC	CT	CC	CC	CT	CT	CT	CC	CC	CT	CT	CT	CC	CC	CT	CT	CT	CC	CT	CC	CT	TT	CC	CC	CT	CT	CT	CC	CC	CC	CC	CC	CT	CC	CT	CT	CC	CC	CT	CT	TT	CC
chr14_5015411_G_T	14	5015411	GG	GG	GT	GG	GG	GT	GG	GT	GT	GG	GG	GG	GG	GT	GG	GG	GG	GG	GT	TT	GG	GG	GG	GG	GT	GG	GG	GG	GG	GG	GT	GT	GT	GT	GG	GT	GG	GG	GT	GG	GG	GT	GG	GG	GT	GG	GT
chr14_5022621_C_T	14	5022621	TT	TT	TT	TT	TT	CT	TT	TT	TT	TT	TT	TT	CT	CT	TT	TT	TT	CT	CT	TT	TT	TT	CC	TT	CT	CT	TT	CT	TT	CT	TT	TT	TT	TT	TT	TT	CC	TT	TT	CT	TT	TT	TT	TT	TT	TT	TT
chr14_515243_C_T	14	515243	TT	CT	CC	CC	CC	CT	CT	CT	TT	CT	CT	CT	TT	TT	CC	CT	TT	TT	TT	CC	CT	CT	TT	TT	CT	CT	TT	CT	TT	TT	CT	TT	CT	CC	CC	CC	CC	TT	CT	TT	TT	TT	CT	TT	TT	TT	CT
chr14_517339_C_T	14	517339	CT	CC	CC	CC	CC	CC	CT	CC	CC	CC	CT	CC	CC	CC	CC	CC	CT	CT	CC	CC	CC	CC	CC	CC	CC	CC	CC	CC	TT	CT	CC	CT	CC	CC	CC	CC	CC	CT	CC	CC	CC	CT	CC	CC	CT	CC	CT
chr14_5696162_A_G	14	5696162	AA	AA	AA	AA	AA	AA	AA	AA	AA	AA	AA	AG	AG	AG	AG	AG	AA	AA	AG	AG	AG	AG	AG	AG	AA	GG	AG	AA	AA	AG	AA	AG	AA	AA	AA	AA	AA	AA	AA	AG	AG	AA	AA	AA	AA	AA	AA
chr14_5696269_G_T	14	5696269	GT	GT	TT	GT	GG	TT	GT	TT	GT	GT	GG	GT	TT	TT	GT	TT	GT	TT	TT	TT	TT	TT	TT	TT	TT	TT	GT	GT	TT	GT	GT	GT	TT	GT	GT	GT	TT	GT	TT	GT	TT	TT	GG	GT	GT	GG	TT
chr14_5732219_A_G	14	5732219	AA	AA	AA	AG	AA	AG	AA	AA	AA	AA	AA	AG	AG	AG	AA	AA	AG	AA	AG	AG	AG	AA	AG	AG	AG	AG	AA	AA	AA	AG	AA	AG	AA	AA	AA	AA	AA	AG	AA	AG	AA	AG	AA	AG	AA	AA	AG
chr14_5734661_C_T	14	5734661	TT	TT	TT	TT	TT	TT	TT	TT	TT	TT	TT	CT	TT	TT	TT	TT	TT	TT	TT	TT	TT	TT	TT	TT	TT	TT	TT	TT	TT	TT	TT	TT	TT	TT	TT	TT	TT	TT	TT	TT	TT	TT	TT	TT	TT	TT	TT
chr14_5765133_C_T	14	5765133	CT	CT	TT	CC	CC	CT	CT	TT	CT	CT	CC	CC	CT	CT	CC	CT	CC	CT	CT	CT	CC	CT	CT	CT	CT	CC	CC	CC	TT	CC	CT	CC	TT	CT	CT	CT	CC	CC	TT	CC	CT	CT	CC	CC	CT	CC	CT
chr14_5794393_G_T	14	5794393	GT	GT	GT	GT	GG	TT	GT	TT	GT	GT	GG	GT	GT	TT	GT	GT	GT	GG	TT	TT	TT	TT	GT	GT	TT	TT	GT	GT	GG	GT	GT	GT	TT	GT	GT	GT	GT	GT	GT	GT	TT	TT	GG	GT	GT	GG	TT
chr14_5807172_A_G	14	5807172	AG	AG	AG	GG	GG	AG	AG	AA	AG	AG	GG	GG	GG	AG	GG	GG	GG	GG	AG	AG	GG	AG	GG	GG	AG	GG	GG	GG	GG	GG	AG	GG	AA	AG	AG	AG	GG	GG	AG	GG	AG	AG	GG	GG	AG	GG	AG
chr14_588822_A_G	14	588822	GG	GG	GG	AG	GG	GG	GG	GG	GG	GG	AG	GG	GG	AG	GG	AG	GG	GG	AG	GG	AG	GG	AG	GG	GG	GG	GG	GG	GG	GG	GG	GG	AG	GG	AA	GG	GG	GG	GG	GG	GG	GG	GG	GG	GG	GG	GG
chr14_5907291_A_G	14	5907291	GG	GG	AG	AG	AG	AG	AG	AG	AA	AG	AG	AG	GG	AG	AG	AG	AG	AG	AG	AG	AG	AG	GG	GG	AG	AG	AA	AG	GG	AG	AA	AG	AG	AG	GG	AG	AA	AG	AG	AG	AG	AG	AG	AG	AA	AA	AG
chr14_5967892_A_G	14	5967892	AA	AA	AA	AA	AA	AA	AA	AA	AA	AA	AA	AA	AG	AG	AA	AA	AA	AA	AA	AG	AA	AA	AG	AA	AG	AG	AA	AA	AA	AG	AA	AA	AA	AA	AA	AA	AA	AA	AA	AG	AA	AA	AA	AA	AA	AA	AA
chr14_6077951_G_T	14	6077951	GG	GG	GT	GT	GT	GT	GT	GT	TT	GT	GT	GT	GG	GT	GT	GT	GT	GG	GT	GT	GT	GT	GG	GG	GT	GT	TT	GG	GG	GT	TT	GT	GT	GT	GG	GT	GG	GT	GT	GT	GT	GT	GT	GT	TT	TT	GT
chr14_6085058_A_G	14	6085058	AA	AA	AA	AG	AA	AG	AA	AA	AA	AA	AA	AA	AA	AA	AA	AA	AG	AA	AA	AA	AG	AA	AA	AA	AA	AA	AA	AA	AA	AA	AA	AA	AA	AA	AA	AA	AA	AA	AA	AA	AA	AG	AA	AG	AA	AA	AG
chr14_611632_A_C	14	611632	AA	AA	AA	AA	AA	AA	AA	AA	AC	AA	AA	AA	AA	AA	AA	AA	AA	AA	AC	AA	AC	AA	AA	AC	AA	AA	AA	AA	AA	AA	AA	AA	AA	AA	AA	AA	AA	AC	AA	AA	AC	AC	AC	AC	AA	AC	AA
chr14_6146180_A_G	14	6146180	AG	AG	AA	AA	AG	AG	AG	AA	AA	AA	AG	AA	AG	AG	AG	AA	AA	AG	AA	AG	AA	AA	AG	AA	AG	AG	AA	GG	AA	AG	AA	AG	AA	AG	GG	AG	GG	AG	AA	AG	AA	AG	AG	AA	AA	AA	AA
chr14_6166057_A_G	14	6166057	AA	AA	AA	AA	AA	AA	AA	AA	AA	AA	AA	AA	AG	AG	AA	AA	AA	AA	AA	AG	AA	AA	AG	AA	AG	AG	AA	AA	AA	AG	AA	AG	AA	AA	AA	AA	AA	AA	AA	AG	AA	AA	AA	AA	AA	AA	AA
chr14_6174085_C_T	14	6174085	CC	CC	CC	CC	CC	CC	CC	CC	CC	CC	CC	CC	CT	CT	CC	CC	CC	CC	CC	CT	CC	CC	CT	CC	CT	CT	CC	CC	CC	CT	CC	CT	CC	CC	CC	CC	CC	CC	CC	CT	CC	CC	CC	CC	CC	CC	CC
chr14_6200029_G_T	14	6200029	TT	TT	TT	TT	TT	TT	TT	TT	TT	TT	TT	TT	GT	GT	TT	TT	TT	TT	TT	GT	TT	TT	GT	TT	GT	GT	TT	TT	TT	GT	TT	GT	TT	TT	TT	TT	TT	TT	TT	GT	TT	TT	TT	TT	TT	TT	TT
chr14_6237909_A_G	14	6237909	AA	AA	AA	AG	AA	AA	AA	AA	AA	AA	AA	AA	AA	AA	AA	AA	AG	AA	AA	AA	AG	AA	AA	AG	AA	AA	AA	AA	AA	AA	AA	AA	AA	AA	AA	AA	AA	AA	AA	AA	AA	AA	AA	AG	AA	AA	AG
chr14_6301987_C_T	14	6301987	CC	CC	CT	CC	CT	TT	CC	CT	CT	CC	CC	CC	CT	TT	CT	CT	CC	CC	CT	CT	CT	CT	CT	CT	TT	TT	CT	CC	CC	CT	CT	CC	CT	CT	CC	CT	CC	CC	CT	CT	CT	TT	CC	CC	CT	CC	CT
chr14_6362707_A_C	14	6362707	AA	AA	AC	AA	AC	CC	AC	AC	AC	AA	AA	AA	AC	CC	AC	AC	AA	AC	AC	AC	AC	AC	AC	AC	CC	CC	AC	AC	AA	AC	AC	AA	AC	AC	AC	AC	CC	AC	AC	AC	AC	CC	AA	AA	AC	AA	AC
chr14_6373706_A_G	14	6373706	AG	AG	AG	AA	AG	AA	AA	AA	AA	AA	AG	AA	AG	AA	AG	AG	AA	AG	AA	AA	AA	AA	AG	AG	AA	AA	AA	AG	AG	AA	AA	AA	AA	AG	AG	AG	AA	AA	AG	AA	AA	AA	AG	AA	AA	AA	AA
chr14_6394563_C_T	14	6394563	CT	CT	CT	TT	TT	TT	TT	CT	TT	CT	TT	TT	CT	TT	TT	CT	TT	CC	TT	TT	TT	CT	CT	CT	TT	TT	TT	TT	CC	TT	TT	TT	TT	TT	TT	TT	TT	TT	CT	TT	CT	TT	TT	TT	TT	TT	TT
chr14_6398046_A_G	14	6398046	AG	AG	AG	AG	AG	GG	AG	AG	AG	AA	AG	AA	AG	GG	GG	AG	AG	AG	AG	AG	GG	AG	AG	AG	GG	GG	AG	AG	AA	AG	AG	AG	AG	GG	GG	GG	GG	AG	AG	AG	AG	GG	AG	AG	AG	AA	GG
chr14_6456588_A_G	14	6456588	GG	GG	AG	AG	AG	AA	AG	AG	AG	GG	GG	GG	GG	AA	AG	AG	AG	AG	AG	GG	AA	AG	GG	AG	AA	AG	AG	GG	GG	GG	AG	AG	AG	AG	AG	AG	AA	AG	AG	GG	AG	AA	GG	AG	AG	GG	AA
chr14_6551041_C_T	14	6551041	CC	CC	TT	CT	TT	TT	TT	CT	TT	CT	CT	TT	TT	TT	CT	TT	CT	TT	TT	CT	CT	CT	TT	TT	TT	TT	TT	CC	CT	TT	TT	TT	TT	CT	CT	CT	CC	CT	TT	TT	CT	TT	CT	CT	TT	TT	CT
chr14_6606163_C_T	14	6606163	CT	CT	CT	CT	TT	TT	CT	CT	TT	CT	TT	TT	CT	TT	TT	CT	CT	CC	TT	CT	CT	CT	CT	CT	CT	TT	TT	CT	CC	TT	TT	CT	TT	TT	CT	TT	CC	CT	CT	TT	CT	TT	TT	CT	TT	TT	CT
chr14_6640155_A_G	14	6640155	AG	AG	GG	GG	GG	GG	AG	AG	GG	AG	GG	GG	GG	GG	GG	GG	AG	GG	GG	AG	GG	AG	GG	GG	GG	GG	GG	GG	AG	GG	GG	GG	GG	GG	AG	GG	GG	GG	GG	GG	AG	GG	GG	AG	GG	GG	AG
chr14_6738956_G_T	14	6738956	TT	TT	TT	GG	GG	TT	GT	TT	GT	GT	GT	GG	TT	TT	TT	TT	GT	TT	GT	GT	GT	TT	TT	TT	TT	TT	GT	TT	TT	GT	GT	GT	GT	GT	TT	TT	TT	GT	TT	GT	TT	TT	GT	GT	GT	GG	TT
chr14_6744311_A_C	14	6744311	AC	AC	CC	CC	CC	CC	AC	CC	CC	CC	AC	CC	CC	CC	AC	CC	CC	CC	CC	CC	CC	CC	CC	CC	CC	CC	CC	AA	CC	CC	CC	CC	CC	CC	AA	AC	AC	CC	CC	CC	CC	CC	AC	CC	CC	CC	CC
chr14_6746866_A_G	14	6746866	AA	AA	AG	GG	GG	AG	AG	AG	GG	AG	AG	GG	AG	AG	AG	AG	AG	AG	GG	AG	GG	AG	AG	AA	AG	GG	GG	AA	AA	GG	GG	AG	GG	GG	AA	AG	AG	GG	AG	GG	AG	AG	AG	AG	GG	GG	AG
chr14_6774597_A_C	14	6774597	AA	AA	AC	AA	AA	AC	AA	AC	AC	AA	AA	AA	AA	AC	AC	AC	AA	AA	AC	AA	AC	CC	AA	AA	AC	AC	AC	AA	AA	AA	AC	AA	AC	AC	AA	AC	AA	AA	AC	AA	AC	AC	AA	AA	AC	AA	AC
chr14_6805244_A_G	14	6805244	GG	GG	GG	GG	AG	GG	AG	GG	GG	AG	AG	AG	GG	GG	GG	GG	AG	GG	GG	GG	GG	GG	GG	GG	GG	GG	AG	GG	GG	AG	AG	GG	GG	AG	GG	GG	GG	AG	GG	AG	GG	GG	GG	AG	AG	AA	GG
chr14_6832979_C_T	14	6832979	TT	TT	TT	TT	CT	TT	CT	TT	TT	CT	CT	CT	TT	TT	TT	TT	CT	TT	TT	TT	TT	TT	TT	TT	TT	TT	CT	TT	TT	CT	CT	TT	TT	CT	TT	TT	TT	CT	TT	CT	TT	TT	TT	CT	CT	CC	TT
chr14_6865813_A_G	14	6865813	AG	AA	AA	AA	AG	AA	AG	AA	AA	AG	GG	AG	AA	AA	AA	AA	AG	AA	AA	AA	AA	AA	AA	AA	AA	AA	AG	AG	AA	AG	AG	AA	AA	AG	AG	AA	AA	AG	AA	AG	AA	AA	AA	AG	AG	GG	AA
chr14_708171_C_T	14	708171	CT	TT	TT	TT	CT	CT	TT	CT	CC	TT	TT	TT	CC	CT	TT	CT	CT	CT	CT	CT	CT	TT	CT	CC	CT	CT	CC	CT	TT	CC	TT	CT	TT	TT	TT	TT	TT	CC	CT	CC	CC	CC	CT	CC	CT	CC	CT
chr14_7141066_C_T	14	7141066	TT	TT	TT	CT	CT	CT	CT	TT	CT	TT	TT	CT	CT	CT	TT	TT	TT	TT	CC	CT	TT	TT	CT	CT	CT	CT	TT	TT	TT	CT	TT	CC	CT	TT	CT	TT	TT	TT	TT	CT	TT	CT	CT	TT	TT	TT	TT
chr14_7147160_A_G	14	7147160	AA	AA	AA	AA	AA	AA	AG	AA	AA	AA	AA	AA	AG	AA	AA	AA	AA	AA	AG	AA	AA	AA	AG	AA	AG	AG	AA	AA	AA	AG	AA	AG	AA	AA	AG	AA	AA	AA	AA	AG	AA	AA	AA	AA	AA	AA	AA
chr14_7175378_A_C	14	7175378	CC	CC	CC	CC	AC	CC	AC	CC	CC	AC	AC	AC	CC	CC	CC	CC	AC	CC	CC	CC	CC	CC	CC	CC	CC	CC	AC	CC	CC	AC	AC	CC	CC	AC	CC	CC	CC	AC	CC	AC	CC	CC	CC	AC	AC	AA	CC
chr14_7210069_G_T	14	7210069	TT	TT	TT	TT	GT	TT	GT	TT	TT	GT	GT	GT	TT	TT	TT	TT	GT	TT	TT	TT	TT	TT	TT	TT	TT	TT	GT	TT	TT	GT	GT	TT	TT	GT	TT	TT	TT	GT	TT	GT	TT	TT	TT	GT	GT	GG	TT
chr14_7211157_C_T	14	7211157	TT	TT	CT	TT	TT	CT	TT	CT	CT	TT	TT	TT	TT	CT	CT	CT	TT	TT	TT	TT	CT	CC	TT	TT	CT	CT	CT	TT	TT	TT	CT	TT	CT	CT	TT	CT	TT	TT	CT	TT	CT	CT	TT	TT	CT	TT	CT
chr14_722279_G_T	14	722279	GT	TT	GT	GT	TT	TT	GT	TT	TT	GT	GT	GT	TT	TT	GT	TT	GT	TT	TT	TT	TT	GG	TT	TT	TT	TT	TT	TT	GG	TT	TT	GT	GT	TT	TT	TT	TT	TT	TT	TT	TT	TT	TT	TT	GT	TT	TT
chr14_7420423_C_T	14	7420423	CC	CC	CC	CC	CT	CC	CT	CC	CC	CT	CT	CT	CC	CC	CC	CC	CT	CC	CC	CC	CC	CC	CC	CC	CC	CC	CT	CC	CC	CT	CT	CC	CC	CT	CC	CC	CC	CT	CC	CT	CC	CC	CC	CT	CT	TT	CC
chr14_7448906_A_G	14	7448906	AA	AA	AA	AG	AA	AA	AA	AA	AA	AA	AA	AA	AG	AA	AA	AA	AA	AA	AG	AA	AG	AA	AG	AG	AA	AG	AA	AA	AA	AG	AA	AA	AA	AA	AA	AA	AA	AA	AA	AG	AA	AA	AA	AA	AA	AA	AA
chr14_7492865_C_T	14	7492865	TT	TT	CT	TT	TT	CC	TT	CT	CT	TT	TT	TT	TT	CC	CT	CT	TT	TT	TT	CT	CT	CC	TT	TT	CC	CT	CT	TT	TT	TT	CT	CT	CT	CT	TT	CT	TT	TT	CT	TT	CT	CC	TT	TT	CT	TT	CT
chr14_7543759_G_T	14	7543759	GG	GG	GG	GG	GG	GT	GG	GG	GG	GG	GG	GG	GG	GT	GG	GG	GG	GG	GG	GG	GG	GG	GG	GG	GT	GG	GG	GG	GG	GG	GG	GT	GG	GG	GG	GG	GG	GG	GG	GG	GG	GT	GG	GG	GG	GG	GG
chr14_759261_C_T	14	759261	CT	TT	TT	TT	CT	TT	CT	TT	CC	CT	CT	CC	TT	TT	TT	TT	CT	TT	TT	TT	TT	CT	TT	CT	TT	TT	CT	TT	CC	CT	TT	CT	TT	TT	TT	TT	TT	CT	TT	CT	CT	CC	CT	CT	CC	TT	CT
chr14_7594126_A_C	14	7594126	CC	CC	AA	AA	AC	AC	CC	AC	AA	CC	CC	CC	AA	AA	AC	AA	CC	AA	AA	AA	AA	AA	AA	AA	AA	AA	AC	CC	AC	AC	AC	AA	AA	AC	CC	AC	AA	AC	AA	AC	AC	AA	AC	CC	AC	CC	AC
chr14_7615166_C_T	14	7615166	CC	CC	CC	CC	CT	CT	CT	CC	CC	CT	CT	TT	CC	CC	CC	CC	CT	CC	CC	CC	CC	CC	CC	CC	CC	CC	CT	CC	CC	CT	CT	CC	CC	CT	CT	CC	CC	CT	CC	CT	CC	CC	CC	CT	CT	TT	CC
chr14_7635909_A_G	14	7635909	AA	AA	AG	AG	AG	AG	AA	AA	AG	AA	AA	AA	AG	AG	AA	AG	AA	AG	AG	AG	AA	AA	AG	GG	AG	AA	AA	AA	AG	AA	AA	GG	AG	AA	AA	AA	AA	AA	AG	AA	AA	AG	AG	AA	AA	AA	AA
chr14_7688100_A_G	14	7688100	GG	AG	AG	GG	GG	GG	AG	AG	AG	GG	GG	GG	GG	AG	AG	AG	GG	GG	GG	AG	AG	AA	GG	GG	AG	AG	AG	GG	GG	GG	AG	GG	AG	AG	AG	AG	GG	GG	AG	GG	AG	AG	GG	GG	AG	GG	AG
chr14_7744872_G_T	14	7744872	TT	TT	TT	TT	TT	GT	TT	TT	TT	TT	TT	TT	TT	GT	TT	TT	TT	TT	TT	TT	TT	TT	TT	TT	GT	TT	TT	TT	TT	TT	TT	GT	TT	TT	TT	TT	TT	TT	TT	TT	TT	GT	TT	TT	TT	TT	TT
chr14_7776402_G_T	14	7776402	GG	GT	GT	GG	GG	GT	GT	GT	GT	GG	GG	GG	GG	TT	GT	GG	GG	GT	GG	GT	GG	GG	GG	GT	TT	GT	GT	GT	GG	GG	GT	GT	GT	GT	GT	GT	TT	GT	GT	GG	GT	TT	GG	GG	GT	GG	GT
chr14_7783062_C_T	14	7783062	TT	TT	TT	TT	CT	CT	CT	TT	TT	CT	CT	CC	TT	TT	TT	TT	CT	TT	TT	TT	TT	TT	TT	TT	TT	TT	CT	TT	TT	CT	CT	TT	TT	CT	CT	TT	TT	CT	TT	CT	TT	TT	TT	CT	CT	CC	TT
chr14_7842939_A_G	14	7842939	AG	AG	GG	AG	AA	AA	AG	AG	AG	AA	AG	AA	GG	GG	AG	GG	AA	GG	AG	AG	GG	GG	GG	GG	GG	GG	AG	GG	AG	AG	AG	AG	AG	AG	AG	AG	GG	AG	GG	AG	AG	GG	AA	AA	AG	AA	AG
chr14_7850037_A_C	14	7850037	AC	CC	AC	CC	CC	CC	CC	CC	CC	CC	AC	CC	AC	CC	CC	AC	CC	AC	CC	CC	CC	CC	AC	AC	CC	CC	CC	AC	AC	CC	CC	CC	CC	CC	CC	CC	CC	CC	AC	CC	CC	CC	CC	CC	CC	CC	CC
chr14_790066_A_G	14	790066	GG	GG	GG	GG	GG	GG	GG	GG	AA	GG	GG	GG	GG	GG	GG	GG	GG	GG	GG	GG	GG	GG	GG	AG	GG	GG	AG	GG	GG	GG	GG	GG	GG	GG	GG	GG	GG	GG	GG	AG	AG	AG	AG	AG	AG	GG	GG
chr14_7927977_A_G	14	7927977	GG	AG	AA	AG	AG	AA	AA	AG	AG	AG	AG	AA	AA	AA	AG	AA	AG	AA	AG	AG	AA	AA	AA	AA	AA	AA	AA	GG	AG	AA	AA	AG	AG	AA	AA	AG	AA	AG	AA	AA	AG	AA	GG	AG	AA	AA	AG
chr14_8031897_A_G	14	8031897	AG	AG	AG	AA	AG	AG	GG	AG	AG	AG	GG	GG	AG	GG	AG	AA	AG	AA	AG	AG	AA	AA	AG	AA	GG	GG	GG	AG	AA	GG	GG	AG	AG	GG	GG	AG	AA	AG	AG	GG	AG	GG	AA	AG	GG	GG	AG
chr14_8033911_A_G	14	8033911	AG	AG	AG	AA	AA	AA	AA	AG	AA	AG	AA	AA	AG	AA	AG	GG	AG	GG	AA	AA	AG	GG	AG	AG	AA	AA	AA	AA	GG	AA	AA	AA	AA	AA	AA	AG	0	AA	AG	AA	AG	AA	AG	AG	AA	AA	AG
chr14_822383_A_C	14	822383	CC	CC	AA	AC	CC	AC	CC	AC	CC	AC	CC	AC	CC	CC	CC	CC	CC	CC	CC	CC	CC	AC	CC	CC	AC	AC	CC	CC	CC	CC	AC	CC	CC	AC	CC	AC	CC	CC	AC	CC	CC	CC	CC	CC	CC	CC	AC
chr14_822757_A_G	14	822757	GG	GG	GG	GG	AG	GG	GG	GG	AG	GG	AG	GG	GG	GG	AG	AA	GG	AG	GG	GG	GG	GG	GG	AG	GG	GG	GG	GG	GG	AG	GG	GG	AG	GG	AG	GG	GG	AG	GG	GG	GG	AA	AG	GG	GG	GG	AG
chr14_8321546_C_T	14	8321546	CC	CC	CT	CT	CT	CT	CC	CT	TT	CC	CC	CC	CC	CC	CT	CC	CC	CC	CT	TT	CC	CC	CC	CC	CT	CT	CT	CC	CC	CC	CT	CT	CT	CT	CC	CT	CC	CC	CT	CC	CT	CT	CT	CC	CT	CC	CT
chr14_8384209_G_T	14	8384209	TT	TT	TT	TT	TT	TT	TT	TT	TT	TT	TT	TT	GT	GG	TT	TT	TT	TT	GT	TT	TT	TT	GT	GT	GT	GT	TT	TT	TT	GT	TT	GT	GT	TT	TT	TT	TT	TT	TT	GT	TT	GT	TT	TT	TT	TT	TT
chr14_8441844_A_C	14	8441844	CC	CC	AC	AC	AC	CC	CC	AC	AA	CC	CC	CC	CC	CC	AC	CC	CC	CC	AC	AA	CC	CC	CC	CC	AC	AC	AC	CC	CC	CC	AC	AC	AC	AC	CC	AC	CC	CC	AC	CC	AC	AC	AC	CC	AC	CC	AC
chr14_8496448_A_G	14	8496448	AA	AA	AA	AA	AA	AA	AA	AA	AA	AA	AA	AA	AG	GG	AA	AA	AA	AG	AG	AA	AA	AA	AG	AA	AG	AG	AA	AA	AA	AG	AA	AG	AG	AA	AA	AA	AG	AA	AA	AG	AA	AG	AA	AA	AA	AA	AA
chr14_8535193_C_T	14	8535193	CT	CC	CT	CC	CC	CC	CC	CC	CC	CC	CT	CC	CT	CC	CC	CT	CC	TT	CC	CC	CC	CC	CT	TT	CC	CC	CC	TT	CT	CC	CC	CC	CC	CC	CC	CC	0	CC	CT	CC	CC	CC	CC	CC	CC	CC	CC
[truncated: 4,772 more rows]
[truncated: 361 more columns]
