# Supplementary material for: Parentage Atlas of Italian Grapevine Varieties as Inferred From SNP Genotyping
Source: Front Plant Sci. 2021 Jan 15;11:605934. doi: 10.3389/fpls.2020.605934 (PMC7874015; doi:10.3389/fpls.2020.605934)
Supplement: Supplementary File 1 — In spreadsheet 1: List of the accessions genotyped in this study, their passport data including variety names, berry skin color, grape flavor according to descriptor OIV 236, the varieties as coded by the International Vitis Variety Catalogue (VIVC), the Italian Vitis Database (IVD) and the Italian National Variety Register (RNVV), respectively, the repositories where the accessions are maintained, the presumed variety countries of origin (according to VIVC); the place where the accessions were collected, and the variety presumed geographic groups (BALK: Balkans; IBER: Iberian Peninsula; ITAP-north, -center, -south: Italian Peninsula north, -center, -south, respectively; EMCA: Eastern Mediterranean and Caucasus; MFEAS: Middle and Far East; NEWO: New World; and WCEUR: Western-Central Europe. In spreadsheet 2: List of the analyzed non-redundant varieties: genotyped in this study (A), with not matching genetic profiles added from literature (B). Variety names was assigned according to Vitis databases or identify the variety on the base of its genetic relationships. Passport data are shown as in spreadsheet 1; synonyms, misnomers and wrong denominations among the varieties of this study and the varieties from literature are also shown. Wrong denominations: incorrect local names of known varieties, here marked with “(false)”. Misnomers: errors in grapevine collections, marked with “(misnomer)”. [file Data_Sheet_1.zip › SupplementaryFile5.xlsx]

## Sheet: 1 - Varieties with POs
VARIETY	DATASET
Abello	this study
Abouhou	Laucou et al. 2018
Achladi (Pergolese di Tivoli)	this study
Adreuli skelkana	Laucou et al. 2018
Aetonychi mavro	Laucou et al. 2018
Affenthaler	Laucou et al. 2018
Afus ali	this study
Ag isioum	Laucou et al. 2018
Aghedene	this study
Aghiorgitiko	De Lorenzis et al., 2019
Aglianico	this study
Aglianico antico	De Lorenzis et al., 2019
Aglianicone	De Lorenzis et al., 2019
Aglianicone di cardile	De Lorenzis et al., 2019
Agua santa	Laucou et al. 2018
Ahmeh Sal apyrene	Laucou et al. 2018
Ahmeur bou Ahmeur	Laucou et al. 2018
Aidani mavro	De Lorenzis et al., 2019
Ain el Bouma	Laucou et al. 2018
Airen	Laucou et al. 2018
Alarije	Laucou et al. 2018
Alba imputotato	this study
Albana	this study
Albana del paniere	this study
Albanello	this study
Albaranzeuli bianco	this study
Albarossa	this study
Albillo de Grenada	Laucou et al. 2018
Albillo del pozo	Laucou et al. 2018
Albillo forastero	Laucou et al. 2018
Albillo mayor	Laucou et al. 2018
Albillo Real	Laucou et al. 2018
Alcanon	Laucou et al. 2018
Alcanon	Laucou et al. 2018
Aleatico	this study
Aledo	Laucou et al. 2018
Aledo real	Laucou et al. 2018
Alfrocheiro preto	Laucou et al. 2018
Alicante (false)	De Lorenzis et al., 2019
Alicante Bouschet	this study
Alicanti	Laucou et al. 2018
Alionza	this study
Allaren	Laucou et al. 2018
Alphonse Lavallee	Laucou et al. 2018
Alvarinho	Laucou et al. 2018
Amaral	Laucou et al. 2018
Ancellotta	this study
Ansonica	this study
Antao Vaz	Laucou et al. 2018
Aouillat	Laucou et al. 2018
Aragatzi	Laucou et al. 2018
Aramon	this study
Arbanello	De Lorenzis et al., 2019
Argamusa	Laucou et al. 2018
Arilla	De Lorenzis et al., 2019
Arinarnoa	Laucou et al. 2018
Aromriesling	Laucou et al. 2018
Arsilico	this study
Askeri	Laucou et al. 2018
Asma	Laucou et al. 2018
Aspiran noir	Laucou et al. 2018
Assouad karech	Laucou et al. 2018
Assoued kere	Laucou et al. 2018
Asswad Abou Khisle	Laucou et al. 2018
Attika seedless	Laucou et al. 2018
Augster blau	Laucou et al. 2018
Augster weiss	Laucou et al. 2018
Austegna	De Lorenzis et al., 2019
Avanà	this study
Bacchus weiss	Laucou et al. 2018
Baga	Laucou et al. 2018
Balouti	Laucou et al. 2018
Balsamina	Laucou et al. 2018
Balzamino	this study
Baratuciàt	this study
Barbera	this study
Barbera bianca	this study
Barlinka faux	Laucou et al. 2018
Barsaglina	this study
Baserri	Laucou et al. 2018
Basilikum	Laucou et al. 2018
Bastardo espanhol	Laucou et al. 2018
Bastardo Magaratchskii	Laucou et al. 2018
Bastrardo blanco	Laucou et al. 2018
Battraube	Laucou et al. 2018
Bazaleturi	De Lorenzis et al., 2015
Beclan	Laucou et al. 2018
Bellone	this study
Benedicto	Laucou et al. 2018
Benedicto falso de Aragon	Laucou et al. 2018
Bermejuela	Laucou et al. 2018
Bermestia bianca	Laucou et al. 2018
Berzamino	this study
Bezoul el Aouda	Laucou et al. 2018
Bezoul kelba el bidha gabes	Laucou et al. 2018
Bianca di Bellosguardo	De Lorenzis et al., 2019
Bianchetta trevigiana	this study
Biancolella	this study
Biancone	this study
Bical	Laucou et al. 2018
Bicane	Laucou et al. 2018
Big Perlon	Laucou et al. 2018
Black monukka	Laucou et al. 2018
Black Morocco	Laucou et al. 2018
Blanc de Rhafsai	Laucou et al. 2018
Blanquilina	Laucou et al. 2018
Blatina	De Lorenzis et al., 2019
Blatterle	Laucou et al. 2018
Blaufraenkisch	this study
Bombino bianco	this study
Bombino nero	this study
Borracal	Laucou et al. 2018
Boschera	this study
Bracciola nera (false)	this study
Brachetto	this study
Brachetto Migliardi	this study
Braghina	Laucou et al. 2018
Brajdica bijela	this study
Brambana	this study
Breval negro	Laucou et al. 2018
Brun Fourca	Laucou et al. 2018
Burdin 7419	this study
Bussanello	this study
Cabernet franc	this study
Cabernet sauvignon	this study
Cacaboue	Laucou et al. 2018
Cacciò di Fermo nero	this study
Caddiu	this study
Cainho	Laucou et al. 2018
Calabre	this study
Calabrese (Nero d'Avola)	this study
Calabrese di Montenuovo	this study
Callet	Laucou et al. 2018
Caloria	this study
Camaraou noir	Laucou et al. 2018
Camarate	Laucou et al. 2018
Canaiolo nero	this study
Canina nera	this study
Cannamela	De Lorenzis et al., 2019
Cannella nera	this study
Cannonau (Garnacha tinta)	this study
Canocazo	Laucou et al. 2018
Canorroyo	Laucou et al. 2018
Capretta	this study
Caprugnone	Laucou et al. 2018
Cardinal	Laucou et al. 2018
Carignan (Mazuelo)	this study
Carina	Laucou et al. 2018
Carmenère	this study
Carraresa	this study
Carrasquin	Laucou et al. 2018
Carricante	this study
Casavecchia	De Lorenzis et al., 2019
Cascarolo	this study
Castanal	Laucou et al. 2018
Castelao	Laucou et al. 2018
Castellana blanca	Laucou et al. 2018
Castets	Laucou et al. 2018
Castiglione	De Lorenzis et al., 2019
Castillo de arcos	Laucou et al. 2018
Catarratto bianco comune	this study
Cayetana blanca	Laucou et al. 2018
Celtica	this study
Centesimino	this study
Cercial du Dao	Laucou et al. 2018
Cesar	Laucou et al. 2018
Chaouch blanc	Laucou et al. 2018
Chaouch rozovyi	Laucou et al. 2018
Chaptal	Laucou et al. 2018
Chardonnay	this study
Chasselas	this study
Chatus	this study
Chenin	Laucou et al. 2018
Chouchillon	Laucou et al. 2018
Ciliegiolo	this study
Cinsaut	Laucou et al. 2018
Cjanorie	this study
Coarna alba	Laucou et al. 2018
Coarna neagra	Laucou et al. 2018
Cococciola	Laucou et al. 2018
Cojonata	Laucou et al. 2018
Colatamurro	De Lorenzis et al., 2019
Colombana nera	this study
Colorino (Abrusco)	this study
Conca d'oro	Laucou et al. 2018
Corason de Kabritte blanc	Laucou et al. 2018
Corazon de cabrito	Laucou et al. 2018
Corinto (false)	De Lorenzis et al., 2019
Cornacchia	this study
Cornallin	this study
Cornarea	this study
Cornichon blanc (non identified)	Laucou et al. 2018
Cornifesto	Laucou et al. 2018
Corniola (false)	De Lorenzis et al., 2019
Couderc 25 (questionable)	this study
Covra	this study
Crimposie	Laucou et al. 2018
Criolla grande sanjuanina	Laucou et al. 2018
Csaba Gyoengye	Laucou et al. 2018
Cuneute	this study
Dabouki	Laucou et al. 2018
Danugue	Laucou et al. 2018
Datal	Laucou et al. 2018
De Rey	Laucou et al. 2018
Deckrot	Laucou et al. 2018
Dedo de Dama	Laucou et al. 2018
Derechero	Laucou et al. 2018
Dimiat	Laucou et al. 2018
Dimrit kara	Laucou et al. 2018
Dinka zold	Laucou et al. 2018
Diolinoir	this study
Djandjal kara	Laucou et al. 2018
Dodrelyabi	Laucou et al. 2018
Doight du neigne	Laucou et al. 2018
Dolcetto	this study
Dolciame	this study
Domina	Laucou et al. 2018
Dominga	Laucou et al. 2018
Dona Maria	Laucou et al. 2018
Dongine	Laucou et al. 2018
Donzelinho branco	Laucou et al. 2018
Donzelinho tinto	Laucou et al. 2018
Doradilla	Laucou et al. 2018
Dorona di Venezia	this study
Douradinha	Laucou et al. 2018
Dureza	Laucou et al. 2018
Elbling	Laucou et al. 2018
Emerald seedless	Laucou et al. 2018
Epero de Gall	Laucou et al. 2018
Epinou	Laucou et al. 2018
Erbisedda (Carcajolo blanc)	this study
Ervi	this study
Escursach	Laucou et al. 2018
Fahri kalamak	Laucou et al. 2018
Famoso	this study
Ferlongo	Laucou et al. 2018
Fernao Pires	Laucou et al. 2018
Ferral	Laucou et al. 2018
Fertilia	this study
Feteasca alba	Laucou et al. 2018
Feteasca regala	Laucou et al. 2018
Filucca	this study
Flora	Laucou et al. 2018
Fogoneu	Laucou et al. 2018
Fokiano	Laucou et al. 2018
Folgasao	Laucou et al. 2018
Folha de figueira	Laucou et al. 2018
Fondo de Orza	Laucou et al. 2018
Forastera	this study
Forcallat tinta	Laucou et al. 2018
Fortana	this study
Frappato	this study
Freisa	this study
Fubiano	this study
Furmint	Laucou et al. 2018
Gabekhouri tsiteli	De Lorenzis et al., 2015
Gabriella	Laucou et al. 2018
Gaensfuesser blau	Laucou et al. 2018
Gaglioppo	this study
Galibert Coulondre 15-2	this study
Galibert treblanc	this study
Galicoul noir	this study
Galotta	Laucou et al. 2018
Gamaret	Laucou et al. 2018
Gamay	this study
Gambugliana	this study
Garganega	this study
Gargola	this study
Garofana	this study
Garrido fino	Laucou et al. 2018
Garrido macho	Laucou et al. 2018
Garro	this study
Gascon	Laucou et al. 2018
Geilweilerhof GA 48-12	this study
Gelbholzer blau	Laucou et al. 2018
Gemre pembe	Laucou et al. 2018
Gibert	Laucou et al. 2018
Giosana	De Lorenzis et al., 2019
Giro nero	Laucou et al. 2018
Glera	this study
Goldriesling	Laucou et al. 2018
Gorgollasa	Laucou et al. 2018
Gouveio	De Lorenzis et al., 2019
Gradino	this study
Graeco	Laucou et al. 2018
Grain	Laucou et al. 2018
Grand noir	Laucou et al. 2018
Grappenoux	Laucou et al. 2018
Grec rouge	Laucou et al. 2018
Grechetto (di Orvieto)	this study
Greco bianco (Guardavalle)	this study
Greco nero (di Verbicaro)	this study
Greg	Laucou et al. 2018
Grilla	De Lorenzis et al., 2019
Grillo	this study
Grillo (false)	De Lorenzis et al., 2019
Gros Bourgogne	Laucou et al. 2018
Gros Cabernet	Laucou et al. 2018
Grozelmtevana Institutis	Laucou et al. 2018
Guarnaccia (bianca)	this study
Guarnaccia (false)	De Lorenzis et al., 2019
Guarnaccino	De Lorenzis et al., 2019
Hadari	Laucou et al. 2018
Harslevelu	Laucou et al. 2018
Heben	Laucou et al. 2018
Henab turki	Laucou et al. 2018
Heptakilo	this study
Heroldrebe	Laucou et al. 2018
Heunisch Weiss	this study
Heunish rotgestreift	Laucou et al. 2018
Houssein krasnyi	Laucou et al. 2018
Humagne blanc	Laucou et al. 2018
Hunisa	Laucou et al. 2018
Ichkimar	Laucou et al. 2018
Imperial Napoleon	Laucou et al. 2018
Impigno	De Lorenzis et al., 2019
Incrocio Bruni 624	this study
Incrocio Manzoni 2.15	this study
Incrocio Manzoni 2-3	this study
Incrocio Terzi n.1	this study
Invernenga	this study
Iordan	Laucou et al. 2018
Irsay Oliver	this study
Italia	this study
Italica	this study
Ithaki	Laucou et al. 2018
Iusana	De Lorenzis et al., 2019
Izsaki sarfeher	Laucou et al. 2018
Jaoumet	Laucou et al. 2018
Javor weiss	Laucou et al. 2018
Jeronimo	Laucou et al. 2018
Joubertin	Laucou et al. 2018
Kadarka kek	Laucou et al. 2018
Kadarka Oreg	Laucou et al. 2018
Kakotryghis	Laucou et al. 2018
Kanzler	Laucou et al. 2018
Katsakoulias	De Lorenzis et al., 2019
Katta kourgan	Laucou et al. 2018
Keknyelu	Laucou et al. 2018
Kerner	this study
Khalili belyi	Laucou et al. 2018
Khalt	Laucou et al. 2018
Khusaine belyi	Laucou et al. 2018
Kishmish belyi kruglii	this study
Kishmish chernyi	Laucou et al. 2018
Kokurdes belyi	Laucou et al. 2018
Kolontar	Laucou et al. 2018
Kontegalo	Laucou et al. 2018
Korinthiaki	this study
Kosinjot	this study
Kotsifali	De Lorenzis et al., 2019
Kovidinka	Laucou et al. 2018
Koz uzyum	Laucou et al. 2018
Krakhouna	Laucou et al. 2018
Lacrima (di Morro d'Alba)	this study
Lacrima di Maria	De Lorenzis et al., 2019
Ladikino	Laucou et al. 2018
Lado	Laucou et al. 2018
Lagrein	this study
Lambrusca di Alessandria	this study
Lambrusco d'German	this study
Lambrusco di Fiorano	this study
Lambrusco Grasparossa	this study
Lambrusco Maestri	this study
Lambrusco Montericco	this study
Lampanzona	De Lorenzis et al., 2019
Liatiko	De Lorenzis et al., 2019
Lievuso	De Lorenzis et al., 2019
Listan negro	Laucou et al. 2018
Listan prieto	Laucou et al. 2018
Lisztes feher	Laucou et al. 2018
Loureiro	Laucou et al. 2018
Lucignola	De Lorenzis et al., 2019
Luglienga bianca (Lignan)	this study
Luisa blanca	Laucou et al. 2018
Madeleine Angevine	Laucou et al. 2018
Madeleine Angevine Oberlin	Laucou et al. 2018
Madeleine de Clermont	Laucou et al. 2018
Magdeleine noire des Charentes	Laucou et al. 2018
Mai 3	Laucou et al. 2018
Maiolica	this study
Malbech (Cot)	this study
Malvar	Laucou et al. 2018
Malvasia aromatica di Parma	this study
Malvasia bianca	this study
Malvasia bianca di Candia	this study
Malvasia bianca lunga	this study
Malvasia di Casorzo	this study
Malvasia di Lipari	this study
Malvasia di Schierano	this study
Malvasia fina	Laucou et al. 2018
Malvasia istriana	this study
Malvasia moscata	this study
Malvasia nera di Basilicata	De Lorenzis et al., 2019
Malvasia nera di Bolzano	this study
Malvasia nera di Lecce	this study
Malvasia nera lunga	this study
Malvasia preta	Laucou et al. 2018
Malvasia volcanica	Laucou et al. 2018
Mammolo clone I-MAM-PA-1	this study
Manseng gros blanc	Laucou et al. 2018
Manseng noir	Laucou et al. 2018
Manses de Tibbus	Laucou et al. 2018
Manteudo	Laucou et al. 2018
Mantonico bianco	De Lorenzis et al., 2019
Mantonico nero	this study
Mantonico pinto	De Lorenzis et al., 2019
Mantúo de Pilas	Laucou et al. 2018
Manzoni bianco	this study
Manzoni moscato	this study
Manzoni rosa	this study
Marchione	De Lorenzis et al., 2019
Maria	De Lorenzis et al., 2019
Maroc gros	Laucou et al. 2018
Marselan	this study
Marufo	Laucou et al. 2018
Marzemina bianca	this study
Matilde	this study
Matrassa	Laucou et al. 2018
Maturana blanca	Laucou et al. 2018
Maturano	this study
Mauzac blanc	Laucou et al. 2018
Mavrodaphni	De Lorenzis et al., 2019
Mayolet	this study
Mencia	Laucou et al. 2018
Merbein seedless	Laucou et al. 2018
Merlot	this study
Merseguera	Laucou et al. 2018
Meslier Saint-Francois	Laucou et al. 2018
Miguel de Arco	Laucou et al. 2018
Miguel de Arco (Spain)	Laucou et al. 2018
Minnella nera	De Lorenzis et al., 2019
Minutolo	this study
Mireille	Laucou et al. 2018
Misket Rusenski	Laucou et al. 2018
Molar	Laucou et al. 2018
Molinara	this study
Molinera	Laucou et al. 2018
Mollar cano	Laucou et al. 2018
Monastrell	Laucou et al. 2018
Mondeuse blanche	Laucou et al. 2018
Mondeuse noire	Laucou et al. 2018
Mondragon	Laucou et al. 2018
Monica	this study
Montepulciano	this study
Montonico bianco	this study
Montua	Laucou et al. 2018
Moradella	this study
Morate	Laucou et al. 2018
More	Laucou et al. 2018
Morenillo	Laucou et al. 2018
Moristel	Laucou et al. 2018
Moscatel de Angüés	Laucou et al. 2018
Moscatello selvatico	this study
Moscato bianco	this study
Moscato d'Adda	Laucou et al. 2018
Moscato d'Amburgo	this study
Moscato di Scanzo	this study
Moscato di Terracina	De Lorenzis et al., 2019
Moscato giallo	this study
Moscato nero di Acqui	this study
Moscato violetto (Muscat rouge de Madère)	this study
Moschato mavro	this study
Mostosa	this study
Mouration	Laucou et al. 2018
Mourvèdre	this study
Mourvedre Gule	Laucou et al. 2018
Mtsklarta	Laucou et al. 2018
Müller Thurgau	this study
Muradouli	Laucou et al. 2018
Muscat de la republique	Laucou et al. 2018
Muscat de St. Christol (Galibert 255-43)	this study
Muscat d'Eisenstadt	Laucou et al. 2018
Muscat d'Istamboul	this study
Muscat Ottonel	this study
Muscat reine des vignes	this study
Muskat Uzbekinstanskii	this study
Naose	Laucou et al. 2018
Nebbiera	this study
Nebbiolo	this study
Negra dorada	Laucou et al. 2018
Negra rayada	Laucou et al. 2018
Negra tardia	Laucou et al. 2018
Negret castrais	Laucou et al. 2018
Negro amaro	this study
Negrodolce	this study
Negru de Causani	Laucou et al. 2018
Negru mare (Charas)	Laucou et al. 2018
Negru virtos	Laucou et al. 2018
Nera del Cilento	De Lorenzis et al., 2019
Nerello mascalese	this study
Neretto di Bairo	this study
Neretto di Marengo	this study
Neretto duro (Balau)	this study
Nero di Gonzaga	this study
Nevoeira	Laucou et al. 2018
Nieddera	this study
Nieddu Mannu	this study
Nincusa	Laucou et al. 2018
Notardomenico	this study
Occhi di lepre	De Lorenzis et al., 2019
Odem	Laucou et al. 2018
Oeillade noire	Laucou et al. 2018
Ohanes	Laucou et al. 2018
Olasz Korai	Laucou et al. 2018
Olber	Laucou et al. 2018
Olivella di Caggiano	De Lorenzis et al., 2019
Olivette blanche	Laucou et al. 2018
Ondarrabi beltza	Laucou et al. 2018
Opsimo Edessis	Laucou et al. 2018
Ora	Laucou et al. 2018
Orangetraube	Laucou et al. 2018
Orisi	De Lorenzis et al., 2019
Orlovi nokti beli	Laucou et al. 2018
Orpicchio	this study
Orsolina	this study
Ortega	Laucou et al. 2018
Osteiner	Laucou et al. 2018
Ouliven	Laucou et al. 2018
Palestina I	Laucou et al. 2018
Palomba (Uva Carrieri)	this study
Palomino fino	Laucou et al. 2018
Pampanaro	this study
Pampolat de Sagunto	Laucou et al. 2018
Pannonia kincse	Laucou et al. 2018
Paolina	this study
Papaskarasi	Laucou et al. 2018
Pardillo	Laucou et al. 2018
Pardina	Laucou et al. 2018
Parduca	Laucou et al. 2018
Parellada	Laucou et al. 2018
Parmak cerven	De Lorenzis et al., 2019
Pasiga	Laucou et al. 2018
Passau	this study
Pattaresca	this study
Pecorello (false)	De Lorenzis et al., 2019
Pedilongo	this study
Pedral	Laucou et al. 2018
Pedro Ximenez	this study
Pelagos	this study
Pensal blanca	Laucou et al. 2018
Perlon	Laucou et al. 2018
Pero Godal	Laucou et al. 2018
Perricone	this study
Perruno	Laucou et al. 2018
Persan	Laucou et al. 2018
Petit Bouschet	Laucou et al. 2018
Petit manseng	this study
Petit rouge	this study
Petit verdot	this study
Picolit	this study
Pie di palombo	Laucou et al. 2018
Pignoletto	this study
Pilongo	Laucou et al. 2018
Pinot	this study
Pinotage	Laucou et al. 2018
Plant de Ponteilla	Laucou et al. 2018
Planta fina	De Lorenzis et al., 2019
Planta nova	Laucou et al. 2018
Plavina Crna	De Lorenzis et al., 2019
Pollera nera	this study
Pomposa MO	this study
Portugais bleu	Laucou et al. 2018
Pougayen	Laucou et al. 2018
Pozsonyi	Laucou et al. 2018
Prié blanc	this study
Prié rouge	this study
Prieto picudo tinto	Laucou et al. 2018
Prima	Laucou et al. 2018
Primitivo	this study
Prokupac	Laucou et al. 2018
Prugnolino	this study
Prunesta (false)	De Lorenzis et al., 2019
Puerto alto	Laucou et al. 2018
Quagliano (Bouteillan)	this study
Quiebratinajas tinto	Laucou et al. 2018
Quigat	Laucou et al. 2018
Rabo de ovelha	Laucou et al. 2018
Ragol	Laucou et al. 2018
Ragusano	this study
Raisaine	Laucou et al. 2018
Ramisco	Laucou et al. 2018
Ramishvili 07	De Lorenzis et al., 2015
Rannii Vira	Laucou et al. 2018
Rassegui	Laucou et al. 2018
Razaki kirmizi	Laucou et al. 2018
Razdani	Laucou et al. 2018
Recunu	De Lorenzis et al., 2019
Red Ohanes	Laucou et al. 2018
Redondal	Laucou et al. 2018
Refosco nostrano	this study
Ribolla gialla	this study
Riesling	this study
Riesling bleu	Laucou et al. 2018
Riesling italico	this study
Roal	Laucou et al. 2018
Roditis	De Lorenzis et al., 2019
Roi des precoces	Laucou et al. 2018
Rojal negro	Laucou et al. 2018
Rojal tinta	Laucou et al. 2018
Rollo	this study
Romeiko	Laucou et al. 2018
Rossa di Moico	De Lorenzis et al., 2019
Rossa di San Nicola	De Lorenzis et al., 2019
Rossara toscana	this study
Rosso antico	De Lorenzis et al., 2019
Roublot	Laucou et al. 2018
Rouge du pays	Laucou et al. 2018
Roumi noir	Laucou et al. 2018
Rubinovyi Magaracha	Laucou et al. 2018
Ruby Cabernet	Laucou et al. 2018
Ruché	this study
Rufete	Laucou et al. 2018
Ruggine	this study
Ruzevina	Laucou et al. 2018
Ruzzese	this study
Sabro	Laucou et al. 2018
Saint Laurent	Laucou et al. 2018
San Lorenzo	this study
San Michele	this study
San Pietro	De Lorenzis et al., 2019
Sangiovese	this study
Sanguinella	De Lorenzis et al., 2019
Santa Magdalena	Laucou et al. 2018
Sao Mamede	Laucou et al. 2018
Saperavi	Laucou et al. 2018
Sauterne blanc	Laucou et al. 2018
Sauvignon blanc	this study
Savagnin	this study
Savvatiano	Laucou et al. 2018
Schiava (Rossara)	this study
Schiava gentile	this study
Schiava grossa	this study
Schioppettino	this study
Schirastraube	Laucou et al. 2018
Semillon	this study
Sena	Laucou et al. 2018
Sermnali	Laucou et al. 2018
Servant	Laucou et al. 2018
Shabash	Laucou et al. 2018
Shtur angur	Laucou et al. 2018
Sibirkovy	Laucou et al. 2018
Sicilien	Laucou et al. 2018
Siegerrebe	this study
Signurina	De Lorenzis et al., 2019
Sirio	this study
Skiadopoulo	Laucou et al. 2018
Skiadopoulo	Laucou et al. 2018
Slarina	this study
Somarello	this study
Sorok luet oktyabrya	Laucou et al. 2018
Souzao faux	Laucou et al. 2018
Stavroto faux	Laucou et al. 2018
Stephidampelos	De Lorenzis et al., 2019
Strinto porcino	De Lorenzis et al., 2019
Sublima seedless	Laucou et al. 2018
Sultana moscata	this study
Sultanina	this study
Sultanina de Bulgarie	Laucou et al. 2018
Sumoll	Laucou et al. 2018
Susumaniello	De Lorenzis et al., 2019
Sylvaner verde	this study
Syrah	this study
Sytanich	Laucou et al. 2018
Tagobi	Laucou et al. 2018
Tamjanika crna (Moscato rosa)	this study
Tarragoni	Laucou et al. 2018
Tarrango	Laucou et al. 2018
Tauberschwarz	Laucou et al. 2018
Tazzelenghe	this study
Teinturier	Laucou et al. 2018
Teinturier ad acino rotondo	this study
Tempranillo	this study
Termarina (Sciaccarello)	this study
Teroldego	this study
Terret Bouschet	Laucou et al. 2018
Terzi 100.31	this study
Teta de vaca tinta	Laucou et al. 2018
Timorasso	this study
Tinta Barroca	Laucou et al. 2018
Tita kartlis	De Lorenzis et al., 2015
Tognona	this study
Torbato	this study
Torralba	Laucou et al. 2018
Torrontes riojano	Laucou et al. 2018
Tortosi	Laucou et al. 2018
Tosca bianca	this study
Totika	Laucou et al. 2018
Touriga nacional	Laucou et al. 2018
Touriganca	Laucou et al. 2018
Trakya ilkeren ilkeren	De Lorenzis et al., 2019
Trebbianina	this study
Trebbiano antico	De Lorenzis et al., 2019
Trebbiano toscano	this study
Trepat	Laucou et al. 2018
Tressot noir	Laucou et al. 2018
Trevisana nera	this study
Trincadeira das pratas	Laucou et al. 2018
Trousseau noir	Laucou et al. 2018
Truccanosa	De Lorenzis et al., 2019
Tsitsa Kaprei	Laucou et al. 2018
Tsitska	Laucou et al. 2018
Tuccanese di Turi	De Lorenzis et al., 2019
Turchetta	this study
Turki	Laucou et al. 2018
Ugillina	this study
Urbanitraube noir	Laucou et al. 2018
Urmi dinka	Laucou et al. 2018
Uva d’oro bianca	this study
Uva del Fantini	this study
Uva della macchia	this study
Uva di Troia	this study
Uva rara	this study
Uva sacra (Uva sogra)	De Lorenzis et al., 2019
Uva Tosca	this study
Uvalino	this study
Valenci (Beba)	this study
Valenci tinto	Laucou et al. 2018
Valentino	this study
Vega	this study
Veltliner gruener	this study
Verdea noir	Laucou et al. 2018
Verdeca (Lagorthi)	this study
Verdejo blanco	Laucou et al. 2018
Verdejo de Salamanca	Laucou et al. 2018
Verdelet	this study
Verdicchio bianco	this study
Verdil	Laucou et al. 2018
Verdiso	this study
Verdone nero	De Lorenzis et al., 2019
Verjus	Laucou et al. 2018
Vernaccia di Oristano (Spergola)	this study
Vernaccina	this study
Vertkvitchalis tetri	De Lorenzis et al., 2015
Verues de Huarte	Laucou et al. 2018
Vespaiola	this study
Vespolina	this study
Victoria	Laucou et al. 2018
Vien de Nus	this study
Vigne sauvage faux Mouchouses 1	Laucou et al. 2018
Vijariego blanco	Laucou et al. 2018
Vilana	De Lorenzis et al., 2019
Vinhao	Laucou et al. 2018
Vintaiu	Laucou et al. 2018
Viognier	this study
Viosinho	Laucou et al. 2018
Visparola	De Lorenzis et al., 2019
Vital	Laucou et al. 2018
Vite di Roteglia	this study
Vitouska	this study
Viura	Laucou et al. 2018
Voskeat	Laucou et al. 2018
Vulpea	Laucou et al. 2018
Wildbacher de Hongrie	Laucou et al. 2018
Wildbacher spätblau	this study
Xarello	Laucou et al. 2018
Xinisteri	Laucou et al. 2018
Xinogaltso Kozanis	De Lorenzis et al., 2019
Xinomavro	De Lorenzis et al., 2019
Yakdona kizil	Laucou et al. 2018
Zagarese	De Lorenzis et al., 2019
Zakatalis tetri	De Lorenzis et al., 2015
Zalema	Laucou et al. 2018
Zibibbo (Moscato d'Alessandria)	this study
Zilavka	De Lorenzis et al., 2019
Zimmettraube grau rauchfarbig	Laucou et al. 2018
Zweigeltrebe blau	Laucou et al. 2018

## Sheet: 2 - Varieties without POs
VARIETY	DATASET
Abbuoto	this study
Achlamiche	Laucou et al. 2018
Adjaruli tetri	De Lorenzis et al., 2015
Adreuli tetri	Laucou et al. 2018
Ag Kiourdach faux	Laucou et al. 2018
Agadai	Laucou et al. 2018
Agourane	Laucou et al. 2018
Ahmar Derani	Laucou et al. 2018
Ak ouzioum tagapskii	Laucou et al. 2018
Akiki	Laucou et al. 2018
Aladasturi	De Lorenzis et al., 2015
Albanina nera Bordini (questionable)	this study
Albaranzeuli bianco (false)	Laucou et al. 2018
Albarola	this study
Alexandroouli	Laucou et al. 2018
Almeria nera	Laucou et al. 2018
Altesse	Laucou et al. 2018
Alvarelhao	Laucou et al. 2018
Ahafei	Laucou et al. 2018
Ahmed	Laucou et al. 2018
Amigne	Laucou et al. 2018
Angur Kalan	Laucou et al. 2018
Paglione	this study
Antinello	De Lorenzis et al., 2019
Araklinos	Laucou et al. 2018
Arakseni tcherni	Laucou et al. 2018
Arbane	Laucou et al. 2018
Argu mannu	this study
Argvetula sapere	De Lorenzis et al., 2015
Arinto = Pederna	Laucou et al. 2018
Arna-guirna	Laucou et al. 2018
Arneis	this study
Arrouya	Laucou et al. 2018
Arvesiniadu	this study
Arvine petite	Laucou et al. 2018
Asprinio bianco faux	Laucou et al. 2018
Asprouda Santorinis	Laucou et al. 2018
Assali al arous	Laucou et al. 2018
Assouad Koupti	Laucou et al. 2018
Tskobila	Laucou et al. 2018
Assyl kara	Laucou et al. 2018
Assyrtico	De Lorenzis et al., 2019
Asuretuli shavi	De Lorenzis et al., 2015
Athiri aspro	Laucou et al. 2018
Corrin seedles	Laucou et al. 2018
Avarengo	this study
Avassirkhva	Laucou et al. 2018
Avesso	Laucou et al. 2018
Avgoustiatis	Laucou et al. 2018
Azizi el Jaia	Laucou et al. 2018
Ramming B 40-97	Laucou et al. 2018
Babica crna	Laucou et al. 2018
Baco noir	this study
Totmur	this study
Estellat	this study
Badagi	Laucou et al. 2018
Bagitchala 05	De Lorenzis et al., 2015
Baisubani 01	De Lorenzis et al., 2015
Bakator roz	Laucou et al. 2018
Bakhtiori	Laucou et al. 2018
Balbut	Laucou et al. 2018
Baratcsuha szurke	Laucou et al. 2018
Barbarossa (di Finale)	this study
Barbarossa piemontese	this study
Korithi aspro	Laucou et al. 2018
Baroque	Laucou et al. 2018
Basicata	Laucou et al. 2018
Canari noir	Laucou et al. 2018
Bayadi de Syrie	Laucou et al. 2018
Bayan Shirei	Laucou et al. 2018
Beerheller	Laucou et al. 2018
Bekari	De Lorenzis et al., 2019
Belle Denise	Laucou et al. 2018
Beregi rozsas	Laucou et al. 2018
Bertille Seyve 1808	this study
Bertille Seyve 4825	this study
Bezoul el Kelba	Laucou et al. 2018
Bianco d'Alessano	this study
Biancuzzo	this study
Big Muscat seedless	Laucou et al. 2018
Bigolona	this study
Blanc Auba	Laucou et al. 2018
Bobal	Laucou et al. 2018
Bogazkere	Laucou et al. 2018
Bonamico	this study
Bonarda	this study
Bonda	this study
Bondola	Laucou et al. 2018
Borchalo	Laucou et al. 2018
Bosco	this study
Bou Khanzir noir	Laucou et al. 2018
Bourboulenc	Laucou et al. 2018
Bragat rosa (Brachetto a grappolo lungo)	this study
Breider 5-6	Laucou et al. 2018
Bubbia	this study
Burdin 4077	this study
Burdin 4795	this study
Lumassina	this study
C 50-171 (Ramming)	Laucou et al. 2018
Cabrusina	this study
Cahours	Laucou et al. 2018
Camaralet	Laucou et al. 2018
Camputese	De Lorenzis et al., 2019
Parraleta	Laucou et al. 2018
Cardìn	this study
Pelaverga	this study
Caricagiola (Aubun)	this study
Casetta	Laucou et al. 2018
Catalanesca	Laucou et al. 2018
Cavrara	this study
Cayam	Laucou et al. 2018
Centennial seedless	Laucou et al. 2018
Cesanese comune	this study
Cesanese d'Affile	this study
Chachkhriala 01	De Lorenzis et al., 2015
Chahnani	Laucou et al. 2018
Chami abiad	Laucou et al. 2018
Chirai obak	Laucou et al. 2018
Cividin	this study
Clairette	this study
Claverie coulard	Laucou et al. 2018
Clinton (misnomer)	this study
Coada vulpii	Laucou et al. 2018
Coda di pecora	De Lorenzis et al., 2019
Coda di volpe bianca	this study
Codivarta	Laucou et al. 2018
Coglionara	De Lorenzis et al., 2019
Malanstraube	Laucou et al. 2018
Corbina vicentina	Laucou et al. 2018
Cortese	this study
Corvina	this study
Corvinone	this study
Courbu blanc	Laucou et al. 2018
Crimson seedless	Laucou et al. 2018
Croatina	this study
Crovassa	this study
Pampolat girat	Laucou et al. 2018
Cuatendra	Laucou et al. 2018
Cuelga	Laucou et al. 2018
De cilindro	Laucou et al. 2018
Delisi 04	De Lorenzis et al., 2015
Delisi 06	De Lorenzis et al., 2015
Dermatas	Laucou et al. 2018
Didshavi	De Lorenzis et al., 2015
Dili kaftar	Laucou et al. 2018
Dindarella	this study
Doppel Augen	Laucou et al. 2018
Verdea	this study
Doux d'Henry	this study
Durella gentile	this study
Dziganidze	De Lorenzis et al., 2015
El Farryali	Laucou et al. 2018
El Gouz	Laucou et al. 2018
Erbaluce	this study
Erbamat (Verdealbara)	this study
Espadeiro tinto	Laucou et al. 2018
Estaca saouma	Laucou et al. 2018
Falanghina (false)	Laucou et al. 2018
Falanghina (Campi Flegrei)	this study
Fer	Laucou et al. 2018
Fernandella	Laucou et al. 2018
Fiano	this study
Fiesta	Laucou et al. 2018
Fiorella	De Lorenzis et al., 2019
Flame seedless	Laucou et al. 2018
Fogarina	this study
Forgiarin	this study
Forsellina	this study
Zlatarica Vrgorska	De Lorenzis et al., 2019
Fuella nera	Laucou et al. 2018
Fumin	this study
Gabba volpe	this study
Galbena de Odobesti	Laucou et al. 2018
Galbena uriasa	Laucou et al. 2018
Gamba di pernice (Gambarossa)	this study
Lalvari	Laucou et al. 2018
Garganega faux	Laucou et al. 2018
Frediana bianca	this study
Gateta	Laucou et al. 2018
Geisdutte blau	Laucou et al. 2018
Genk Uzum	Laucou et al. 2018
Villaris	this study
Gharbi	Laucou et al. 2018
Gemero	Laucou et al. 2018
Ghvinis tsiteli	De Lorenzis et al., 2015
Glycostaphyllo	Laucou et al. 2018
Golodan	Laucou et al. 2018
Gorula	De Lorenzis et al., 2015
Granatovyi	Laucou et al. 2018
Grapariol	this study
Grassen	Laucou et al. 2018
Pecorello	this study
Greco (di Tufo)	this study
Grignolino	this study
Groppello di Mocasina	this study
Marinello	this study
Merille grosse	Laucou et al. 2018
Gruaio	this study
Dardagan	Laucou et al. 2018
Halholyag	Laucou et al. 2018
Somszoeloe kek	Laucou et al. 2018
Heunish rot 1	Laucou et al. 2018
Hoertling weiss	Laucou et al. 2018
Hweidi	Laucou et al. 2018
Ichkimar biely faux	Laucou et al. 2018
Pate noir	this study
Isabella	this study
Jani bakhvis	De Lorenzis et al., 2015
July muscat	this study
Kamuri shavi	De Lorenzis et al., 2015
Kandahari siah	Laucou et al. 2018
Kapistroni tetri hermaphrodite (Coll. Kichinev)	Laucou et al. 2018
Kara oglan faux	Laucou et al. 2018
Kara ouzume Aschkhabadsky	Laucou et al. 2018
Kartsiotis	Laucou et al. 2018
Asswad zeitouni	Laucou et al. 2018
Kharistvala meskhuri	Laucou et al. 2018
Khikhvi femelle	Laucou et al. 2018
Khikhvi	Laucou et al. 2018
Khindogny	Laucou et al. 2018
Khushia shavi	De Lorenzis et al., 2015
Kizil sapak faux	Laucou et al. 2018
Kolliniatiko	Laucou et al. 2018
Kolossie gebirgig	Laucou et al. 2018
Konigstraube	Laucou et al. 2018
Kouroupitsa	Laucou et al. 2018
Koutlaksky belyi	Laucou et al. 2018
Kvelouri	De Lorenzis et al., 2015
Kvetari 05	De Lorenzis et al., 2015
Kvetari 10	De Lorenzis et al., 2015
Labrusco	Laucou et al. 2018
Lambrusco a foglia frastagliata	this study
Lambrusco Benetti	this study
Lambrusco Marani	this study
Lambrusco oliva	this study
Lambrusco viadanese	this study
Lambrusco salamino	this study
Lameiro	Laucou et al. 2018
Lanzesa	this study
Lauzet	Laucou et al. 2018
Len de l'El	Laucou et al. 2018
Lialmigui	Laucou et al. 2018
Limnio	De Lorenzis et al., 2019
Louali	Laucou et al. 2018
Luadca	this study
Lupeccio	this study
Magliocco dolce	De Lorenzis et al., 2019
Maiolina	this study
Malagouzia	De Lorenzis et al., 2019
Malbo gentile	this study
Malvasia di Candia aromatica	this study
Malvasia del Lazio	this study
Vitovska grganja	this study
Malvoisie de la Lasseraz	Laucou et al. 2018
Mancin	Laucou et al. 2018
Mandilaria	De Lorenzis et al., 2019
Mantonico nigra	De Lorenzis et al., 2019
Maor	this study
Maratheftico	Laucou et al. 2018
Marsanne	this study
Marzemina grossa	this study
Marzemino	this study
Massirart	Laucou et al. 2018
Matrassa blanc faux	Laucou et al. 2018
Mecle	Laucou et al. 2018
Medouar	Laucou et al. 2018
Meneso 02	De Lorenzis et al., 2015
Mennavò	De Lorenzis et al., 2019
Mgaloblishvili	De Lorenzis et al., 2015
Misaktsieli 05	De Lorenzis et al., 2015
Monica femelle	Laucou et al. 2018
Moravia agria	Laucou et al. 2018
Morenci	Laucou et al. 2018
Moscatuel	Laucou et al. 2018
Moscofilero	this study
Mourtaou	Laucou et al. 2018
Mrgvali kurdzeni	De Lorenzis et al., 2015
Mskhali	Laucou et al. 2018
Muradouli 3	Laucou et al. 2018
Muscate	Laucou et al. 2018
Muskule	Laucou et al. 2018
Nakhiduri 03	De Lorenzis et al., 2015
Nakhiduri 05	De Lorenzis et al., 2015
Nakhiduri 06	De Lorenzis et al., 2015
Nakhiduri 09	De Lorenzis et al., 2015
Nascetta	this study
Nasco	this study
Nassau	Laucou et al. 2018
Nebbiolo rosé (Chiavennaschino)	this study
Neretta cuneese	this study
Negret pounjut	Laucou et al. 2018
Negretta (Megliorandi 2013) (questionable)	this study
Nehelescol	Laucou et al. 2018
Neretto di Salto	this study
Fredonia	this study
Nimrang krasnyi	Laucou et al. 2018
Ninotsminda 08	De Lorenzis et al., 2015
Ninotsminda 13	De Lorenzis et al., 2015
Nosiola	this study
Obeidi	Laucou et al. 2018
Ojaleshi	Laucou et al. 2018
Ojo de Buey	Laucou et al. 2018
Okhtoura	De Lorenzis et al., 2015
Oekuez goezue faux	Laucou et al. 2018
Öküzgözü	Laucou et al. 2018
Olivette rose	Laucou et al. 2018
Orona	De Lorenzis et al., 2015
Orsina	this study
Outanant	Laucou et al. 2018
Tetona blanca	Laucou et al. 2018
Paneshi	De Lorenzis et al., 2015
Pavana	this study
Pecorino	this study
Pedro Luis	Laucou et al. 2018
Movsesi	Laucou et al. 2018
Pelaverga piccolo	this study
Penouille	Laucou et al. 2018
Perla dei vivi	this study
Peygamber uzumu	Laucou et al. 2018
Pezzola	this study
Piedirosso	De Lorenzis et al., 2019
Pignolo	this study
Pignola (Pignolo spano)	this study
Piquepoul noir	Laucou et al. 2018
Plant d'Arrat	Laucou et al. 2018
Plant de Chaudefonds 53	Laucou et al. 2018
Plant de Pedebernade 1	Laucou et al. 2018
Plant de Roubia	Laucou et al. 2018
Plant de Vic 98 N 3	Laucou et al. 2018
Plant droit	Laucou et al. 2018
Plant du Maroc E	Laucou et al. 2018
Planta mula faux	Laucou et al. 2018
Platyracho	Laucou et al. 2018
Plito	Laucou et al. 2018
Porcina nera	this study
Posip bijeli	Laucou et al. 2018
Poulsard noir	Laucou et al. 2018
Prunesta di Locri	this study
Rabigato	Laucou et al. 2018
Raboso Piave	this study
Ramishvili 01	De Lorenzis et al., 2015
Ramishvili 03	De Lorenzis et al., 2015
Ramishvili 05	De Lorenzis et al., 2015
Ramishvili 06	De Lorenzis et al., 2015
Rayada melonera	Laucou et al. 2018
Razakisi antep	Laucou et al. 2018
Recantina	this study
Red Globe	Laucou et al. 2018
Refosco dal peduncolo rosso	this study
Ribote rose	Laucou et al. 2018
Rkatsiteli	De Lorenzis et al., 2015
Rko shavi	De Lorenzis et al., 2015
Rondinella	this study
Rosaky rose faux	Laucou et al. 2018
Rossese (Tibourin)	this study
Rossignola	Laucou et al. 2018
Roussette basse de Seyssel	Laucou et al. 2018
Sabate	Laucou et al. 2018
Sabue 07	De Lorenzis et al., 2015
Sagrantino	this study
Sagubari 01	De Lorenzis et al., 2015
Salceno blanco	Laucou et al. 2018
Salicette	Laucou et al. 2018
Salvador	Laucou et al. 2018
Samarkhi	De Lorenzis et al., 2015
San Lorenzo faux	Laucou et al. 2018
Sant'Antonio	De Lorenzis et al., 2019
Santa Sofia	De Lorenzis et al., 2019
Santanera	Laucou et al. 2018
Sapena	De Lorenzis et al., 2015
Saperavi atenis	De Lorenzis et al., 2015
Saperavi grdzelmtevana	De Lorenzis et al., 2015
Sapere otskhanouri faux	Laucou et al. 2018
Vinenka	Laucou et al. 2018
Sauvaget	Laucou et al. 2018
Schiava nera (false)	this study
Tebrizi	Laucou et al. 2018
Scimiscià (Scarsafoglia)	this study
Ambror	this study
Chelois	this study
Seibel 19881	this study
Colobel	this study
Seinoir	this study
Semidano	Laucou et al. 2018
Corbeau	this study
Sercial	Laucou et al. 2018
Serna	Laucou et al. 2018
Servanin	Laucou et al. 2018
Seyve Villard 12-347	this study
Seyve Villard 12-390	this study
Seyve Villard 29-399	this study
Seyve Villard 23-512	this study
Seyve Villard 29-522	this study
Shavkapito	De Lorenzis et al., 2015
Shirikhevi 04	De Lorenzis et al., 2015
Siah	Laucou et al. 2018
Silvestris CA 10.1	Laucou et al. 2018
Skylopnichtis kokkinos	Laucou et al. 2018
Soyaki	Laucou et al. 2018
Lambrusco di Sorbara	this study
Surkhak belyi	Laucou et al. 2018
Starinky	Laucou et al. 2018
Stavrochiotiko	Laucou et al. 2018
Koevidinka feher	Laucou et al. 2018
Strophyliatico	Laucou et al. 2018
Tachtas	Laucou et al. 2018
Taifi rosovyi	Laucou et al. 2018
Tantovina Eichenblaettrige	Laucou et al. 2018
Tashli	Laucou et al. 2018
Tavkveri	De Lorenzis et al., 2015
Gordin verde	Laucou et al. 2018
Tchumuta	De Lorenzis et al., 2015
Tchvitiluri	De Lorenzis et al., 2015
Tebrizi	Laucou et al. 2018
Terbash	this study
Terrano	this study
Terzi 97.46	this study
Cornichon blanc	Laucou et al. 2018
Tini	Laucou et al. 2018
Tinto Cao	Laucou et al. 2018
Tinto velasco	Laucou et al. 2018
Tkbili kurdzeni	De Lorenzis et al., 2015
Tkvlapa shavi	De Lorenzis et al., 2015
Tocai friulano (Sauvignonasse)	this study
Tqupkvirta	De Lorenzis et al., 2015
Trebbiano giallo	this study
Trebbiano romagnolo	this study
Trebbiano spoletino	Laucou et al. 2018
Trajadura	Laucou et al. 2018
Trnjak	De Lorenzis et al., 2019
Trobat	Laucou et al. 2018
Tsolikouri	Laucou et al. 2018
Tuccanese nera	De Lorenzis et al., 2019
Tzimliansky belyi	Laucou et al. 2018
Usakheluri	Laucou et al. 2018
Uva di trojanero	Laucou et al. 2018
Uva nera tosta	this study
Uva rosa antica	De Lorenzis et al., 2019
Varnenska Gimza	Laucou et al. 2018
Vartzami	De Lorenzis et al., 2019
Vasarga belaya	Laucou et al. 2018
Velika	Laucou et al. 2018
Verdana (false)	De Lorenzis et al., 2019
Verdelho tinto femelle	Laucou et al. 2018
Verduzzo friulano	this study
Verduzzo trevigiano	this study
Vermentino nero	this study
Vermentino	this study
Vernaccia di San Gimignano	this study
Ner d'ala	this study
Vidadillo	Laucou et al. 2018
Vidiano	Laucou et al. 2018
Vigne sauvage faux Fethiye 58-64	Laucou et al. 2018
Vigne sauvage faux Tighzirt 1	Laucou et al. 2018
Vitrarolo	De Lorenzis et al., 2019
Voidomatis	Laucou et al. 2018
Vranac	De Lorenzis et al., 2019
Vulpea faux	Laucou et al. 2018
Wildrebe von Bauer	Laucou et al. 2018
Yai isioum rosovy	Laucou et al. 2018
Zante blanc	Laucou et al. 2018
Zeini abiad (Spain)	Laucou et al. 2018
Zeini abiad	Laucou et al. 2018
Zerdagi (misnomer)	De Lorenzis et al., 2015
Zhinvali 01	De Lorenzis et al., 2015

## Sheet: 3 - PO duos
LIST OF PARENT-OFFSPRING DUOS. A) Parent-offspring pairs identified in this study; B) Parent-offspring pairs identified in this study unvalidating breeder's data; C) Parent-offspring pairs identified in this study confirming breeder's data; D) Parent-offspring pairs identified in previous studies
NUMBER	name VARIETY 1	name VARIETY 2	Mendelian errors	Mendelian errors (%)	k0	k1	k2	kinship	Previous publication
A) Parent-offspring pairs identified in this study
1	Abello	Visparola	1	0.03	0	1	0	0.25
2	Achladi (Pergolese di Tivoli)	Invernenga	1	0.03	0	1	0	0.25
3	Aglianico	Austegna	1	0.03	0	0.89	0.11	0.28
4	Aglianico	Nera del Cilento	0	0	0	0.97	0.03	0.26
5	Albana	Trebbianina	1	0.03	0	1	0	0.25
6	Albana del paniere	Termarina (Sciaccarello)	0	0	0	1	0	0.25
7	Albanello	Vilana	0	0	0	0.87	0.13	0.28
8	Aleatico	Lacrima (di Morro d'Alba)	0	0	0	0.93	0.07	0.27
9	Alicante (false)	Lucignola	1	0.03	0	0.95	0.04	0.26
10	Alionza	Garganega	1	0.03	0	1	0	0.25
11	Ansonica	Mantonico bianco	3	0.09	0.01	0.95	0.04	0.26
12	Aramon	Vigne sauvage faux Mouchouses 1	2	0.07	0	1	0	0.25
13	Arilla	Biancolella	1	0.03	0	0.95	0.05	0.26
14	Arsilico	Pampanaro	1	0.03	0	0.84	0.16	0.29
15	Arsilico	Rosso antico	0	0	0	0.98	0.02	0.26
16	Arsilico	Maiolica	1	0.03	0	0.95	0.05	0.26
17	Assoued kere	Grillo (false)	0	0	0	0.82	0.18	0.3
18	Balzamino	Gambugliana	0	0	0	0.99	0.01	0.25
19	Barsaglina	Visparola	0	0	0	1	0	0.25
20	Bazaleturi	Krakhouna	5	0.13	0.01	0.8	0.19	0.3
21	Bazaleturi	Muradouli	2	0.06	0.01	0.92	0.08	0.27
22	Bazaleturi	Tsitska	6	0.15	0.01	0.73	0.26	0.31
23	Bazaleturi	Vertkvitchalis tetri	6	0.15	0.02	0.77	0.22	0.3
24	Bellone	Pampanaro	1	0.03	0	0.94	0.06	0.26
25	Blatterle	Schiava gentile	2	0.06	0.01	0.73	0.27	0.32
26	Bombino bianco	Palomba (Uva Carrieri)	0	0	0	0.95	0.05	0.26
27	Bombino bianco	Uva della macchia	0	0	0	0.92	0.08	0.27
28	Boschera	Vulpea	1	0.03	0	1	0	0.25
29	Bracciola nera (false)	Termarina (Sciaccarello)	1	0.03	0	1	0	0.25
30	Burdin 7419	Gamay	0	0	0	1	0	0.25
31	Canina nera	Pelagos	2	0.06	0	1	0	0.25
32	Cannonau (Garnacha tinta)	Galibert treblanc	0	0	0	0.93	0.07	0.27
33	Capretta	Maturano	2	0.06	0.01	0.98	0.01	0.25
34	Carraresa	Gargola	0	0	0	1	0	0.25
35	Carricante	Maria	1	0.03	0	0.92	0.08	0.27
36	Casavecchia	Guarnaccia (false)	0	0	0	0.94	0.06	0.26
37	Centesimino	Moscato violetto (Muscat rouge de Madère)	0	0	0	1	0	0.25
38	Centesimino	Sangiovese	0	0	0	1	0	0.25
39	Cinsaut	Verdelet	1	0.03	0	0.99	0.01	0.25
40	Corinto (falso)	Minnella nera	6	0.17	0.02	0.97	0.02	0.25
41	Cornacchia	Lambrusco Grasparossa	1	0.03	0	1	0	0.25
42	Cornichon blanc	Corniola (false)	1	0.03	0	0.94	0.06	0.26
43	Corniola (false)	Kontegalo	2	0.05	0	0.87	0.13	0.28
44	Covra	Orsolina	2	0.06	0	1	0	0.25
45	Dolciame	Garganega	1	0.03	0	0.98	0.02	0.25
46	Famoso	Termarina (Sciaccarello)	0	0	0	1	0	0.25
47	Filucca	Orsolina	0	0	0	0.97	0.03	0.26
48	Folha de figueira	Uva del Fantini	1	0.03	0	0.95	0.04	0.26
49	Gabekhouri tsiteli	Mtsklarta	2	0.05	0.01	0.8	0.19	0.3
50	Galibert Coulondre 15-2	Zibibbo (Moscato d'Alessandria)	3	0.08	0.01	0.93	0.06	0.26
51	Gradino	Uva Tosca	0	0	0	1	0	0.25
52	Grechetto (di Orvieto)	Pignoletto	1	0.03	0	0.94	0.06	0.27
53	Greco nero (di Verbicaro)	Mantonico bianco	2	0.06	0.01	0.93	0.06	0.26
54	Guarnaccia (bianca)	Guarnaccino	1	0.03	0	0.93	0.07	0.27
55	Italia	Pomposa MO	1	0.03	0	0.93	0.07	0.27
56	Kakotryghis	Kosinjot	2	0.06	0.01	0.93	0.06	0.26
57	Kosinjot	Zagarese	0	0	0	0.99	0.01	0.25
58	Lambrusco d'German	Orsolina	1	0.03	0	1	0	0.25
59	Maiolica	Verdone nero	0	0	0	0.98	0.02	0.26
60	Maiolica	Negro amaro	1	0.03	0	0.97	0.03	0.26
61	Maiolica	San Pietro	0	0	0	1	0	0.25
62	Maiolica	Visparola	0	0	0	1	0	0.25
63	Malvasia bianca	Termarina (Sciaccarello)	0	0	0	1	0	0.25
64	Malvasia bianca lunga	Prunesta (false)	1	0.03	0	1	0	0.25
65	Mammolo clone I-MAM-PA-1	Termarina (Sciaccarello)	0	0	0	1	0	0.25
66	Mantonico bianco	Truccanosa	0	0	0	0.95	0.05	0.26
67	Molinara	Vulpea	1	0.03	0	0.95	0.05	0.26
68	Moscato d’Adda	Terzi 100.31	2	0.06	0.01	0.97	0.02	0.25
69	Mostosa	Sanguinella	0	0	0	0.91	0.09	0.27
70	Neretto di Marengo	Verdea noir	0	0	0	0.99	0.01	0.25
71	Nero di Gonzaga	Turchetta	1	0.03	0	0.89	0.1	0.28
72	Occhi di Lepre	Sangiovese	0	0	0	1	0	0.25
73	Orpicchio	Visparola	2	0.06	0	1	0	0.25
74	Orsolina	Uva d’oro bianca	1	0.03	0	0.98	0.02	0.25
75	Orsolina	Pattaresca	0	0	0	0.9	0.1	0.28
76	Pate noir	Raisaine	1	0.03	0	0.99	0.01	0.25
77	Pecorello (falso)	Visparola	0	0	0	0.88	0.12	0.28
78	Ragusano	Visparola	0	0	0	0.95	0.05	0.26
79	Ramishvili 07	Tita kartlis	2	0.06	0	1	0	0.25
80	Rossara toscana	Termarina (Sciaccarello)	0	0	0	1	0	0.25
81	Ruggine	Schiava (Rossara)	2	0.06	0	1	0	0.25
82	Tognona	Verdicchio bianco	0	0	0	0.98	0.02	0.26
83	Tosca bianca	Uva Tosca	1	0.03	0	1	0	0.25
84	Ugillina	Verdicchio bianco	0	0	0	0.97	0.03	0.26
85	Uva Tosca	Vintaiu	1	0.03	0	0.98	0.02	0.25
86	Uva Tosca	Vite di Roteglia	3	0.1	0	1	0	0.25
87	Vernaccia di Oristano (Spergola)	Vespaiola	3	0.09	0.01	0.98	0.01	0.25
88	Vernaccina	Visparola	0	0	0	1	0	0.25
89	Zibibbo (Moscato d'Alessandria)	Bianca di Bellosguardo	4	0.11	0.01	0.92	0.07	0.26
90	Zibibbo (Moscato d'Alessandria)	Signurina	1	0.03	0	0.97	0.03	0.26
B) Parent-offspring pairs identified in this study invalidating breeder's data
91	Carmenère	Fertilia	3	0.1	0	1	0	0.25	invalidation of breeder's data (Fertilia was reported as PO of ‘Carmenere’)
92	Couderc 25 (questionable)	Trebbiano toscano	0	0	0	0.99	0.01	0.25	possible invalidation of breeder's data ('Couderc 25' was reported as PO of ‘Trebbiano toscano’, but the trueness of our 'Couderc 25' is questionable)
C) Parent-offspring pairs identified in this study confirming breeder's data
93	Barbera	Ervi	2	0.06	0.01	0.98	0.01	0.25	confirmation of breeder's data; reported in VIVC, but not confirmed by markers
94	Bacchus weiss	Geilweilerhof GA 48-12	1	0.03	0	1	0	0.25	confirmation of breeder's data
95	Cabernet sauvignon	San Lorenzo	0	0	0	1	0	0.25	confirmation of breeder's data
96	Celtica	Chardonnay	2	0.06	0.01	0.93	0.07	0.27	confirmation of breeder's data
97	Celtica	Riesling italico	0	0	0	1	0	0.25	confirmation of breeder's data
98	Croatina	Ervi	1	0.03	0	1	0	0.25	confirmation of breeder's data; reported in VIVC, but not confirmed by markers
99	Incrocio Bruni 624	Picolit	1	0.03	0	1	0	0.25	confirmation of breeder's data
100	Furmint	Vega	0	0	0	0.95	0.05	0.26	Confirmation of breeder's data
101	Muscat de St. Christol (Galibert 255-43)	Muscat reine des vignes	0	0	0	0.96	0.04	0.26	confirmation of breeder's data
102	San Lorenzo	Trebbiano toscano	1	0.03	0	0.99	0.01	0.25	confirmation of breeder's data
D) Parent-offspring pairs identified in previous studies
1	Abello	Caprugnone	0	0	0	0.99	0.01	0.25	Cipriani et al., 2010
2	Abouhou	Bezoul el Aouda	2	0.05	0.01	0.8	0.2	0.3	Lacombe et al., 2013
3	Achladi (Pergolese di Tivoli)	Breval negro	0	0	0	0.93	0.07	0.27	Laucou et al., 2018
4	Achladi (Pergolese di Tivoli)	Cacciò di Fermo nero	0	0	0	1	0	0.25	Lacombe et al., 2013
5	Achladi (Pergolese di Tivoli)	Imperial Napoleon	0	0	0	0.83	0.17	0.29	Lacombe et al., 2013
6	Achladi (Pergolese di Tivoli)	Lampanzona	1	0.03	0	0.96	0.04	0.26	Laucou et al. 2018 (Achladi=Ferral and Lampanzona=Nero grosso)
7	Achladi (Pergolese di Tivoli)	Ohanes	0	0	0	0.95	0.05	0.26	Lacombe et al., 2013
8	Achladi (Pergolese di Tivoli)	Olivette blanche	0	0	0	0.92	0.08	0.27	Lacombe et al., 2013
9	Achladi (Pergolese di Tivoli)	Opsimo Edessis	0	0	0	0.96	0.04	0.26	Lacombe et al., 2013
10	Achladi (Pergolese di Tivoli)	Servant	0	0	0	1	0	0.25	Laucou et al., 2018
11	Achladi (Pergolese di Tivoli)	Uva sacra (Uva sogra)	1	0.03	0	0.93	0.06	0.27	Lacombe et al., 2013
12	Adreuli skelkana	Grozelmtevana Institutis	1	0.03	0	0.9	0.1	0.27	Laucou et al., 2018
13	Aetonychi mavro	Heptakilo	0	0	0	0.87	0.13	0.28	Lacombe et al., 2013
14	Aetonychi mavro	Kontegalo	2	0.05	0	0.82	0.18	0.3	Lacombe et al., 2013
15	Affenthaler	Heunisch Weiss	1	0.03	0	1	0	0.25	Lacombe et al., 2013
16	Afus ali	Datal	0	0	0	0.91	0.09	0.27	confirmation of breeder's data by Lacombe et al., 2013 (Dattier de Beyrouth)
17	Afus ali	Dona Maria	0	0	0	0.93	0.07	0.27	confirmation of breeder's data by Lacombe et al., 2013
18	Afus ali	Fokiano	1	0.03	0	0.93	0.07	0.27	Lacombe et al., 2013
19	Afus ali	Mai 3	1	0.03	0	1	0	0.25	Lacombe et al., 2013
20	Afus ali	Muscat reine des vignes	0	0	0	1	0	0.25	Lacombe et al., 2013
21	Afus ali	Red Ohanes	1	0.03	0	0.92	0.08	0.27	Laucou et al., 2018
22	Afus ali	Victoria	2	0.05	0.01	0.78	0.21	0.3	Lacombe et al., 2013
23	Ag isioum	Grozelmtevana Institutis	0	0	0	0.9	0.1	0.27	Lacombe et al., 2013 (Koz ouzioum)
24	Ag isioum	Koz uzyum	3	0.08	0.01	0.84	0.15	0.29	Lacombe et al., 2013
25	Aghedene	Vulpea	0	0	0	1	0	0.25	Crespan et al., 2020
26	Aghiorgitiko	Korinthiaki	1	0.03	0	0.9	0.09	0.27	Lacombe et al., 2013
27	Aglianico	Aglianico antico	1	0.03	0	0.96	0.04	0.26	De Lorenzis et al., 2019
28	Aglianico	Aglianicone	1	0.03	0	0.9	0.1	0.27	De Lorenzis et al., 2019
29	Aglianico	Aglianicone di Cardile	0	0	0	1	0	0.25	De Lorenzis et al., 2019
30	Aglianico	Cannamela	0	0	0	0.97	0.03	0.26	De Lorenzis et al., 2019
31	Aglianico	Rossa di Moico	0	0	0	1	0	0.25	De Lorenzis et al., 2019
32	Aglianico	Rossa di San Nicola	1	0.03	0	1	0	0.25	De Lorenzis et al., 2019
33	Agua santa	Camarate	0	0	0	0.79	0.21	0.3	Zinelabidine et al., 2012
34	Agua santa	Castelao	0	0	0	0.76	0.24	0.31	Zinelabidine et al., 2012
35	Ahmeh Sal apyrene	Sultanina	4	0.11	0.01	0.89	0.1	0.27	Laucou et al., 2018
36	Ahmeur bou Ahmeur	Cojonata	1	0.03	0	0.94	0.06	0.26	Laucou et al., 2018
37	Aidani mavro	Assouad karech	0	0	0	0.93	0.07	0.27	Laucou et al., 2018
38	Ain el Bouma	Olivette blanche	1	0.03	0	0.97	0.03	0.26	Lacombe et al., 2013
39	Ain el Bouma	Trebbiano toscano	0	0	0	0.99	0.01	0.25	Lacombe et al., 2013
40	Airen	De Rey	0	0	0	0.92	0.08	0.27	Lacombe et al., 2013
41	Airen	Heben	0	0	0	0.93	0.07	0.27	Lacombe et al., 2013
42	Alarije	Folha de figueira	0	0	0	0.9	0.1	0.27	Lacombe et al., 2013
43	Alarije	Heben	1	0.03	0	0.93	0.07	0.27	Lacombe et al., 2013
44	Alba imputotato	Furmint	1	0.03	0	0.9	0.1	0.28	Lacombe et al., 2013
45	Alba imputotato	Javor weiss	0	0	0	0.92	0.08	0.27	Laucou et al., 2018
46	Alba imputotato	Papaskarasi	1	0.03	0	0.93	0.07	0.27	Lacombe et al., 2013
47	Alba imputotato	Visparola	0	0	0	0.9	0.1	0.28	Lacombe et al., 2013 (Arvina)
48	Alba imputotato	Zilavka	1	0.03	0	0.93	0.06	0.26	Lacombe et al., 2013
49	Albana	Garganega	0	0	0	1	0	0.25	Lacombe et al., 2013
50	Albanello	Ladikino	0	0	0	0.93	0.07	0.27	De Lorenzis et al., 2019
51	Albanello	Vidiano	0	0	0	0.95	0.05	0.26	De Lorenzis et al., 2019
52	Albaranzeuli bianco	Heben	1	0.03	0	0.88	0.11	0.28	Lacombe et al., 2013
53	Albarossa	Barbera	0	0	0	1	0	0.25	confirmation of breeder's by Raimondi et al., 2017
54	Albarossa	Chatus	0	0	0	0.94	0.06	0.27	Raimondi et al., 2017
55	Albillo de Grenada	Folha de figueira	1	0.03	0	0.95	0.05	0.26	Laucou et al., 2018
56	Albillo de Grenada	Heben	0	0	0	0.98	0.02	0.25	Laucou et al., 2018
57	Albillo del pozo	Folha de figueira	1	0.03	0	0.9	0.09	0.27	Laucou et al., 2018
58	Albillo forastero	Palomino fino	0	0	0	0.93	0.07	0.27	Laucou et al., 2018
59	Albillo mayor	Castellana blanca	1	0.03	0	0.94	0.06	0.26	Ibáñez et al. 2012
60	Albillo Real	Blanc de morgex	3	0.1	0.01	0.99	0.01	0.25	Lacombe et al., 2013
61	Alcanon	Heben	0	0	0	0.98	0.02	0.25	Lacombe et al., 2013
62	Alcañon	Heben	0	0	0	0.99	0.01	0.25	Laucou et al., 2018
63	Aleatico	Moscato bianco	2	0.06	0	0.99	0	0.25	Crespan and Milani, 2001
64	Aledo	Aledo real	0	0	0	0.79	0.21	0.3	Laucou et al., 2018
65	Alfrocheiro preto	Allaren	1	0.03	0	1	0	0.25	Laucou et al., 2018
66	Alfrocheiro preto	Arinto do Dão	0	0	0	1	0	0.25	Lacombe et al., 2013
67	Alfrocheiro preto	Camarate	0	0	0	1	0	0.25	Zinelabidine et al., 2012; Lacombe et al., 2013
68	Alfrocheiro preto	Castelão = Periquita	0	0	0	1	0	0.25	Zinelabidine et al., 2012
69	Alfrocheiro preto	Cornifesto	3	0.1	0	1	0	0.25	Zinelabidine et al., 2012
70	Alfrocheiro preto	Douradinha	0	0	0	0.98	0.02	0.26	Lacombe et al., 2013
71	Alfrocheiro preto	Malvasia preta	0	0	0	1	0	0.25	Zinelabidine et al., 2012
72	Alfrocheiro preto	Mencia	1	0.03	0	0.99	0	0.25	Laucou et al., 2018
73	Alfrocheiro preto	Mouration	4	0.13	0	1	0	0.25	Laucou et al., 2018
74	Alfrocheiro preto	Savagnin	0	0	0	1	0	0.25	Laucou et al., 2018
75	Alfrocheiro preto	Trincadeira das pratas	0	0	0	1	0	0.25	Laucou et al., 2018
76	Alicante (false)	Cannonau (Garnacha tinta)	1	0.03	0	1	0	0.25	De Lorenzis et al. 2019
77	Alicante Bouschet	Cannonau (Garnacha tinta)	2	0.06	0.01	0.96	0.04	0.26	Lacombe et al., 2013
78	Alicante Bouschet	Petit Bouschet	1	0.03	0	1	0	0.25	Lacombe et al., 2013
79	Alicante Bouschet	Sorok luet oktyabrya	1	0.03	0	0.9	0.1	0.27	Lacombe et al., 2013
80	Alicanti	Verjus	2	0.06	0.01	0.88	0.11	0.28	Laucou et al., 2018
81	Alicantí	Mantúo de Pilas	1	0.03	0	0.88	0.11	0.28	Laucou et al., 2018
82	Allaren	Heben	0	0	0	1	0	0.25	Laucou et al., 2018
83	Alphonse Lavallee	Attika seedless	0	0	0	0.97	0.03	0.26	confirmation of breeder's data by Lacombe et al., 2013
84	Alphonse Lavallee	Barlinka faux (Almeria)	0	0	0	0.89	0.11	0.28	Lacombe et al., 2013
85	Alphonse Lavallee	Cardinal	0	0	0	0.88	0.12	0.28	Lacombe et al., 2013
86	Alphonse Lavallee	Dodrelyabi	1	0.03	0	0.97	0.02	0.25	Lacombe et al., 2013
87	Alphonse Lavallee	Ferlongo	0	0	0	0.94	0.06	0.27	Lacombe et al., 2013
88	Alphonse Lavallee	Moscato d'Amburgo	0	0	0	1	0	0.25	Unvalidation of breeder's data by Ibáñez et al., 2009
89	Alphonse Lavallee	Pasiga	0	0	0	0.93	0.07	0.27	confirmation of breeder's data by Lacombe et al., 2013
90	Alphonse Lavallee	Trakya ilkeren	0	0	0	0.89	0.11	0.28	confirmation of breeder's data by Lacome et al., 2013
91	Alvarinho	Cainho	3	0.09	0.01	0.99	0.01	0.25	Lacombe et al., 2013
92	Amaral	Borracal	3	0.09	0	1	0	0.25	Lacombe et al., 2013
93	Amaral	Cainho	2	0.05	0	0.84	0.16	0.29	Lacombe et al., 2013
94	Amaral	Castanal	2	0.06	0.01	0.95	0.04	0.26	Laucou et al., 2018
95	Amaral	Douradinha	2	0.06	0	1	0	0.25	Lacombe et al., 2013
96	Amaral	Loureiro	1	0.03	0	0.97	0.02	0.26	Lacombe et al., 2013
97	Amaral	Souzao faux	1	0.03	0	0.96	0.04	0.26	Lacombe et al., 2013
98	Amaral	Touriga nacional	1	0.03	0	1	0	0.25	Lacombe et al., 2013
99	Amaral	Tressot noir	0	0	0	0.94	0.06	0.26	Lacombe et al., 2013
100	Amaral	Vinhao	1	0.03	0	1	0	0.25	Lacombe et al., 2013
101	Ancellotta	Cornacchia	1	0.03	0	1	0	0.25	Lacombe et al., 2013
102	Ancellotta	Galotta	1	0.03	0	1	0	0.25	Lacombe et al., 2013
103	Antao Vaz	Cayetana blanca	2	0.06	0.01	0.93	0.06	0.26	Zinelabidine et al., 2012; Lacombe et al., 2013
104	Aouillat	Manseng noir	1	0.03	0	1	0	0.25	Lacombe et al., 2013
105	Aragatzi	Khusaine belyi	1	0.03	0	0.81	0.19	0.3	confirmation of breeder's data by Lacombe et al., 2013
106	Aragatzi	Sultanina	2	0.05	0.01	0.82	0.17	0.29	confirmation of breeder's data by Lacombe et al., 2013
107	Aramon	Heunisch Weiss	1	0.03	0	0.95	0.05	0.26	Lacombe et al., 2013
108	Aramon	Ouliven	2	0.06	0	0.95	0.04	0.26	Lacombe et al., 2013
109	Aramon	Petit Bouschet	2	0.06	0.01	0.97	0.02	0.25	confirmation of breeder's data by Cabezas et al., 2003
110	Arbanello	Sangiovese	0	0	0	0.96	0.04	0.26	De Lorenzis et al., 2014
111	Argamusa	Pensal blanca	0	0	0	0.85	0.15	0.29	Laucou et al., 2018
112	Arinarnoa	Cabernet sauvignon	1	0.03	0	0.97	0.02	0.26	Lacombe et al., 2013
113	Aromriesling	Riesling	0	0	0	0.92	0.08	0.27	Lacombe et al., 2013
114	Askeri	Sultanina	2	0.05	0.01	0.93	0.06	0.26	Lacombe et al., 2013
115	Asma	Kokurdes belyi	1	0.03	0	0.91	0.08	0.27	Laucou et al., 2018
116	Aspiran noir	Cinsaut	1	0.03	0	0.87	0.13	0.28	Lacombe et al., 2013
117	Aspiran noir	Galicoul noir	1	0.03	0	0.99	0.01	0.25	De Lorenzis et al., 2019
118	Aspiran noir	Oeillade noire	2	0.06	0	1	0	0.25	Lacombe et al., 2013
119	Assouad karech	Khalt	4	0.11	0.01	0.95	0.04	0.26	Lacombe et al., 2013
120	Assouad karech	Ladikino	1	0.03	0	0.94	0.06	0.26	Lacombe et al., 2013
121	Assoued kere	Doight du neigne	1	0.03	0	0.87	0.13	0.28	Lacombe et al., 2013
122	Asswad Abou Khisle	Doight du neigne	1	0.03	0	0.79	0.21	0.3	Lacombe et al., 2013
123	Attika seedless	Black monukka	2	0.05	0.01	0.92	0.07	0.27	confirmation of breeder's data by Lacombe et al., 2013
124	Augster blau	Augster weiss	1	0.03	0	0.83	0.16	0.29	Lacombe et al., 2013
125	Augster blau	Totika	1	0.03	0	0.8	0.19	0.3	Lacombe et al., 2013
126	Augster blau	Vulpea	0	0	0	0.86	0.14	0.28	Lacombe et al., 2013
127	Augster weiss	Alba imputotato	0	0	0	0.91	0.09	0.27	Lacombe et al., 2013
128	Augster weiss	Kolontar	0	0	0	0.96	0.04	0.26	Lacombe et al., 2013
129	Augster weiss	Lisztes feher	1	0.03	0	0.93	0.07	0.27	Lacombe et al., 2013
130	Avanà	Cacaboue	2	0.06	0	1	0	0.25	Lacombe et al. 2013 (Avanà=Hibou noir)
131	Bacchus weiss	Müller Thurgau	1	0.03	0	0.66	0.33	0.33	Lacombe et al., 2013
132	Baga	Malvasia fina	0	0	0	0.96	0.04	0.26	Lacombe et al., 2013
133	Balouti (Abbaye de Latroun)	Cannonau (Garnacha tinta)	1	0.03	0	1	0	0.25	Lacombe et al., 2013
134	Balouti (Abbaye de Latroun)	Trebbiano toscano	0	0	0	1	0	0.25	Lacombe et al., 2013
135	Baratuciàt	Cascarolo	0	0	0	1	0	0.25	Raimondi et al. 2020
136	Barbera	Cornarea	0	0	0	0.96	0.04	0.26	Cipriani et al., 2010
137	Barbera	INCROCIO TERZI N.1	1	0.03	0	1	0	0.25	Cipriani et al., 2010
138	Barbera	Nebbiera	0	0	0	0.94	0.06	0.27	Raimondi et al., 2017
139	Barbera	Orsolina	2	0.06	0	1	0	0.25	Raimondi et al. 2020 (Orsolina=Coccalona nera)
140	Barbera	San Michele	1	0.03	0	0.98	0.02	0.25	Raimondi et al., 2017
141	Barbera bianca	Timorasso	0	0	0	1	0	0.25	Raimondi et al. 2020
142	Baserri	Manseng gros blanc	1	0.03	0	1	0	0.25	Lacombe et al., 2013
143	Basilikum	Chasselas	0	0	0	0.79	0.21	0.3	Lacombe et al., 2013
144	Basilikum	Pinot	0	0	0	1	0	0.25	Lacombe et al., 2013
145	Bastardo espanhol	Heben	1	0.03	0	1	0	0.25	Lacombe et al., 2013
146	Bastardo espanhol	Trousseau noir	1	0.03	0	1	0	0.25	Lacombe et al., 2013
147	Bastardo Magaratchskii	Sauvignon blanc	2	0.06	0	1	0	0.25	Lacombe et al., 2013
148	Bastardo Magaratchskii	Trousseau noir	0	0	0	0.99	0.01	0.25	Lacombe et al., 2013
149	Bastrardo blanco	Savagnin	0	0	0	1	0	0.25	Laucou et al., 2018
150	Battraube	Prokupac	0	0	0	0.82	0.18	0.29	Lacombe et al., 2013
151	Battraube	Urbanitraube noir	1	0.03	0	0.84	0.16	0.29	Lacombe et al., 2013
152	Beclan	Chasselas	1	0.03	0	0.84	0.16	0.29	Lacombe et al., 2013
153	Benedicto	Benedicto falso de Aragon	0	0	0	0.91	0.09	0.27	Ibáñez et al. 2012
154	Bermejuela	Malvasia volcanica	0	0	0	0.94	0.06	0.27	Laucou et al., 2018
155	Bermestia bianca	Luglienga bianca (Lignan)	2	0.06	0.01	0.89	0.11	0.28	Lacombe et al., 2013
156	Berzamino	Refosco nostrano	2	0.06	0.01	0.94	0.06	0.26	Crespan et al., 2020
157	Bezoul el Aouda	Dedo de Dama	0	0	0	0.87	0.13	0.28	Lacombe et al., 2013
158	Bezoul kelba el bidha gabes	Turki	0	0	0	0.85	0.15	0.29	Lacombe et al., 2013
159	Bianchetta trevigiana	Brambana	0	0	0	1	0	0.25	Cipriani et al., 2010
160	Biancolella	Forastera	1	0.03	0	0.94	0.05	0.26	Lacombe et al., 2013
161	Biancone	Termarina (Sciaccarello)	0	0	0	1	0	0.25	Di Vecchi Staraz et al., 2007
162	Bical	Malvasia fina	0	0	0	1	0	0.25	Lacombe et al., 2013
163	Bicane	Calabre	2	0.06	0.01	0.99	0	0.25	Lacombe et al., 2013
164	Bicane	Cornichon blanc (non identified)	1	0.03	0	0.88	0.12	0.28	Laucou et al., 2018
165	Bicane	Italia	1	0.03	0	0.99	0.01	0.25	Lacombe et al., 2013
166	Bicane	Palestina I	1	0.03	0	1	0	0.25	Lacombe et al., 2013
167	Big Perlon	Perlon	1	0.03	0	0.84	0.16	0.29	Lacombe et al., 2013
168	Black monukka	Ichkimar	0	0	0	0.82	0.18	0.29	Lacombe et al., 2013
169	Black monukka	Pardina	4	0.11	0.01	0.94	0.05	0.26	Lacombe et al., 2013
170	Black monukka	Sultanina	2	0.05	0.01	0.72	0.27	0.32	Lacombe et al., 2013
171	Black Morocco	Maroc gros	0	0	0	1	0	0.25	Lacombe et al., 2013
172	Black Morocco	Teta de vaca tinta	2	0.06	0	0.95	0.05	0.26	Laucou et al., 2018
173	Blanc de Rhafsai	Cayetana blanca	0	0	0	0.91	0.09	0.27	Lacombe et al., 2013
174	Blanquilina	Savagnin	0	0	0	1	0	0.25	Laucou et al., 2018
175	Blatina	Primitivo	0	0	0	1	0	0.25	De Lorenzis et al., 2019
176	Blaufraenkisch	Heroldrebe	0	0	0	0.78	0.22	0.31	Lacombe et al., 2013
177	Blaufraenkisch	Heunisch Weiss	1	0.03	0	0.83	0.16	0.29	Lacombe et al., 2013
178	Blaufraenkisch	Zweigeltrebe blau	2	0.06	0	1	0	0.25	Lacombe et al., 2013
179	Bombino bianco	Bombino nero	0	0	0	0.96	0.04	0.26	Lacombe et al., 2013
180	Bombino bianco	Cococciola	1	0.03	0	1	0	0.25	Lacombe et al., 2013
181	Bombino bianco	Colatamurro	1	0.03	0	1	0	0.25	De Lorenzis et al., 2019
182	Bombino bianco	Impigno b.	1	0.03	0	0.93	0.07	0.27	Bergamini et al., 2016
183	Bombino bianco	Montepulciano	0	0	0	0.97	0.03	0.26	Lacombe et al., 2013
184	Bombino bianco	Moscatello selvatico	1	0.03	0	1	0	0.25	Lacombe et al., 2007
185	Bombino bianco	Nosiola	0	0	0	1	0	0.25	Lacombe et al., 2013
186	Bombino bianco	Ruzevina	2	0.06	0.01	0.91	0.08	0.27	Lacombe et al., 2013
187	Bombino bianco	Sanguinella	0	0	0	0.89	0.11	0.28	De Lorenzis et al., 2019
188	Bombino bianco	Uva di Troia	1	0.03	0	0.95	0.05	0.26	Bergamini et al., 2016
189	Bombino nero	Quagliano (Bouteillan)	0	0	0	1	0	0.25	Bergamini et al., 2013
190	Brachetto	Moscato bianco	2	0.06	0	1	0	0.25	Ruffa et al., 2016
191	Brachetto Migliardi	Lambrusca di Alessandria	1	0.03	0	1	0	0.25	Ruffa et al., 2016
192	Brachetto Migliardi	Malvasia aromatica di Parma	2	0.06	0	1	0	0.25	Ruffa et al., 2016
193	Braghina	Dinka zold	0	0	0	0.96	0.04	0.26	Lacombe et al., 2013
194	Braghina	Kovidinka	0	0	0	0.93	0.07	0.27	Lacombe et al., 2013
195	Breval negro	Danugue	0	0	0	1	0	0.25	Laucou et al., 2018
196	Breval negro	Ferral (Spain) = Uvallon	0	0	0	0.87	0.13	0.28	Laucou et al., 2018
197	Breval negro	More	0	0	0	0.94	0.06	0.26	Laucou et al., 2018
198	Breval negro	Quiebratinajas tinto	1	0.03	0	0.98	0.02	0.25	Laucou et al., 2018
199	Breval negro	Rojal tinta	0	0	0	0.99	0.01	0.25	Laucou et al., 2018
200	Breval negro	Torralba	0	0	0	0.95	0.05	0.26	Laucou et al., 2018
201	Brun Fourca	Pougayen	1	0.03	0	0.93	0.07	0.27	Lacombe et al., 2013
202	Bussanello	Furmint	0	0	0	0.85	0.15	0.29	confirmation of breeder's data by Raimondi et al., 2017
203	Bussanello	Riesling italico	0	0	0	1	0	0.25	confirmation of breeder's data by Raimondi et al., 2017
204	Cabernet franc	Cabernet sauvignon	2	0.06	0.01	0.99	0	0.25	Bowers and Meredith, 1997
205	Cabernet franc	Carmenère	2	0.06	0.01	0.95	0.04	0.26	Boursiquot et al., 2009
206	Cabernet franc	Incrocio Manzoni 2.15	0	0	0	1	0	0.25	confirmation of breeder's data by Cipriani et al., 2010
207	Cabernet franc	Merlot	3	0.09	0	1	0	0.25	Lacombe et al., 2013
208	Cabernet franc	Txakoli = Hondarrabi beltza	2	0.06	0	1	0	0.25	Lacombe et al., 2013
209	Cabernet sauvignon	Marselan	0	0	0	0.99	0.01	0.25	Lacombe et al., 2013
210	Cabernet sauvignon	Rubinovyi Magaracha	0	0	0	0.97	0.03	0.26	Goryslavets et al., 2010; Lacombe et al., 2013
211	Cabernet sauvignon	Ruby Cabernet	1	0.03	0	0.98	0.02	0.25	Buhner-Zaharieva et al., 2010; Lacombe et al., 2013
212	Cabernet sauvignon	Sauvignon blanc	1	0.03	0	1	0	0.25	Bowers and Meredith, 1997
213	Caddiu	Nieddera	0	0	0	0.89	0.11	0.28	Lacombe et al., 2013
214	Calabre	Moscato bianco	2	0.06	0.01	0.98	0.01	0.25	Lacombe et al., 2013
215	Calabrese (Nero d'Avola)	Mantonico bianco	1	0.03	0	0.93	0.07	0.27	De Lorenzis et al., 2019
216	Calabrese di Montenuovo	Sangiovese	0	0	0	0.95	0.05	0.26	Vouillamoz et al., 2007
217	Callet	Fogoneu	1	0.03	0	0.91	0.09	0.27	Lacombe et al., 2013
218	Caloria	Termarina (Sciaccarello)	0	0	0	1	0	0.25	Di Vecchi Staraz et al., 2007
219	Camaraou noir	Castets	1	0.03	0	0.8	0.2	0.3	Lacombe et al., 2013
220	Camarate	Cayetana blanca	0	0	0	1	0	0.25	Zinelabidine et al., 2012; Lacombe et al., 2013
221	Canaiolo nero	Colorino (Abrusco)	1	0.03	0	1	0	0.25	Lacombe et al., 2013
222	Cannella nera	Visparola	1	0.03	0	0.98	0.01	0.25	De Lorenzis et al., 2019
223	Cannonau (Garnacha tinta)	Marselan	1	0.03	0	1	0	0.25	Lacombe et al., 2013
224	Canocazo	Heben	1	0.03	0	0.94	0.05	0.26	Lacombe et al., 2013
225	Caprugnone	Termarina (Sciaccarello)	2	0.06	0	1	0	0.25	Lacombe et al., 2013
226	Cardinal	Matilde	0	0	0	0.81	0.19	0.3	Lacombe et al., 2013
227	Cardinal	Misket Rusenski	0	0	0	0.84	0.16	0.29	Lacombe et al., 2013
228	Cardinal	Muscat reine des vignes	0	0	0	0.9	0.1	0.28	Lacombe et al., 2013
229	Cardinal	Ora	0	0	0	0.91	0.09	0.27	Lacombe et al., 2013
230	Cardinal	Prima	0	0	0	0.95	0.05	0.26	Lacombe et al., 2013
231	Cardinal	Victoria	0	0	0	0.9	0.1	0.27	Lacombe et al., 2013
232	Carignan (Mazuelo)	Castellana blanca	1	0.03	0	0.96	0.04	0.26	Lacombe et al., 2013
233	Carignan (Mazuelo)	Ruby Cabernet	0	0	0	1	0	0.25	Lacombe et al., 2013
234	Carina (Australie)	Sultanina	2	0.06	0	1	0	0.25	Lacombe et al., 2013
235	Carina (Australie)	Syrah	0	0	0	1	0	0.25	Lacombe et al., 2013
236	Carraresa	Orsolina	1	0.03	0	0.99	0.01	0.25	Raimondi et al. 2020 (Carraresa=Parmesana and Orsolina=Coccalona nera)
237	Carrasquin	Savagnin	0	0	0	1	0	0.25	Lacombe et al., 2013
238	Carricante	Mantonico Pinto	0	0	0	0.93	0.07	0.27	PO relationship suggested in a uncorrect trio by Cipriani et al. 2010
239	Carricante	Notardomenico	1	0.03	0	0.96	0.03	0.26	De Lorenzis et al., 2019 (Carricante Reliqui bianca)
240	Carricante	Strinto porcino	1	0.03	0	1	0	0.25	De Lorenzis et al., 2019
241	Carricante	Visparola	2	0.06	0.01	0.98	0.02	0.25	PO relationship suggested in a uncorrect trio by Cipriani et al. 2010 (Visparola=Scacco)
242	Casavecchia	Malvasia bianca di Candia	0	0	0	0.94	0.06	0.26	PO relationship suggested in a trio by Cipriani et al. 2010
243	Castelao	Cayetana blanca	0	0	0	1	0	0.25	Zinelabidine et al., 2012; Lacombe et al., 2013
244	Castellana blanca	Canorroyo	1	0.03	0	0.99	0.01	0.25	Lacombe et al., 2013
245	Castellana blanca	Gouveio	0	0	0	1	0	0.25	Lacombe et al., 2013
246	Castellana blanca	Maturana blanca	0	0	0	1	0	0.25	Laucou et al., 2018
247	Castellana blanca	Morate	0	0	0	0.92	0.08	0.27	Laucou et al., 2018
248	Castellana blanca	Morenillo	2	0.06	0.01	0.92	0.07	0.27	Lacombe et al., 2013
249	Castellana blanca	Quiebratinajas tinto	1	0.03	0	0.95	0.05	0.26	Lacombe et al., 2013
250	Castellana blanca	Verdejo blanco	0	0	0	1	0	0.25	Lacombe et al., 2013
251	Castets	Gros Cabernet	2	0.06	0.01	0.95	0.05	0.26	Lacombe et al., 2013
252	Castiglione	Sangiovese	0	0	0	1	0	0.25	Di Vecchi Staraz et al., 2007
253	Castillo de arcos	Heben	1	0.03	0	0.94	0.06	0.26	Laucou et al., 2018
254	Catarratto bianco comune	Garganega	0	0	0	1	0	0.25	De Lorenzis et al., 2019
255	Catarratto bianco comune	Grillo	1	0.03	0	1	0	0.25	Di Vecchi Staraz et al., 2007
256	Catarratto bianco comune	Mantonico bianco	0	0	0	1	0	0.25	Crespan et al., 2017
257	Cayetana blanca	Cornifesto	0	0	0	1	0	0.25	Zinelabidine et al., 2012; Lacombe et al., 2013
258	Cayetana blanca	Doradilla	0	0	0	0.93	0.07	0.27	Laucou et al., 2018
259	Cayetana blanca	Gabriella	0	0	0	0.87	0.13	0.28	Laucou et al., 2018
260	Cayetana blanca	Heben	0	0	0	0.93	0.07	0.27	Lacombe et al., 2013
261	Cayetana blanca	Malvasia preta	0	0	0	1	0	0.25	Zinelabidine et al., 2012; Lacombe et al., 2013
262	Cayetana blanca	Mouration	0	0	0	1	0	0.25	Laucou et al., 2018
263	Cayetana blanca	Puerto alto	0	0	0	0.85	0.15	0.29	Lacombe et al., 2013
264	Cayetana blanca	Rabo de ovelha	0	0	0	1	0	0.25	Zinelabidine et al., 2012
265	Cayetana blanca	Roal	1	0.03	0	0.75	0.25	0.31	Zinelabidine et al., 2012
266	Cercial du Dao	Malvasia fina	0	0	0	0.99	0.01	0.25	Lacombe et al., 2013
267	Cesar	Gaensfuesser blau	1	0.03	0	0.98	0.02	0.25	Lacombe et al., 2013
268	Cesar	Pinot	1	0.03	0	0.59	0.41	0.35	Lacombe et al., 2013
269	Chaouch blanc	Chaouch rozovyi	1	0.03	0	0.97	0.03	0.26	Lacombe et al., 2013
270	Chaouch blanc	Rannii Vira	3	0.08	0	0.86	0.14	0.28	confirmation of breeder's data by Lacombe et al., 2013
271	Chaptal	Bayad (non identified)	0	0	0	0.8	0.2	0.3	Laucou et al., 2018
272	Chardonnay	Heunisch Weiss	2	0.06	0	1	0	0.25	Lacombe et al., 2013
273	Chardonnay	Pinot	1	0.03	0	0.94	0.05	0.26	Lacombe et al., 2013
274	Chasselas	Cornichon blanc (non identified)	0	0	0	0.94	0.06	0.26	Laucou et al., 2018
275	Chasselas	Madeleine de Clermont	0	0	0	0.97	0.03	0.26	Lacombe et al., 2013
276	Chasselas	Muscat Ottonel	0	0	0	0.92	0.08	0.27	Lacombe et al., 2013
277	Chasselas	Orangetraube	0	0	0	0.81	0.19	0.3	Lacombe et al., 2013
278	Chatus	Cornarea	1	0.03	0	0.98	0.02	0.25	Raimondi et al., 2017
279	Chatus	Nebbiera	0	0	0	1	0	0.25	Unvalidation of breeder's data by Raimondi et al., 2017
280	Chatus	Passau	0	0	0	0.94	0.06	0.26	Unvalidation of breeder's data by Raimondi et al., 2017
281	Chatus	San Michele	0	0	0	0.98	0.02	0.25	Unvalidation of breeder's data by Raimondi et al., 2017
282	Chatus	Valentino	0	0	0	0.99	0.01	0.25	Unvalidation of breeder's data by Raimondi et al., 2017
283	Chenin	Meslier Saint-Francois	0	0	0	1	0	0.25	Lacombe et al., 2013
284	Chenin	Savagnin	0	0	0	1	0	0.25	Lacombe et al., 2013
285	Chouchillon	Mondeuse blanche	2	0.07	0.01	0.97	0.02	0.25	Lacombe et al., 2013
286	Ciliegiolo	Sangiovese	0	0	0	1	0	0.25	Di Vecchi Staraz et al., 2007
287	Ciliegiolo UNIPI	Moscato violetto (Muscat rouge de Madère)	2	0.06	0	1	0	0.25	Di Vecchi Staraz et al., 2007
288	Cinsaut	Ithaki	0	0	0	1	0	0.25	Lacombe et al., 2013
289	Cinsaut	Pinotage	1	0.03	0	1	0	0.25	Lacombe et al., 2013
290	Cinsaut	Roi des precoces	1	0.03	0	0.96	0.04	0.26	Lacombe et al., 2013
291	Cjanorie	Vulpea	2	0.06	0	1	0	0.25	Crespan et al., 2020
292	Coarna alba	Dimiat	2	0.06	0.01	0.97	0.03	0.26	Lacombe et al., 2013
293	Coarna alba	Parmak cerven	2	0.06	0.01	0.97	0.03	0.26	Lacombe et al., 2013
294	Coarna alba	Sibirkovy	1	0.03	0	0.94	0.06	0.26	Laucou et al., 2018
295	Coarna neagra	Roumi noir	2	0.06	0.01	0.94	0.05	0.26	Lacombe et al., 2013
296	Colatamurro	Verdone nero	1	0.03	0	0.99	0.01	0.25	De Lorenzis et al., 2019
297	Colombana nera	Termarina (Sciaccarello)	0	0	0	0.93	0.07	0.27	Di Vecchi Staraz et al., 2007
298	Conca d'oro (non identified)	Parmak cerven	2	0.06	0	0.95	0.05	0.26	Lacombe et al., 2013
299	Corason de Kabritte blanc	Elbling	0	0	0	1	0	0.25	Lacombe et al., 2013
300	Corazon de cabrito	Heben	1	0.03	0	0.97	0.03	0.26	Laucou et al., 2018
301	Cornallin	Rouge du pays	0	0	0	1	0	0.25	Vouillamoz et al., 2003
302	Cornichon blanc	Orlovi nokti beli	1	0.03	0	0.89	0.1	0.28	Lacombe et al., 2013
303	Crimposie	Iordan	1	0.03	0	0.9	0.1	0.27	Lacombe et al., 2013
304	Criolla grande sanjuanina	Listan prieto	1	0.03	0	1	0	0.25	Tapia et al., 2007; Lacombe et al., 2013
305	Croatina	Ruché	2	0.06	0.01	0.98	0.02	0.25	Ruffa et al., 2016
306	Csaba Gyoengye	Irsay Oliver	1	0.03	0	0.94	0.06	0.26	confirmation of breeder's data by Kiss et al., 2005
307	Csaba Gyoengye	Madeleine angevine	1	0.03	0	1	0	0.25	Lacombe et al., 2013
308	Csaba Gyoengye	Mai 3	1	0.03	0	0.98	0.02	0.25	Lacombe et al., 2013
309	Csaba Gyoengye	Mireille	3	0.08	0.01	0.9	0.09	0.27	Lacombe et al., 2013
310	Csaba Gyoengye	Muscat reine des vignes	3	0.09	0	1	0	0.25	Lacombe et al., 2013
311	Cuneute	Refosco nostrano	1	0.03	0	0.94	0.06	0.26	Crespan et al., 2020
312	Dabouki	Odem	2	0.05	0.01	0.89	0.11	0.28	Laucou et al., 2018
313	Deckrot	Pinot	1	0.03	0	0.88	0.11	0.28	Lacombe et al., 2013
314	Dedo de Dama	Hadari	1	0.03	0	0.93	0.07	0.27	Lacombe et al., 2013
315	Dedo de Dama	Montua	2	0.06	0	0.89	0.11	0.28	Lacombe et al., 2013
316	Dedo de Dama	Negra dorada	4	0.11	0.01	0.9	0.09	0.27	Laucou et al., 2018
317	Dedo de Dama	Teinturier	1	0.03	0	0.84	0.16	0.29	Lacombe et al., 2013
318	Derechero	Heben	0	0	0	1	0	0.25	Lacombe et al., 2013
319	Dimiat	Heunisch Weiss	2	0.06	0.01	0.92	0.07	0.27	Lacombe et al., 2013
320	Diolinoir	Pinot	1	0.03	0	0.92	0.08	0.27	confirmation of breeder's data by Lacombe et al., 2013
321	Djandjal kara	Khusaine belyi	0	0	0	0.77	0.23	0.31	Lacombe et al., 2013
322	Dodrelyabi	Kadarka kek	0	0	0	0.91	0.09	0.27	Lacombe et al., 2013
323	Dolcetto CNR-UNITO	Passau	0	0	0	1	0	0.25	confirmation of breeder's data by Raimondi et al., 2017
324	Dolcetto CNR-UNITO	Valentino	0	0	0	0.97	0.03	0.26	confirmation of breeder's data by Raimondi et al., 2017
325	Domina	Pinot	0	0	0	1	0	0.25	Lacombe et al., 2013
326	Domina	Portugais bleu	3	0.09	0.01	0.94	0.06	0.26	Lacombe et al., 2013
327	Dominga	Heptakilo	1	0.03	0	0.94	0.06	0.26	Lacombe et al., 2013
328	Dongine	Mondeuse blanche	2	0.06	0.01	0.99	0	0.25	Laucou et al., 2018
329	Donzelinho branco	Gouveio	0	0	0	0.86	0.14	0.28	Cunha et al., 2020
330	Donzelinho tinto	Gouveio	0	0	0	0.93	0.07	0.27	Cunha et al., 2020
331	Dorona di Venezia	Bermestia bianca	0	0	0	0.89	0.11	0.28	Cipriani et al., 2010
332	Dorona di Venezia	Garganega	2	0.06	0	1	0	0.25	Cipriani et al., 2010
333	Dureza	Syrah	1	0.03	0	1	0	0.25	Lacombe et al., 2013
334	Elbling	Heunisch Weiss	0	0	0	1	0	0.25	Lacombe et al., 2013
335	Emerald seedless	Sultana moscata	1	0.03	0	0.92	0.08	0.27	Lacombe et al., 2013
336	Epero de Gall	Heben	0	0	0	1	0	0.25	Lacombe et al., 2013
337	Epinou	Heunisch Weiss	3	0.1	0	1	0	0.25	Lacombe et al., 2013
338	Erbisedda (Carcajolo blanc)	Visparola	1	0.03	0	0.97	0.03	0.26	Lacombe et al., 2013
339	Escursach	Fogoneu	0	0	0	1	0	0.25	Lacombe et al., 2013
340	Fahri kalamak	Ichkimar	0	0	0	0.8	0.2	0.3	Laucou et al., 2018
341	Fahri kalamak	Katta-kourgan	2	0.05	0.01	0.85	0.15	0.29	Laucou et al., 2018
342	Fernao Pires	Malvasia fina	0	0	0	0.98	0.02	0.26	Lacombe et al., 2013
343	Ferral (Spain) = Uvallon	Heben	0	0	0	0.95	0.05	0.26	Laucou et al., 2018
344	Feteasca alba	Feteasca regala	4	0.11	0.01	0.79	0.19	0.3	Lacombe et al., 2013
345	Feteasca alba	Gaensfuesser blau	4	0.12	0.01	0.94	0.05	0.26	Lacombe et al., 2013
346	Flora	Savagnin	0	0	0	0.86	0.14	0.29	Lacombe et al., 2013
347	Flora	Semillon	0	0	0	0.93	0.07	0.27	Lacombe et al., 2013
348	Fogoneu	Giro nero	2	0.06	0	1	0	0.25	Lacombe et al., 2013
349	Folgasao	Savagnin	0	0	0	1	0	0.25	Lacombe et al., 2013
350	Folha de figueira	Malvar	0	0	0	0.84	0.16	0.29	Lacombe et al., 2013
351	Folha de figueira	Nevoeira	1	0.03	0	1	0	0.25	Lacombe et al., 2013
352	Folha de figueira	Pardillo	0	0	0	0.96	0.04	0.26	Lacombe et al., 2013
353	Folha de figueira	Pero Godal	1	0.03	0	0.95	0.05	0.26	Lacombe et al., 2013
354	Folha de figueira	Pilongo	0	0	0	1	0	0.25	Lacombe et al., 2013
355	Folha de figueira	Planta fina	0	0	0	0.97	0.03	0.26	Lacombe et al., 2013
356	Folha de figueira	Rojal negro	0	0	0	0.88	0.12	0.28	Laucou et al., 2018
357	Fondo de Orza	Moscato bianco	2	0.06	0.01	0.99	0	0.25	Lacombe et al., 2013
358	Forcallat tinta	Heben	0	0	0	0.96	0.04	0.26	Lacombe et al., 2013
359	Fortana	Lambrusco Maestri	1	0.03	0	1	0	0.25	Boccacci et al. , 2005
360	Fortana	Uva Tosca	0	0	0	1	0	0.25	Boccacci et al., 2005
361	Frappato	Sangiovese	0	0	0	0.95	0.05	0.26	Crespan et al., 2008b
362	Freisa	Malvasia nera lunga	1	0.03	0	0.91	0.09	0.27	Ruffa et al., 2016
363	Freisa	Nebbiolo	0	0	0	1	0	0.25	Schneider et al., 2004
364	Fubiano	Furmint	2	0.06	0	0.92	0.08	0.27	confirmation of breeder's data by Raimondi et al., 2017
365	Fubiano	Trebbiano toscano	0	0	0	1	0	0.25	confirmation of breeder's data by Raimondi et al., 2017
366	Furmint	Harslevelu	1	0.03	0	0.84	0.16	0.29	Lacombe et al., 2013
367	Furmint	Heunisch Weiss	1	0.03	0	0.97	0.03	0.26	Lacombe et al., 2013
368	Gaensfuesser blau	Negru de Causani	2	0.06	0	0.98	0.02	0.25	Lacombe et al., 2013
369	Gaensfuesser blau	Zimmettraube grau rauchfarbig	1	0.03	0	0.94	0.06	0.26	Laucou et al., 2018
370	Gaglioppo	Mantonico bianco	2	0.06	0	1	0	0.25	De Lorenzis et al., 2019
371	Gaglioppo	Sangiovese	1	0.03	0	0.97	0.03	0.26	Cipriani et al., 2010
372	Galotta	Gamay	1	0.03	0	1	0	0.25	Lacombe et al., 2013
373	Gamay	Gamaret	0	0	0	0.96	0.04	0.26	Lacombe et al., 2013
374	Gamay	Heunisch Weiss	2	0.06	0	1	0	0.25	Lacombe et al., 2013
375	Gamay	Pinot	0	0	0	1	0	0.25	Lacombe et al., 2013
376	Gamay	Schirastraube	0	0	0	1	0	0.25	Laucou et al., 2018
377	Garganega	Malvasia bianca di Candia	1	0.03	0	0.94	0.06	0.26	Di Vecchi Staraz et al., 2007
378	Garganega	Marzemina bianca	1	0.03	0	1	0	0.25	Crespan et al., 2008b
379	Garganega	Montonico bianco	0	0	0	0.96	0.04	0.26	Crespan et al., 2008b
380	Garganega	Prugnolino	1	0.03	0	1	0	0.25	Di Vecchi Staraz et al., 2007
381	Garganega	Recunu	0	0	0	1	0	0.25	De Lorenzis et al., 2019
382	Garganega	Somarello	0	0	0	0.9	0.1	0.28	Di Vecchi Staraz et al., 2007
383	Garganega	Trebbiano toscano	0	0	0	1	0	0.25	Di Vecchi Staraz et al., 2007
384	Garofana	Moscato violetto (Muscat rouge de Madère)	1	0.03	0	0.93	0.07	0.27	Cipriani et al., 2010
385	Garofana	Trebbiano toscano	0	0	0	0.99	0.01	0.25	Cipriani et al., 2010
386	Garrido fino	Garrido macho	0	0	0	0.76	0.24	0.31	Laucou et al., 2018
387	Garrido macho	Cayetana blanca	0	0	0	0.9	0.1	0.27	Zinelabidine et al., 2012; Lacombe et al., 2013
388	Garro	Heben	0	0	0	1	0	0.25	Lacombe et al., 2013
389	Garro	Monastrell	1	0.03	0	1	0	0.25	Lacombe et al., 2013
390	Gascon_FRA	Tressot noir	1	0.03	0	1	0	0.25	Lacombe et al., 2013
391	Gelbholzer blau	Heunisch Weiss	0	0	0	1	0	0.25	Lacombe et al., 2013
392	Gemre pembe	muscat mikweh CREA	1	0.03	0	1	0	0.25	confirmation of breeder's data by Lacombe et al., 2013
393	Gibert	Malbech (Cot)	0	0	0	1	0	0.25	Lacombe et al., 2013
394	Giosana	Strinto porcino	0	0	0	0.98	0.02	0.26	De Lorenzis et al., 2019
395	Giosana	Visparola	1	0.03	0	1	0	0.25	De Lorenzis et al., 2019
396	Giro nero	Manses de Tibbus	0	0	0	0.91	0.09	0.27	Laucou et al., 2018
397	Glera	Incrocio Manzoni 2.15	0	0	0	1	0	0.25	confirmation of breeder's data by Cipriani et al., 2010
398	Glera	Vitouska	1	0.03	0	0.93	0.07	0.27	Crespan et al., 2007
399	Glera	Vulpea	0	0	0	1	0	0.25	Crespan et al., 2020
400	Goldriesling	Riesling	1	0.03	0	0.95	0.05	0.26	Lacombe et al., 2013
401	Gorgollasa	Heben	1	0.03	0	1	0	0.25	Lacombe et al., 2013
402	Gouveio	Savagnin	0	0	0	1	0	0.25	Lacombe et al., 2013; Cuna et al, 2020
403	Graeco	Lacrima di Maria	1	0.03	0	0.88	0.11	0.28	Lacombe et al., 2013
404	Grain	Pougayen	1	0.03	0	0.97	0.03	0.26	Lacombe et al., 2013
405	Grain	Quagliano (Bouteillan)	0	0	0	0.92	0.08	0.27	Lacombe et al., 2013
406	Grain	Tressot noir	0	0	0	1	0	0.25	Lacombe et al., 2013
407	Grand noir	Monastrell	1	0.03	0	1	0	0.25	Lacombe et al., 2013
408	Grand noir	Petit Bouschet	1	0.03	0	0.97	0.03	0.26	Lacombe et al., 2013
409	Grappenoux	Savagnin	0	0	0	1	0	0.25	Lacombe et al., 2013
410	Grec rouge	Raisaine	0	0	0	0.95	0.05	0.26	Lacombe et al., 2013
411	Greco bianco (Guardavalle)	Mantonico bianco	0	0	0	0.99	0.01	0.25	Crespan et al., 2017
412	Greg	Morate	0	0	0	1	0	0.25	Laucou et al., 2018
413	Grilla	Strinto porcino	1	0.03	0	0.94	0.06	0.26	De Lorenzis et al., 2019
414	Grilla	Visparola	1	0.03	0	1	0	0.25	De Lorenzis et al., 2019
415	Gros Bourgogne	Furmint	0	0	0	0.96	0.04	0.26	Lacombe et al., 2013
416	Gros Cabernet	Txakoli = Hondarrabi beltza	2	0.06	0	0.88	0.11	0.28	Lacombe et al., 2013
417	Grozelmtevana Institutis	Matrassa	0	0	0	0.88	0.12	0.28	Laucou et al., 2018
418	Guarnaccia (false)	Pinot	0	0	0	0.97	0.03	0.26	Lacombe et al., 2013
419	Heben	Jeronimo	0	0	0	0.94	0.06	0.27	Lacombe et al., 2013
420	Heben	Malvar	1	0.03	0	0.91	0.08	0.27	Lacombe et al., 2013
421	Heben	Malvasia fina	1	0.03	0	1	0	0.25	Lacombe et al., 2013
422	Heben	Merseguera	0	0	0	0.88	0.12	0.28	Lacombe et al., 2013
423	Heben	Miguel de Arco	0	0	0	0.96	0.04	0.26	Lacombe et al., 2013
424	Heben	Miguel de Arco (Spain)	0	0	0	0.98	0.02	0.26	Lacombe et al., 2013
425	Heben	Molinera	1	0.03	0	0.94	0.06	0.26	Lacombe et al., 2013
426	Heben	Mollar cano	0	0	0	1	0	0.25	Laucou et al., 2018
427	Heben	Monica	0	0	0	1	0	0.25	Lacombe et al., 2013
428	Heben	Montua	1	0.03	0	0.96	0.04	0.26	Lacombe et al., 2013
429	Heben	Moscatel de Angüés	0	0	0	0.98	0.02	0.25	Laucou et al., 2018
430	Heben	Nieddu mannu	0	0	0	0.94	0.06	0.26	Lacombe et al., 2013
431	Heben	Parellada	1	0.03	0	1	0	0.25	Lacombe et al., 2013
432	Heben	Pedro Ximenez	0	0	0	0.92	0.08	0.27	Lacombe et al., 2013
433	Heben	Pensal blanca	0	0	0	0.91	0.09	0.27	Lacombe et al., 2013
434	Heben	Plant de Ponteilla (Jaubert)	0	0	0	1	0	0.25	Lacombe et al., 2013
435	Heben	Planta fina	0	0	0	0.87	0.13	0.28	Lacombe et al., 2013
436	Heben	Quigat	0	0	0	0.98	0.02	0.25	Lacombe et al., 2013
437	Heben	Sabro	0	0	0	0.95	0.05	0.26	Lacombe et al., 2013
438	Heben	Sena	1	0.03	0	1	0	0.25	Laucou et al., 2018
439	Heben	Sumoll	0	0	0	0.96	0.04	0.26	Lacombe et al., 2013
440	Heben	Tarragoni	0	0	0	0.93	0.07	0.27	Lacombe et al., 2013
441	Heben	Torbato	0	0	0	1	0	0.25	Lacombe et al., 2013
442	Heben	Torralba	0	0	0	0.88	0.12	0.28	Laucou et al., 2018
443	Heben	Trepat	0	0	0	0.98	0.02	0.26	Lacombe et al., 2013
444	Heben	Trincadeira das pratas	1	0.03	0	1	0	0.25	Laucou et al., 2018
445	Heben	Verdejo de Salamanca	1	0.03	0	0.77	0.22	0.31	Laucou et al., 2018
446	Heben	Verdil	1	0.03	0	0.98	0.02	0.25	Laucou et al., 2018
447	Heben	Vijariego blanco	0	0	0	0.95	0.05	0.26	Lacombe et al., 2013
448	Heben	Viura	0	0	0	0.98	0.02	0.26	Lacombe et al., 2013
449	Heben	Xarello	0	0	0	0.96	0.04	0.26	Lacombe et al., 2013
450	Heben	Zalema	0	0	0	0.91	0.09	0.27	Lacombe et al., 2013
451	Henab turki	Hunisa	0	0	0	0.83	0.17	0.29	Lacombe et al., 2013
452	Heptakilo	Lacrima di Maria	1	0.03	0	0.97	0.03	0.26	Lacombe et al., 2013; De Lorenzis et al., 2019
453	Heptakilo	Planta nova	2	0.05	0.01	0.91	0.09	0.27	Lacombe et al., 2013
454	Heptakilo	Rassegui	0	0	0	0.98	0.02	0.26	Lacombe et al., 2013
455	Heptakilo	Turki	2	0.05	0.01	0.9	0.09	0.27	Lacombe et al., 2013
456	Heptakilo	Zibibbo (Moscato d'Alessandria)	3	0.08	0.01	0.94	0.06	0.26	Lacombe et al., 2013
457	Heroldrebe	Portugais bleu	2	0.06	0	1	0	0.25	Lacombe et al., 2013
458	Heunisch Weiss	Heunish rotgestreift	2	0.06	0.01	0.93	0.06	0.26	Laucou et al., 2018
459	Heunisch Weiss	Iordan	1	0.03	0	0.92	0.08	0.27	Lacombe et al., 2013
460	Heunisch Weiss	Kosinjot	1	0.03	0	0.92	0.07	0.27	Maul et al., 2015
461	Heunisch Weiss	Meslier Saint-Francois	1	0.03	0	1	0	0.25	Lacombe et al., 2013
462	Heunisch Weiss	Ribolla gialla	1	0.03	0	1	0	0.25	Lacombe et al., 2013
463	Heunisch Weiss	Riesling	2	0.06	0	1	0	0.25	Regner et al., 1998
464	Heunisch Weiss	Roublot	2	0.06	0	1	0	0.25	Lacombe et al., 2013
465	Heunisch Weiss	Schiava (Rossara)	1	0.03	0	0.99	0	0.25	Lacombe et al., 2013
466	Heunisch Weiss	Tauberschwarz	0	0	0	1	0	0.25	Laucou et al., 2018
467	Heunisch Weiss	Wildbacher spätblau	1	0.03	0	1	0	0.25	Lacombe et al., 2013
468	Heunisch Weiss	Xinogaltso Kozanis	2	0.06	0.01	0.93	0.07	0.27	Lacombe et al., 2013
469	Heunisch Weiss	Xinomavro	3	0.09	0.01	0.91	0.09	0.27	Laucou et al., 2018
470	Houssein krasnyi	Khusaine belyi	2	0.05	0	0.77	0.22	0.31	Lacombe et al., 2013
471	Houssein krasnyi	Negru mare (Charas)	0	0	0	0.87	0.13	0.28	Lacombe et al., 2013
472	Humagne blanc	Olber	1	0.03	0	1	0	0.25	Lacombe et al., 2013
473	Humagne blanc	Wildbacher de Hongrie (Collection Ravaz)	1	0.03	0	1	0	0.25	Lacombe et al., 2013
474	Impigno b.	Quagliano (Bouteillan)	3	0.09	0	1	0	0.25	Bergamini et al., 2016
475	Incrocio Manzoni 2-3	Savagnin	0	0	0	1	0	0.25	confirmation of breeder's data by Grando and Frisighelli, 1998
476	Incrocio Manzoni 2-3	Trebbiano toscano	1	0.03	0	1	0	0.25	confirmation of breeder's data by Grando and Frisighelli, 1998
477	INCROCIO TERZI N.1	Merlot	0	0	0	0.99	0.01	0.25	confirmation of breeder's data by Cipriani et al., 2010
478	Ingram's Muscat	Muscat Ottonel	3	0.1	0	1	0	0.25	confirmation of breeder's data Lacombe et al., 2013
479	Irsay Oliver	Pozsonyi	0	0	0	1	0	0.25	confirmation of breeder's data by Kiss et al., 2005
480	Italia	Matilde	1	0.03	0	0.84	0.16	0.29	Lacombe et al., 2013
481	Italia	Mireille	1	0.03	0	0.94	0.05	0.26	Lacombe et al., 2013
482	Italia	Moscato d'Amburgo	0	0	0	0.96	0.04	0.26	confirmation of breeder's data by Ibáñez et al., 2009
483	Italica	Riesling italico	2	0.06	0	1	0	0.25	confirmation of breeder's data by Cipriani et al., 2010
484	Italica	Verdiso	0	0	0	0.92	0.08	0.27	confirmation of breeder's data by Cipriani et al., 2010
485	Ithaki	Muscat reine des vignes	1	0.03	0	0.9	0.1	0.27	Lacombe et al., 2013
486	Iusana	Strinto porcino	0	0	0	0.95	0.05	0.26	De Lorenzis et al., 2019
487	Iusana	Visparola	0	0	0	1	0	0.25	De Lorenzis et al., 2019
488	Izsaki sarfeher	Urmi dinka	0	0	0	0.87	0.13	0.28	Lacombe et al., 2013
489	Javor weiss	Heunisch Weiss	2	0.06	0.01	0.99	0	0.25	Lacombe et al., 2013
490	Joubertin	Persan	0	0	0	0.83	0.17	0.29	Lacombe et al., 2013
491	Kadarka kek	Papaskarasi	1	0.03	0	0.88	0.11	0.28	Lacombe et al., 2013
492	Kadarka kek	Totika	0	0	0	0.77	0.23	0.31	Lacombe et al., 2013
493	Kadarka kek	Urmi dinka	1	0.03	0	0.91	0.08	0.27	Lacombe et al., 2013
494	Kanzler	Müller Thurgau	0	0	0	0.93	0.07	0.27	Lacombe et al., 2013
495	Kanzler	Sylvaner verde	0	0	0	0.9	0.1	0.27	Lacombe et al., 2013
496	Katsakoulias	Kotsifali	0	0	0	0.98	0.02	0.26	Lacombe et al., 2013
497	Katta-kourgan	Muskat Uzbekinstanskii	0	0	0	0.85	0.15	0.29	Lacombe et al., 2013
498	Keknyelu	Vulpea	0	0	0	1	0	0.25	Lacombe et al., 2013
499	Kerner	Riesling	0	0	0	1	0	0.25	confirmation of breeder's data by Grando and Frisinghelli 1998
500	Kerner	Schiava grossa	0	0	0	1	0	0.25	confirmation of breeder's data by Grando and Frisinghelli 1998
501	Khalili belyi	Shtur angur	1	0.03	0	0.83	0.17	0.29	Laucou et al., 2018
502	Khusaine belyi	Yakdona kizil	0	0	0	0.9	0.1	0.27	Lacombe et al., 2013
503	Kichmich tcherni	Rannii Vira	2	0.05	0.01	0.91	0.08	0.27	confirmation of breeder's data by Lacombe et al., 2013 (Kishmish chernyi)
504	Kichmich tcherni	Sultanina	3	0.08	0.01	0.86	0.14	0.28	Lacombe et al., 2013 (Kishmish chernyi)
505	Korinthiaki	Dimrit kara	2	0.05	0.01	0.88	0.11	0.28	Lacombe et al., 2013
506	Korinthiaki	Liatiko	2	0.05	0.01	0.89	0.11	0.28	Lacombe et al., 2013
507	Korinthiaki	Stephidampelos	3	0.08	0.01	0.92	0.08	0.27	Lacombe et al., 2013
508	Ladikino	Romeiko	0	0	0	0.87	0.13	0.28	Lacombe et al., 2013
509	Lado	Savagnin	0	0	0	1	0	0.25	Laucou et al., 2018
510	Lagrein	Schiava gentile	0	0	0	0.99	0.01	0.25	Cipriani et al., 2010
511	Lagrein	Teroldego	0	0	0	0.96	0.04	0.26	Cipriani et al., 2010
512	Lambrusca di Alessandria	Malvasia di Casorzo	1	0.03	0	0.98	0.02	0.25	Ruffa et al., 2016
513	Lambrusca di Alessandria	Neretto di Marengo	1	0.03	0	1	0	0.25	Ruffa et al., 2016
514	Lambrusco di Fiorano	Orsolina	2	0.06	0	1	0	0.25	Raimondi et al. 2020 (Lambrusco di Fiorano=Lambrusco del pellegrino and Orsolina=Coccalona nera)
515	Lambrusco Montericco	Uva Tosca	1	0.03	0	0.98	0.02	0.25	Boccacci et al., 2005
516	Lievuso	Mantonico bianco	2	0.06	0.01	0.96	0.04	0.26	De Lorenzis et al., 2019
517	Lievuso	Sangiovese	0	0	0	1	0	0.25	De Lorenzis et al., 2014
518	Listan negro	Mollar cano	0	0	0	0.86	0.14	0.28	Laucou et al., 2018
519	Listan negro	Palomino fino	1	0.03	0	0.83	0.16	0.29	Laucou et al., 2018
520	Listan prieto	Perruno	1	0.03	0	0.92	0.08	0.27	Lacombe et al., 2013
521	Listan prieto	Torrontes riojano	0	0	0	0.97	0.03	0.26	Tapia et al., 2007; Lacombe et al., 2013
522	Listan prieto	Verdejo de Salamanca	0	0	0	0.8	0.2	0.3	Laucou et al., 2018
523	Lucignola	Sangiovese	0	0	0	0.95	0.05	0.26	De Lorenzis et al., 2014
524	Luglienga bianca (Lignan)	Palestina I	3	0.09	0.01	0.94	0.05	0.26	Lacombe et al., 2013
525	Luisa blanca	Ohanes	1	0.03	0	0.96	0.04	0.26	Laucou et al., 2018
526	Madeleine angevine	Madeleine angevine Oberlin	1	0.03	0	0.92	0.08	0.27	Lacombe et al., 2013
527	Madeleine angevine	Madeleine de Clermont	2	0.06	0.01	0.87	0.13	0.28	Lacombe et al., 2013
528	Madeleine angevine	Siegerrebe	1	0.03	0	1	0	0.25	Lacombe et al., 2013
529	Magdeleine noire des Charentes	Malbech (Cot)	2	0.06	0	1	0	0.25	Boursiquot et al., 2009
530	Malvasia aromatica di Parma	Malvasia nera lunga	1	0.03	0	0.94	0.06	0.26	Ruffa et al., 2016
531	Malvasia aromatica di Parma	Moscato bianco	1	0.03	0	1	0	0.25	Ruffa et al., 2016
532	Malvasia aromatica di Parma	Ruché	1	0.03	0	1	0	0.25	Ruffa et al., 2016
533	Malvasia bianca lunga	Malvasia nera di Basilicata	1	0.03	0	0.94	0.05	0.26	De Lorenzis et al., 2019
534	Malvasia bianca lunga	Malvasia nera di Lecce	0	0	0	1	0	0.25	Crespan et al., 2008a
535	Malvasia bianca lunga	Verdeca (Lagorthi)	1	0.03	0	0.94	0.05	0.26	De Lorenzis et al., 2019
536	Malvasia bianca lunga	Vitouska	0	0	0	0.9	0.1	0.28	Crespan et al., 2007
537	Malvasia di Candia aromatica	Malvasia aromatica di Parma	2	0.06	0.01	0.98	0.01	0.25	Lacombe et al., 2013 (Muscadelle du Bordelais faux)
538	Malvasia di Casorzo	Malvasia aromatica di Parma	2	0.06	0.01	0.99	0	0.25	Ruffa et al., 2016
539	Malvasia di Sardegna	Malvasia volcanica	1	0.03	0	1	0	0.25	Laucou et al., 2018
540	Malvasia fina	Vital	0	0	0	0.86	0.14	0.28	Lacombe et al., 2013
541	Malvasia istriana	Vega	1	0.03	0	0.83	0.17	0.29	confirmation of breeder's data by Raimondi et al., 2017
542	Malvasia moscata	Malvasia aromatica di Parma	1	0.03	0	1	0	0.25	Ruffa et al., 2016
543	Malvasia nera di Basilicata	Somarello	0	0	0	0.96	0.04	0.26	De Lorenzis et al., 2019
544	Malvasia nera di Bolzano	Schiava gentile	2	0.06	0	1	0	0.25	Cipriani et al., 2010
545	Malvasia nera di Lecce	Negro amaro	0	0	0	0.89	0.11	0.28	Crespan et al., 2008a
546	Manseng gros blanc	Petit manseng	0	0	0	0.79	0.21	0.3	Lacombe et al., 2013
547	Manseng noir	Sao Mamede	0	0	0	1	0	0.25	Lacombe et al., 2013
548	Manseng noir	Sena	2	0.06	0	1	0	0.25	Laucou et al., 2018
549	Manteudo	Mollar cano	0	0	0	0.85	0.15	0.29	Lacombe et al., 2013?
550	Mantonico bianco	Mantonico nero	1	0.03	0	0.99	0	0.25	Sunseri et al., 2015
551	Mantonico bianco	Occhi di Lepre	3	0.09	0	1	0	0.25	De Lorenzis et al., 2019
552	Mantonico bianco	Pedilongo	1	0.03	0	1	0	0.25	De Lorenzis et al., 2019
553	Mantonico bianco	Trebbiano antico	0	0	0	0.99	0.01	0.25	De Lorenzis et al., 2019
554	Manzoni bianco	Pinot	1	0.03	0	1	0	0.25	confirmation of breeder's data by Grando and Frisinghelli 1998
555	Manzoni bianco	Riesling	0	0	0	0.94	0.06	0.27	confirmation of breeder's data by Grando and Frisinghelli 1998
556	Manzoni moscato	Moscato d'Amburgo	0	0	0	0.98	0.02	0.25	confirmation of breeder's data by Cipriani et al., 2010
557	Manzoni rosa	Savagnin	0	0	0	1	0	0.25	confirmation of breeder's data by Cipriani et al., 2010
558	Manzoni rosa	Trebbiano toscano	1	0.03	0	1	0	0.25	confirmation of breeder's data by Cipriani et al., 2010
559	Marchione	Montonico bianco	0	0	0	1	0	0.25	Cipriani et al., 2010
560	Marchione	Ragusano	0	0	0	0.96	0.04	0.26	Cipriani et al., 2010
561	Maroc gros	Schiava grossa	1	0.03	0	0.95	0.05	0.26	Lacombe et al., 2013
562	Marufo	Mondragon	4	0.12	0	1	0	0.25	Laucou et al., 2018
563	Marufo	Tinta Barroca	0	0	0	1	0	0.25	Lacombe et al., 2013
564	Marufo	Touriganca	3	0.09	0	1	0	0.25	Laucou et al., 2018
565	Maturana blanca	Savagnin	0	0	0	1	0	0.25	Lacombe et al., 2013
566	Mauzac blanc	Negret castrais	2	0.06	0	1	0	0.25	Lacombe et al., 2013
567	Mavrodaphni	Skiadopoulo	1	0.03	0	0.97	0.03	0.26	Lacombe et al., 2013
568	Mavrodaphni	Zakynthino	1	0.03	0	0.94	0.06	0.26	Lacombe et al., 2013
569	Mayolet	Rouge du pays	2	0.06	0.01	0.94	0.05	0.26	Vouillamoz et al., 2003
570	Merbein seedless	Planta fina	2	0.06	0	1	0	0.25	confirmation of breeder's data by Lacombe et al., 2013
571	Merbein seedless	Sultanina	1	0.03	0	0.94	0.06	0.26	confirmation of breeder's data by Laucou et al., 2018
572	Merlot	Magdeleine noire des Charentes	3	0.09	0	1	0	0.25	Lacombe et al., 2013
573	Minutolo	Visparola	0	0	0	0.97	0.03	0.26	Lacombe et al., 2013 (Arvina)
574	Misket Rusenski	Moscato d'Amburgo	0	0	0	0.95	0.05	0.26	Lacombe et al., 2013
575	Molar	Rufete	2	0.06	0	0.98	0.02	0.25	Lacombe et al., 2013
576	Molar	Savagnin	0	0	0	1	0	0.25	Lacombe et al., 2013
577	Monastrell	Negret castrais	0	0	0	1	0	0.25	Lacombe et al., 2013
578	Monastrell	Pampolat de Sagunto	2	0.06	0	0.94	0.06	0.26	Laucou et al., 2018
579	Mondeuse blanche	Mondeuse noire	1	0.03	0	1	0	0.25	Lacombe et al., 2013
580	Mondeuse blanche	Syrah	1	0.03	0	0.99	0	0.25	Lacombe et al., 2013
581	Mondeuse blanche	Viognier	7	0.23	0	1	0	0.25	Vouillamoz 2008
582	Mondeuse noire	Tressot noir	0	0	0	1	0	0.25	Lacombe et al., 2013
583	Mondragon	Mourvèdre	1	0.03	0	1	0	0.25	Laucou et al. 2018
584	Morate	Moristel	2	0.06	0	0.93	0.06	0.27	Laucou et al., 2018
585	Moscatello selvatico	Zibibbo (Moscato d'Alessandria)	1	0.03	0	0.94	0.06	0.26	Lacombe et al., 2007
586	Moscato bianco	Ingram's Muscat	4	0.12	0	1	0	0.25	confirmation of breeder's data Lacombe et al., 2013
587	Moscato bianco	Malvasia di Schierano	2	0.06	0	1	0	0.25	Ruffa et al., 2016
588	Moscato bianco	Moscato di Scanzo	2	0.06	0	1	0	0.25	Crespan and Milani, 2001
589	Moscato d’Adda	Zibibbo (Moscato d'Alessandria)	3	0.09	0	1	0	0.25	Unvalidation of breeder's data by Laucou et al., 2018
590	Moscato d'Amburgo	Roumi noir	0	0	0	0.98	0.02	0.25	Lacombe et al., 2013
591	Moscato d'Amburgo	Schiava grossa	0	0	0	1	0	0.25	Crespan, 2003
592	Moscato giallo	Moscato bianco	1	0.03	0	1	0	0.25	Crespan and Milani, 2001
593	Moscato nero di Acqui	Moscato bianco	1	0.03	0	0.96	0.04	0.26	Ruffa et al., 2016
594	Moscato nero di Acqui	Orsolina	1	0.03	0	1	0	0.25	Raimondi et al. 2020 (Orsolina=Coccalona nera)
595	Moscato violetto (Muscat rouge de Madère)	Moscato bianco	2	0.06	0.01	0.95	0.05	0.26	Di Vecchi Staraz et al., 2007
596	Moscato violetto (Muscat rouge de Madère)	Moscato di Terracina	1	0.03	0	0.98	0.01	0.25	Lacombe et al., 2013
597	Moscato violetto (Muscat rouge de Madère)	Termarina (Sciaccarello)	1	0.03	0	1	0	0.25	Di Vecchi Staraz et al., 2007
598	Moschato mavro	Moscato bianco	2	0.06	0	0.9	0.1	0.27	Crespan e Milani 2001
599	Mourvèdre	Mourvedre Gule	1	0.03	0	0.93	0.07	0.27	unvalidation of breeder's data by Laucou et al., 2018
600	Müller Thurgau	Ortega	1	0.03	0	1	0	0.25	Lacombe et al., 2013
601	Müller Thurgau	Paolina	0	0	0	0.92	0.08	0.27	Maul et al., 2012; Lacombe et al., 2013
602	Müller Thurgau	Riesling	1	0.03	0	0.96	0.04	0.26	Lacombe et al., 2013
603	Muscat de la relique	Riesling	1	0.03	0	0.96	0.03	0.26	Lacombe et al., 2013
604	Muscat reine des vignes	Pannonia kincse	0	0	0	0.95	0.05	0.26	Lacombe et al., 2013
605	Muskat Uzbekinstanskii	Zibibbo (Moscato d'Alessandria)	1	0.03	0	0.92	0.08	0.27	Lacombe et al., 2013
606	Naose	Sultanina	2	0.05	0.01	0.85	0.15	0.28	Lacombe et al., 2013
607	Nebbiolo	Neretto di Bairo	1	0.03	0	0.99	0.01	0.25	Schneider et al., 2004
608	Nebbiolo	Vespolina	2	0.07	0	1	0	0.25	Schneider et al., 2004
609	Negra rayada	Listan prieto	0	0	0	0.98	0.02	0.25	Lacombe et al., 2013
610	Negra tardia	Ragol	1	0.03	0	0.86	0.14	0.28	Laucou et al., 2018
611	Negro amaro	Zagarese	0	0	0	0.98	0.02	0.26	De Lorenzis et al., 2019
612	Negrodolce	Sangiovese	0	0	0	0.99	0.01	0.25	Bergamini et al., 2016
613	Negru virtos	Prokupac	1	0.03	0	0.92	0.08	0.27	Laucou et al., 2018
614	Nerello mascalese	Mantonico bianco	2	0.06	0	1	0	0.25	Cipriani et al., 2010
615	Nerello mascalese	Sangiovese	0	0	0	0.91	0.09	0.27	Crespan et al., 2008b
616	Neretto di Marengo	Uvalino	0	0	0	1	0	0.25	Raimondi et al. 2020
617	Neretto duro (Balau)	Teinturier ad acino rotondo	1	0.03	0	0.94	0.06	0.26	Raimondi et al. 2020
618	Notardomenico	Somarello	0	0	0	0.92	0.08	0.27	Lacombe et al., 2013
619	Olasz Korai	Pinot	0	0	0	0.91	0.09	0.27	Lacombe et al., 2013
620	Olivella di Caggiano	Strinto porcino	1	0.03	0	1	0	0.25	De Lorenzis et al., 2019
621	Opsimo Edessis	Parmak cerven	2	0.06	0	0.91	0.09	0.27	Lacombe et al., 2013
622	Orangetraube	Pinotage	1	0.03	0	1	0	0.25	Lacombe et al., 2013
623	Oreg Kadarka kek	Papaskarasi	1	0.03	0	0.84	0.16	0.29	Lacombe et al., 2013
624	Orisi	Sangiovese	0	0	0	1	0	0.25	De Lorenzis et al., 2014
625	Orlovi nokti beli	Parmak cerven	2	0.06	0	0.94	0.06	0.26	Lacombe et al., 2013
626	Orsolina	Moradella	1	0.03	0	0.92	0.07	0.27	Raimondi et al. 2020 (Orsolina=Coccalona nera)
627	Orsolina	Riesling italico	0	0	0	1	0	0.25	Raimondi et al. 2020 (Orsolina=Coccalona nera)
628	Orsolina	Uva rara	3	0.1	0	1	0	0.25	Raimondi et al. 2020 (Orsolina=Coccalona nera)
629	Orsolina	Vespolina	0	0	0	1	0	0.25	Raimondi et al. 2020 (Orsolina=Coccalona nera)
630	Ortega	Siegerrebe	1	0.03	0	0.92	0.08	0.27	Lacombe et al., 2013
631	Osteiner	Riesling	0	0	0	0.86	0.14	0.29	Lacombe et al., 2013
632	Osteiner	Sylvaner verde	0	0	0	0.84	0.16	0.29	Lacombe et al., 2013
633	Papaskarasi	Prokupac	3	0.08	0.01	0.96	0.04	0.26	Lacombe et al., 2013
634	Parduca	Savagnin	0	0	0	1	0	0.25	Lacombe et al., 2013
635	Pasiga	Sultanina	3	0.09	0.01	0.99	0	0.25	confirmation of breeder's data by Lacombe et al., 2013
636	Pedral	Ramisco	3	0.09	0.01	0.9	0.1	0.27	Lacombe et al., 2013
637	Perlon	Sultana moscata	1	0.03	0	0.83	0.17	0.29	Lacombe et al., 2013
638	Perricone	Sangiovese	0	0	0	1	0	0.25	Mercati et al., 2016
639	Persan	Savagnin	0	0	0	0.97	0.03	0.26	Lacombe et al., 2013
640	Petit Bouschet	Teinturier	0	0	0	1	0	0.25	Lacombe et al., 2013
641	Petit Bouschet	Terret Bouschet	0	0	0	1	0	0.25	Lacombe et al., 2013
642	Petit manseng	Savagnin	0	0	0	0.95	0.05	0.26	Lacombe et al., 2013
643	Petit rouge	Rouge du pays	1	0.03	0	1	0	0.25	Vouillamoz et al., 2003
644	Petit rouge	Vien de Nus	0	0	0	0.96	0.04	0.26	Lacombe et al., 2013
645	Petit verdot	Pie di palombo	2	0.06	0	1	0	0.25	De Lorenzis et al., 2019
646	Petit verdot	Tressot noir	0	0	0	0.97	0.03	0.26	Lacombe et al., 2013
647	Pinot	Roi des precoces	1	0.03	0	1	0	0.25	Lacombe et al., 2013
648	Pinot	Roublot	1	0.03	0	1	0	0.25	Lacombe et al., 2013
649	Pinot	Saint-Laurent	1	0.03	0	0.72	0.28	0.32	Lacombe et al., 2013
650	Pinot	Savagnin	0	0	0	0.89	0.11	0.28	Lacombe et al., 2013
651	Planta fina	Rassegui	0	0	0	0.97	0.03	0.26	Lacombe et al., 2013
652	Planta fina	Santa Magdalena	1	0.03	0	1	0	0.25	Lacombe et al., 2013
653	Planta nova	Rojal tinta	0	0	0	0.96	0.04	0.26	Lacombe et al., 2013
654	Plavina	Primitivo	2	0.05	0.01	0.78	0.22	0.3	De Lorenzis et al., 2019
655	Pollera nera	Termarina (Sciaccarello)	1	0.03	0	1	0	0.25	Di Vecchi Staraz et al. 2007
656	Portugais bleu	Sylvaner verde	1	0.03	0	0.85	0.14	0.28	Lacombe et al., 2013
657	Prié blanc	Jaoumet	2	0.06	0.01	0.9	0.1	0.27	Lacombe et al., 2013
658	Prié blanc	Luglienga bianca (Lignan)	3	0.1	0	1	0	0.25	Lacombe et al., 2013
659	Prié blanc	Prié rouge	2	0.07	0	1	0	0.25	Lacombe et al. 2013 (Prié blanc=Madeleine Salomon=Agostenga blanc and Prié rouge=Premetta)
660	Prié blanc	Santa Magdalena	2	0.07	0	1	0	0.25	Lacombe et al., 2013
661	Prieto picudo tinto	Savagnin	0	0	0	1	0	0.25	Lacombe et al., 2013
662	Quagliano (Bouteillan)	Uva di Troia	1	0.03	0	0.98	0.02	0.25	Lacombe et al., 2013
663	Rabo de ovelha	Vital	0	0	0	1	0	0.25	Laucou et al., 2018
664	Razaki Kirmizi	Trevisana nera	1	0.03	0	1	0	0.25	Lacombe et al., 2013
665	Razdani	Voskeat	6	0.16	0.02	0.82	0.16	0.29	Lacombe et al., 2013
666	Redondal	Savagnin	0	0	0	1	0	0.25	Laucou et al., 2018
667	Refosco nostrano	Tazzelenghe	0	0	0	0.94	0.06	0.27	Crespan et al., 2020
668	Riesling bleu (Collection Oberlin)	Savagnin	0	0	0	0.87	0.13	0.28	Lacombe et al., 2013
669	Roditis	Savvatiano	3	0.09	0.01	0.94	0.05	0.26	Lacombe et al., 2013
670	Roditis	Stavroto faux (Collection Lykovrissi)	2	0.06	0.01	0.97	0.02	0.25	Lacombe et al., 2013
671	Rollo	Termarina (Sciaccarello)	1	0.03	0	0.97	0.03	0.26	Di Vecchi Staraz et al., 2007
672	Rubinovyi Magaracha	Saperavi	4	0.12	0	1	0	0.25	Lacombe et al., 2013
673	Ruzzese	Vernaccia di Oristano (Spergola)	2	0.06	0.01	0.95	0.04	0.26	Raimondi et al. 2020
674	Saint-Laurent	Zweigeltrebe blau	1	0.03	0	1	0	0.25	Lacombe et al., 2013
675	Sangiovese	Strinto porcino	0	0	0	1	0	0.25	De Lorenzis et al., 2019
676	Sangiovese	Susumaniello	0	0	0	0.88	0.12	0.28	Di Vecchi Staraz et al., 2007, (Greco nero di Cosenza)
677	Sangiovese	Tuccanese di Turi	0	0	0	0.99	0.01	0.25	Crespan et al., 2008b
678	Sauterne blanc (Nauge)	Semillon	0	0	0	1	0	0.25	Lacombe et al., 2013
679	Sauvignon blanc	Savagnin	0	0	0	1	0	0.25	Lacombe et al., 2013
680	Savagnin	Siegerrebe	0	0	0	1	0	0.25	Lacombe et al., 2013
681	Savagnin	Sylvaner verde	0	0	0	1	0	0.25	Lacombe et al., 2013
682	Savagnin	Teinturier	0	0	0	0.97	0.03	0.26	Lacombe et al., 2013
683	Savagnin	Trousseau noir	0	0	0	1	0	0.25	Lacombe et al., 2013
684	Savagnin	Veltliner	0	0	0	1	0	0.25	Lacombe et al., 2013
685	Savagnin	Verdejo blanco	0	0	0	1	0	0.25	Lacombe et al., 2013
686	Savagnin	Verues de Huarte	0	0	0	1	0	0.25	Laucou et al., 2018
687	Savagnin	Viosinho	0	0	0	1	0	0.25	Lacombe et al., 2013
688	Schioppettino	Vulpea	2	0.06	0	1	0	0.25	Crespan et al., 2020
689	Sermnali	Sultanina	4	0.11	0.01	0.9	0.09	0.27	Laucou et al., 2018
690	Servant	Wildbacher de Hongrie (Collection Ravaz)	1	0.03	0	1	0	0.25	Laucou et al., 2018
691	Shabash	Tsitsa Kaprei	1	0.03	0	0.86	0.14	0.28	Laucou et al., 2018
692	Sicilien	Bicane	2	0.06	0.01	0.99	0	0.25	Lacombe et al., 2013
693	Signurina	Sultanina	3	0.08	0.01	0.86	0.13	0.28	De Lorenzis et al. 2019
694	Sirio	Verdiso	0	0	0	0.97	0.03	0.26	confirmation of breeder's data by Raimondi et al., 2017
695	Slarina	Neretto di Marengo	0	0	0	0.94	0.06	0.26	Raimondi et al. 2020
696	Somarello	Uva sacra (Uva sogra)	0	0	0	0.92	0.08	0.27	Lacombe et al., 2013
697	Sultana moscata	Sultanina	3	0.08	0.01	0.9	0.09	0.27	Lacombe et al., 2013
698	Sultanina	Bayad (non identified)	1	0.03	0	0.91	0.08	0.27	Laucou et al., 2018
699	Sultanina	Sultanina de Bulgarie	4	0.11	0.01	0.92	0.06	0.26	Lacombe et al., 2013
700	Sultanina	Tarrango	2	0.06	0	1	0	0.25	confirmation of breeder's data by Lacombe et al., 2013
701	Sytanich	Tressot noir	0	0	0	0.94	0.06	0.26	Lacombe et al., 2013
702	Tagobi	Yakdona kizil	3	0.08	0.01	0.84	0.15	0.29	Lacombe et al., 2013
703	Tamjanika crna (Moscato rosa)	Moscato bianco	0	0	0	0.98	0.02	0.26	Laucou et al., 2018
704	Tarrango	Touriga nacional	0	0	0	1	0	0.25	confirmation of breeder's data by Lacombe et al., 2013
705	Teinturier ad acino rotondo	Teinturier	0	0	0	1	0	0.25	Raimondi et al. 2020 (Teinturier=Teinturier du Cher)
706	Tempranillo	Albillo mayor	0	0	0	0.84	0.16	0.29	Ibáñez et al., 2012; Lacombe et al., 2013
707	Tempranillo	Benedicto	0	0	0	0.82	0.18	0.29	Ibáñez et al., 2012
708	Tinta Barroca	Touriga nacional	0	0	0	1	0	0.25	Lacombe et al., 2013
709	Touriganca	Touriga nacional	0	0	0	1	0	0.25	Lacombe et al., 2013
710	Valenci (Beba)	Aledo	1	0.03	0	0.86	0.14	0.28	Lacombe et al., 2013
711	Valenci (Beba)	Heben	0	0	0	0.89	0.11	0.28	Lacombe et al., 2013
712	Valenci (Beba)	Muscat d'd’Istambul	0	0	0	0.92	0.08	0.27	Lacombe et al., 2013
713	Valenci (Beba)	Nave = Totosi	0	0	0	0.81	0.19	0.3	Lacombe et al., 2013
714	Valenci (Beba)	Valenci tinto	2	0.05	0.01	0.79	0.2	0.3	Lacombe et al., 2013
715	Verdeca (Lagorthi)	Plavina	2	0.06	0.01	0.98	0.01	0.25	Lacombe et al., 2013
716	Verdeca (Lagorthi)	Romeiko	2	0.06	0.01	0.88	0.12	0.28	Lacombe et al., 2013
717	Vulpea	Visparola	0	0	0	0.88	0.12	0.28	Lacombe et al., 2013 (Arvina)
718	Zibibbo (Moscato d'Alessandria)	Criolla grande sanjuanina	0	0	0	1	0	0.25	Lacombe et al., 2013
719	Zibibbo (Moscato d'Alessandria)	Deckrot	2	0.06	0.01	0.94	0.05	0.26	confirmation of breeder's data Lacombe et al., 2013
720	Zibibbo (Moscato d'Alessandria)	Dona Maria	1	0.03	0	0.94	0.05	0.26	confirmation of breeder's data by Lacombe et al., 2013
721	Zibibbo (Moscato d'Alessandria)	Grillo	3	0.09	0	1	0	0.25	Di Vecchi Staraz et al., 2007
722	Zibibbo (Moscato d'Alessandria)	Moscatel de Angüés	1	0.03	0	0.98	0.01	0.25	Laucou et al., 2018
723	Zibibbo (Moscato d'Alessandria)	Moscato bianco	3	0.08	0.01	0.92	0.07	0.27	Lacombe et al., 2013
724	Zibibbo (Moscato d'Alessandria)	Moscato d'Amburgo	3	0.09	0.01	0.95	0.05	0.26	Crespan, 2003
725	Zibibbo (Moscato d'Alessandria)	Muscat d'd’Istambul	4	0.11	0.01	0.95	0.04	0.26	Lacombe et al., 2013
726	Zibibbo (Moscato d'Alessandria)	Sultana moscata	1	0.03	0	0.94	0.06	0.26	Lacombe et al., 2013
727	Zibibbo (Moscato d'Alessandria)	Torrontes riojano	3	0.09	0	1	0	0.25	Tapia et al., 2007; Lacombe et al., 2013

## Sheet: 4 - References
Bergamini, C., Perniola, R., Cardone, M.F., Gasparro, M., Pepe, R., Caputo, A.R., Antonacci, D. (2016). The molecular characterization by SSRs reveals a new south Italian kinship and the origin of the cultivar Uva di Troia. Springerplus 5: 1562
Bergamini, C,. Caputo, A.R, Gasparro, M., Perniola, R., Cardone, M.F., Antonacci, D. (2013a). Evidences for an alternative genealogy of ‘Sangiovese’. Mol Biotechnol 53: 278–288
Boccacci, P., Torello-Marinoni, D., Gambino, G., Botta, R., Schneider, A. (2005). Genetic Characterization of Endangered Grape cultivars of Reggio Emilia Province. Am. J. Enol. Vitic. 56: 411–415
Boursiquot, J. M.; Lacombe, T.; Laucou, V.; Julliard, S.; Perrin, F. X.; Lanier, N.; Legrand, D.; Meredith, C.; This, P. (2009). Parentage of Merlot and related winegrape cultivars of southwestern France: Discovery of the missing link Australian Journal of Grape and Wine Research, 15: 144–155
Bowers, J. E., Meredith, C. P. (1997). The parentage of a classic wine grape, Cabernet Sauvignon. Nature Genetics 16: 84–87
Buhner-Zaharieva, T., Moussaoui, S., Lorente, M., Andreu, J., Nunez, R., Ortiz, J. M., Gogorcena, Y. (2010). Preservation and molecular characterization of ancient varieties in Spanish grapevine germplasm collections. Am. J. Enol. Vitic. 61: 557–562
Cabezas, J.A., Cervera, M.T., Arroyo-Garcia, R., Ibáñez, J., Rodrigez-Torres, U., Borrego, J., Cabello, J., Martinez-Zapater, J.M. (2003). Garnacha and Garnacha Tintorera: Genetic relationship and the origin of Teinturier varieties cultivated in Spain. Am. J. Enol. Vitic. 54: 237–245
Cipriani, G., Spadotto, A., Jurman, I., Di Gaspero, G., Crespan, M., Meneghetti, S., Frare, E., Vignani, R., Cresti, M., Morgante, M., Pezzotti, M., Pe, E., Policriti, A., Testolin R. (2010). The SSR-based molecular profile of 1005 grapevine (Vitis vinifera L.) accessions uncovers new synonymy and parentages, and reveals a large admixture amongst varieties of different geographic origin. Theor Ap…
Crespan, M., Milani, N., (2001) The muscats: a molecular analysis of synonyms, homonyms and genetic relationships within a large family of grapevine cultivars. Vitis 40: 23–30
Crespan, M., Crespan, G., Giannetto, S. , Meneghetti, S., Costacurta, A. (2007). "Vitouska" is the progeny of "Prosecco tondo" and "Malvasia bianca lunga". Vitis 46: 192–194
Crespan, M., Coletta, A., Crupi, P., Giannetto, S., Antonacci, D. (2008a). Malvasia nera di Brindisi/Lecce’ grapevine cultivar (Vitis vinifera L.) originated from ‘Negroamaro’ and ‘Malvasia bianca lunga’. Vitis, 47: 205–212.
Crespan, M., Calò, A., Giannetto, S., Sparacio, A., Storchi, P., Costacurta, A. (2008b). 'Sangiovese’ and ‘Garganega’ are two key varieties of the Italian grapevine assortment evolution. Vitis: 47: 97–104
Crespan, M., Storchi, P., Migliaro, D. (2017). Grapevine cultivar Mantonico bianco is the second parent of the Sicilian Catarratto. Am. J. Enol. Vitic. 68: 258–262
Crespan, M., Migliaro. D., Larger, S., Pindo, M., Petrussi, C., Stocco, M., Rusjan, D., Sivilotti, P., Velasco, R., Maul, E., (2020). Unraveling the genetic origin of ‘Glera’, ‘Ribolla Gialla’ and other autochthonous grapevine varieties from Friuli Venezia Giulia (northeastern Italy). Scientific Reports 10: 7206
Crespan 2003. The parentage of Muscat of Hamburg. Vitis, 42: 193–197
Cunha, J.; Ibáñez, J.; Teixeira-Santos, M.; Brazao, J.; Fevereiro, P.; Martinez-Zapater, J. M.; Eiras-Dias, J. E. (2020). Genetic Relationships Among Portuguese Cultivated and Wild Vitis vinifera L. germplasm Frontiers in Plant Science 11: 127
De Lorenzis, G., Las Casas, G., Brancadoro, L., Scienza, A. (2014) Genotyping of Sicilian grapevine germplasm resources (V. vinifera L.) and their relationships with Sangiovese. Sci Hortic 169: 189–198
De Lorenzis, G., Mercati, F., Bergamini, C., Cardone, M. F., Lupini, A., Mauceri, A., et al. (2019). SNP genotyping elucidates the genetic diversity of Magna Graecia grapevine germplasm and its historical origin and dissemination. BMC Plant Biol. 19: 7
Di Vecchi Staraz, M., Bandinelli, R., Boselli, M., This, P., Boursiquot, J.M., Laucou, V., Lacombe, T., Varès, D. (2007). Genetic structuring and parentage analysis for evolutionary studies in grapevine: kin group and origin of the cultivar Sangiovese revealed. J Am Soc Hortic Sci. 132: 514–24
Goryslavets, S., Risovanna, V., Bacilieri, R., Hausmann, J.-F., Heuertz, M. (2010). A parentage study of closely related Ukrainian wine grape varieties using microsatellite markers. Cytology and Genetics 44: 95–102
Grando, M.S., Frisinghelli, C. (1998). Grape microsatellite markers: Sizing of DNA alleles and genotype analysis of some grapevine cultivars. Vitis 37: 79–82
Ibáñez, J., Vargas, A. M., Palancar, M., Borrego, J., de Andres, M. T. (2009). Genetic relationships among table-grape varieties. Am. J. Enol. Vitic. 60: 35–42
Ibáñez, J.; Munoz-Organero, G.; Zinelabidine, L. H.; Andres De, M. T.; Cabello, F.; MartineZ-Zapater, J. M. (2012). Genetic origin of the grapevine cultivar Tempranillo. Am. J. Enol. Vitic. 63: 549–553
Kiss, E., Kozma, P., Halasz, G., Veres, A., Galli, Z., Szoeke, A., Hoffmann, S., Molnar, S., Balogh, A., Heszky, L. (2005). Microsatellite based fingerprints and pedigree analysis of grapevine cultivars of Carpathian basin origin. International Grape Genomics Symposium, St. Louis, Missouri, S. 79-87
Lacombe, T., Boursiquot, J.M., Laucou, V., Dechesne, F., Vares, D., This, P. (2007) Relationships and genetic diversity within the accessions related to Malvasia held in the Domaine de vassal grape germplasm repository. Am J Enol Viticult. 58: 124–131
Lacombe, T., Boursiquot, J.M., Laucou, V., Di Vecchi-Staraz, M., Peros, J.P., This, P. (3013). Large-scale parentage analysis in an extended set of grapevine cultivars (Vitis vinifera L.) Theoretical Applied Genetics 126: 401–414
Laucou, V., Launay, A., Bacilieri, R., Lacombe, T., Adam-Blondon, A.F., Bérard, A., Chauveau, A., de Andrés , M.T., Hausmann, L., Ibáñez, J., Le Paslier, M.C., Maghradze, D., Martinez-Zapater, J.M., Maul, E., Ponnaiah, M., Töpfer, R., Péros, J.P., Boursiquot, J.M. (2018). Extended diversity analysis of cultivated grapevine Vitis vinifera with 10K genome-wide SNPs. PLoS ONE 13(2): e0192540
Levadoux, L. (1956). Les populations sauvages et cultivées de Vitis vinifera L. Ann. Amellior Plantes 1, 59–118
Maul, E., Eibach, R., Zyprian, E., Töpfer, R. (2015). The prolific grape variety (Vitis vinifera L.) ‘Heunisch Weiss’ B (= ‘Gouais blanc’): bud mutants, colored homonyms and further offspring Vitis 54: 79–86
Mercati, F., De Lorenzis, G., Brancadoro, L., Lupini, A., Abenavoli, M.R., Barbagallo, M.G., Di Lorenzo, R., Scienza, A., Sunseri, F. (2016) High-throughput 8K SNP array to assess genetic variability of the main grapevine cultivars from Sicily. Tree Genet Genomes 12: 59
Raimondi, S.; Carlomagno, A.; Ruffa, P.; Oglietti, S.; Novello, V.; Schneider, A. (2017). Pedigree reconstruction of wine and table grape crossbreeds created in Italy by Giovanni Dalmasso. Scientia Horticulturae 219: 125–130
Raimondi, S.; Tumino, G.; Ruffa, P.; Boccacci, P.; Gambino, G.; Schneider, A. (2020). DNA-based genalogy reconstruction of Nebbiolo, Barbera and other ancient grapevine cultivars from northwestern Italy. Scientific Reports 10:15782.
Regner, F., Stadlbauer, A., Eisenheld, C. (1998). Heunisch x Fränkisch, ein wichtiger Genpool europäischer Rebsorten (Vitis vinifera L sativa. Wein-Wissenschaft 53: 114–118
Ruffa, P., Raimondi, S., Boccacci, P., Abbà, S., Schneider, A. (2016). The key role of Moscato bianco and Malvasia aromatica di Parma in the parentage of traditional aromatic grape varieties. Tree Genet Genomes 12: 50
Schneider, A., Marinoni, D. T., Crespan, M. (2008). Genetics and ampelography trace the origin of Muscat fleur d'oranger. Am. J. Enol. Vitic. 59: 200–204
Sunseri, F., Lupini, A., Mauceri, A., De Lorenzis, G., Araniti, F., Brancadoro, L., Dattola, A., Gullo, G., Zappia, R., Mercati, F. (2018). Single nucleotide polymorphism profiles reveal an admixture genetic structure of grapevine germplasm from Calabria, Italy, uncovering its key role for the diversification of cultivars in the Mediterranean Basin. Aust J Grape Wine Res 24: 345–359
Tapia, A. M., Cabezas, J. A., Cabello, F., Lacombe, T., Martinez-Zapater, J. M., Hinrichsen, P., Cervera, M. T. (2007). Determining the Spanish origin of representative ancient American grapevine varieties. Am. J. Enol. Vitic. 58: 242–251
Vitis International Vitis Database (https://www.vivc.de/)
Vouillamoz, J.F. (2008). Mondeuse noire et Viognier dans l'arbre généalogique de la Syrah. International Syrah Symposium, Lyon, 13-14 May 2008, Oenoplurimédia: 108-110
Vouillanoz, J.; Maigre, D.; Meredith, C.P. (2003). Microsatellite analysis of ancient alpine grape cultivars: Pedigree reconstruction of Vitis vinifera L. "Cornalin du Valais". Theoretical and Applied Genetics 107: 448–454
Vouillamoz, J.F., Monaco, A., Costantini, L., Stefanini, M., Scienza, A., Grando, M.S., 2007. The parentage of 'Sangiovese', the most important Italian wine grape. Vitis 46: 19–22
Zinelabidine, L. H.; Haddioui, A.; Rodriguez, V.; Cabello, F.; Eiras-Dias, J. E.; Martinez-Zapater, J. M.; Ibáñez, J. (2012). Identification by SNP analysis of a major role for Cayetana Blanca in the genetic network of Iberian Peninsula grapevine varieties. Am. J. Enol. Vitic. 63: 121–126
