# Supplementary material for: Parentage Atlas of Italian Grapevine Varieties as Inferred From SNP Genotyping
Source: Front Plant Sci. 2021 Jan 15;11:605934. doi: 10.3389/fpls.2020.605934 (PMC7874015; doi:10.3389/fpls.2020.605934)
Supplement: Supplementary File 1 — In spreadsheet 1: List of the accessions genotyped in this study, their passport data including variety names, berry skin color, grape flavor according to descriptor OIV 236, the varieties as coded by the International Vitis Variety Catalogue (VIVC), the Italian Vitis Database (IVD) and the Italian National Variety Register (RNVV), respectively, the repositories where the accessions are maintained, the presumed variety countries of origin (according to VIVC); the place where the accessions were collected, and the variety presumed geographic groups (BALK: Balkans; IBER: Iberian Peninsula; ITAP-north, -center, -south: Italian Peninsula north, -center, -south, respectively; EMCA: Eastern Mediterranean and Caucasus; MFEAS: Middle and Far East; NEWO: New World; and WCEUR: Western-Central Europe. In spreadsheet 2: List of the analyzed non-redundant varieties: genotyped in this study (A), with not matching genetic profiles added from literature (B). Variety names was assigned according to Vitis databases or identify the variety on the base of its genetic relationships. Passport data are shown as in spreadsheet 1; synonyms, misnomers and wrong denominations among the varieties of this study and the varieties from literature are also shown. Wrong denominations: incorrect local names of known varieties, here marked with “(false)”. Misnomers: errors in grapevine collections, marked with “(misnomer)”. [file Data_Sheet_1.zip › SupplementaryFile7.xlsx]

## Sheet: 1 - Offspring-parents trios
LIST OF PARENT-OFFSPRING TRIOS. A) Parent-offspring trios identified in this study; B) parent-offspring trios identified in this study unvalidating previous data; C) parent-offspring trios identified in this study confirming previous data; D) parent-offspring trios identified in previous studies
NUMBER	name VARIETY OFFSPRING	name VARIETY PARENT 1	name VARIETY PARENT 2	Mendelian errors	LOD-score	Mendelian errors (%)	Previous publication/Remarks
A) Parent-offspring trios identified in this study
1	Alicante (false)	Cannonau (Garnacha tinta)	Lucignola	2	3023	0.07
2	Casavecchia	Guarnaccia (false)	Malvasia bianca di Candia	0	3083	0
3	Centesimino	Moscato violetto (Muscat rouge de Madère)	Sangiovese	0	3011	0
4	Giosana	Strinto porcino	Visparola	0	3011	0
5	Grilla	Strinto porcino	Visparola	0	3010	0
6	Iusana	Strinto porcino	Visparola	0	3010	0
7	Ladikino	Albanello	Assouad karech	1	3429	0.03
8	Lievuso	Mantonico bianco	Sangiovese	2	3045	0.07
9	Malvasia nera di Basilicata	Malvasia bianca lunga	Somarello	0	3263	0
10	Occhi di Lepre	Mantonico bianco	Sangiovese	3	3047	0.1
11	Sanguinella	Bombino bianco	Mostosa	0	3235	0
12	Signurina	Sultanina	Zibibbo (Moscato d'Alessandria)	3	3365	0.09
13	Zagarese	Negro amaro	Kosinjot	0	3009	0
B) parent-offspring trios identified in this study unvalidating previous data
14	Carricante	Strinto porcino	Visparola	0	3011	0	Invalidation of Cipriani et al., 2010 (Carricante was reported as a cross of 'Montonico pinto' and 'Scacco'; 'Scacco' is a synonym of 'Visparola')
C) parent-offspring trios identified in this study confirming previous data
15	Celtica	Chardonnay	Riesling italico	2	2939	0.07	confirmation of breeder's data
16	Ervi	Barbera	Croatina	1	2960	0.03	confirmation of breeder's data; reported in VIVC, but not confirmed by markers
17	San Lorenzo	Cabernet sauvignon	Trebbiano toscano	1	2908	0.03	confirmation of breeder's data
18	Caprugnone	Abello	Termarina (Sciaccarello)	0	2859	0	confirmation of one of two possible pedigrees proposed by Cipriani et al., 2010
D) parent-offspring trios identified in previous studies
1	Aetonychi mavro	Heptakilo	Kontegalo	1	3547	0.03	Lacombe et al., 2013
2	Ag isioum	Grozelmtevana Institutis	Koz uzyum	1	3338	0.03	Laucou et al., 2018
3	Agua santa	Camarate	Castellana blanca	0	3251	0	Lacombe et al., 2013; Zinelabidine et al., 2012
4	Ain el Bouma	Olivette blanche	Trebbiano toscano	1	3132	0.03	Lacombe et al., 2013
5	Alarije	Folha de figueira	Heben	1	3006	0.03	Lacombe et al., 2013
6	Albarossa	Chatus	Barbera	0	2851	0	Unvalidation of breeder's data by Raimondi et al., 2017
7	Albillo de Grenada	Folha de figueira	Heben	0	3006	0	Laucou et al., 2018
8	Alicante Bouschet	Cannonau (Garnacha tinta)	Petit Bouschet	2	3003	0.07	Cabezas et al., 2003; Cipriani et al., 2010; Lacombe et al., 2013; Laucou et al., 2018
9	Allaren	Alfrocheiro preto	Heben	0	2669	0	Cunha et al., 2015; Zinelabidine et al., 2015
10	Alphonse Lavallee	Dodrelyabi	Moscato d'Amburgo	1	3060	0.03	Lacombe et al., 2013
11	Aragatzi	Khusaine belyi	Sultanina	1	3387	0.03	confirmation of breeder's data by Lacombe et al., 2013
12	Aramon	Heunisch Weiss	Ouliven	1	3070	0.03	Lacombe et al., 2013
13	Attika seedless	Alphonse Lavallee	Black monukka	1	3329	0.03	confirmation of breeder's data by Lacombe et al., 2013
14	Augster blau	Augster weiss	Vulpea	0	3243	0	Lacombe et al., 2013
15	Augster weiss	Alba imputotato	Lisztes feher	1	3243	0.03	Lacombe et al., 2013; Laucou et al., 2018
16	Balouti (Abbaye de Latroun)	Cannonau (Garnacha tinta)	Trebbiano toscano	0	2983	0	Lacombe et al., 2013
17	Basilikum	Chasselas	Pinot	0	3000	0	Lacombe et al., 2013
18	Bastardo espanhol	Heben	Trousseau noir	0	2828	0	Lacombe et al., 2013
19	Bastardo Magaratchskii	Saperavi	Trousseau noir	0	3124	0	Lacombe et al., 2013
20	Bezoul el Aouda	Abouhou	Dedo de Dama	1	3415	0.03	Lacombe et al., 2013
21	Black monukka	Ichkimar	Sultanina	2	3489	0.06	Lacombe et al., 2013
22	Bombino nero	Bombino bianco	Quagliano (Bouteillan)	0	3100	0	Bergamini et al., 2016
23	Brachetto Migliardi	Lambrusca di Alessandria	Malvasia aromatica di Parma	2	2938	0.07	Ruffa et al., 2016
24	Bussanello	Furmint	Riesling italico	0	2991	0	Raimondi et al.2017
25	Cabernet sauvignon	Cabernet franc	Sauvignon blanc	2	2633	0.08	Bowers and Meredith, 1997; Sefc et al., 1997
26	Cainho	Alvarinho	Amaral	4	3139	0.13	Díaz-Losada et al., 2011; Lacombe et al., 2013
27	Calabre	Bicane	Moscato bianco	2	3291	0.06	Lacombe et al., 2013; Laucou et al., 2018
28	Camarate	Alfrocheiro preto	Cayetana blanca	0	2844	0	Zinelabidine et al., 2012; Lacombe et al., 2013; Cunha et al., 2015
29	Cardinal	Alphonse Lavallee	Muscat reine des vignes	0	3106	0	Ibáñez et al., 2009; Cipriani et al., 2010; Lacombe et al., 2013; Laucou et al., 2018
30	Carina (Australie)	Sultanina	Syrah	1	2876	0.03	Lacombe et al., 2013
31	Castelao	Alfrocheiro preto	Cayetana blanca	0	2844	0	Zinelabidine et al., 2012; Lacombe et al., 2013; Cunha et al., 2015
32	Castets	Camaraou noir	Gros Cabernet	2	3110	0.06	Lacombe et al., 2013
33	Catarratto bianco comune	Garganega	Mantonico bianco	0	3314	0	Crespan et al., 2017
34	Cesar	Gaensfuesser blau	Pinot	1	2936	0.03	Lacombe et al., 2013
35	Chardonnay	Heunisch Weiss	Pinot	2	2818	0.07	Bowers et al., 2000 and 1999; Regner et al., 1998 and 2000; Lacombe et al., 2013
36	Ciliegiolo	Moscato violetto (Muscat rouge de Madère)	Sangiovese	1	3011	0.03	Di Vecchi Staraz et al., 2007
37	Colatamurro	Bombino bianco	Verdone nero	0	3156	0	VIVC
38	Cornarea	Barbera	Chatus	0	2851	0	Raimondi et al., 2017 (Susumaniello)
39	Cornichon blanc (non identified)	Bicane	Chasselas	0	3268	0	Laucou et al., 2018
40	Cornifesto	Alfrocheiro preto	Cayetana blanca	0	2844	0	Zinelabidine et al., 2012; Lacombe et al., 2013; Cunha et al., 2015
41	Criolla grande sanjuanina	Listan prieto	Zibibbo (Moscato d'Alessandria)	1	3098	0.03	This et al., 2006; Tapia et al., 2007; Lacombe et al., 2013
42	Datal	Afus ali	Zibibbo (Moscato d'Alessandria)	1	3325	0.03	confirmation of breeder's data Lacombe et al., 2013; Laucou et al., 2018
43	Deckrot	Pinot	Teinturier	0	3415	0	confirmation of breeder's data by Lacombe et al., 2013
44	Dimiat	Coarna alba	Heunisch Weiss	2	3163	0.06	Boursiquot et al., 2004; Lacombe et al., 2010; Lacombe et al., 2013
45	Doight du neigne	Assoued kere	Asswad Abou Khisle	1	3723	0.03	Lacombe et al., 2013
46	Domina	Pinot	Portugais bleu	3	2948	0.1	Lacombe et al., 2013
47	Dona Maria	Afus ali	Zibibbo (Moscato d'Alessandria)	1	3325	0.03	confirmation of breeder's data by Vargas et al., 2009; Lacombe et al., 2013; Laucou et al., 2018
48	Dorona di Venezia	Bermestia bianca	Garganega	1	3159	0.03	Di Vecchi Staraz et al., 2007; Lacombe et al., 2013
49	Douradinha	Alfrocheiro preto	Amaral	2	2933	0.07	Lacombe et al., 2013; Cunha et al., 2015
50	Ferral (Spain) = Uvallon	Breval negro	Heben	0	3017	0	Laucou et al., 2018
51	Flora	Semillon	Savagnin	0	3010	0	Dangl, 2006; Lacombe et al., 2010; Myles et al., 2011; Lacombe et al., 2013
52	Fogoneu	Escursach	Giro nero	1	2874	0.03	García-Muñoz, 2011; Lacombe et al., 2013
53	Fubiano	Furmint	Trebbiano toscano	1	3068	0.03	Raimondi et al., 2017
54	Furmint	Alba imputotato	Heunisch Weiss	1	3159	0.03	Lacombe et al., 2013; Laucou et al., 2018
55	Gaglioppo	Mantonico bianco	Sangiovese	1	3043	0.03	Cipriani et al., 2010
56	Galotta	Ancellotta	Gamay	1	2922	0.03	Lacombe et al., 2013; Laucou et al., 2018
57	Gamay	Heunisch Weiss	Pinot	1	2818	0.04	Bowers et al., 1999; Lacombe et al., 2013
58	Garofana	Moscato violetto (Muscat rouge de Madère)	Trebbiano toscano	0	3065	0	Cipriani et al., 2010
59	Garro	Heben	Monastrell	0	2868	0	García-Muñoz, 2011; Lacombe et al., 2013; Zinelabidine et al., 2015
60	Gouveio	Castellana blanca	Savagnin	0	2798	0	Lacombe et al., 2013
61	Grand noir	Monastrell	Petit Bouschet	1	2973	0.03	unvalidation of breeder's data by Cabezazs et al. 2003; Lacombe et al., 2013
62	Grillo	Catarratto bianco comune	Zibibbo (Moscato d'Alessandria)	1	3215	0.03	Di Vecchi Staraz et al., 2007
63	Heroldrebe	Blaufraenkisch	Portugais bleu	1	3207	0.03	Lacombe et al., 2013
64	Houssein krasnyi	Khusaine belyi	Negru mare (Charas)	0	3559	0	Lacombe et al., 2013
65	Impigno b.	Bombino bianco	Quagliano (Bouteillan)	3	3100	0.1	Cipriani et al., 2010; Schneider et al., 2014
66	Incrocio Manzoni 2.15	Cabernet franc	Glera	0	2755	0	confirmation of breeder's data by Cipriani et al., 2010
67	Incrocio Manzoni 2-3	Savagnin	Trebbiano toscano	1	2836	0.04	confirmation of breeder's data by Grando and Frisighelli, 1998
68	Incrocio Terzi n.1	Barbera	Merlot	0	2901	0	Cipriani et al., 2010
69	Irsay Oliver	Csaba Gyoengye	Pozsonyi	0	3209	0	Kiss et al., 2005; Galbacs et al., 2009; Lacombe et al., 2013; Laucou et al., 2018
70	Italia	Bicane	Moscato d'Amburgo	0	3139	0	Crespan, 2003
71	Italica	Riesling italico	Verdiso	1	2788	0.04	confirmation of breeder's data by Cipriani et al., 2010
72	Ithaki	Cinsaut	Muscat reine des vignes	0	3022	0	Lacombe et al., 2013
73	Javor weiss	Alba imputotato	Heunisch Weiss	1	3159	0.03	Laucou et al., 2018
74	Kanzler	Müller Thurgau	Sylvaner verde	0	3050	0	Maul et al., 2012; Lacombe et al., 2013
75	Kerner	Riesling	Schiava grossa	0	2796	0	Grando and Frisinghelli 1998; Cipriani et al., 2010; Myles et al., 2011; Maul et al., 2012; Lacombe et al., 2013; Laucou et al., 2018
76	Lacrima di Maria	Graeco	Heptakilo	2	3432	0.06	Laucou et al., 2018; De Lorenzis et al., 2019 (only PO with 'Heptakilo')
77	Lagrein	Schiava gentile	Teroldego	0	2876	0	Cipriani et al 2010, Lacombe et al 2013
78	Listan negro	Mollar cano	Palomino fino	0	3153	0	Zerolo Hernández et al., 2006; Lacombe et al., 2013
79	Luglienga bianca (Lignan)	Blanc de morgex	Bermestia bianca	2	2859	0.07	Lacombe et al., 2013; Laucou et al., 2018
80	Madeleine de Clermont	Chasselas	Madeleine angevine	2	3139	0.06	Lacombe et al., 2013
81	Mai 3	Csaba Gyoengye	Afus ali	2	3339	0.06	Lacombe et al., 2013; Laucou et al., 2018
82	Malvar	Folha de figueira	Heben	1	3006	0.03	Lacombe et al., 2013
83	Malvasia di Casorzo	Malvasia aromatica di Parma	Lambrusca di Alessandria	2	2938	0.07	Ruffa et al., 2016
84	Malvasia fina	Alfrocheiro preto	Heben	0	2669	0	Lacombe et al., 2013; Zinelabidine et al., 2015; Cunha et al., 2015
85	Malvasia nera di Lecce	Malvasia bianca lunga	Negro amaro	0	3057	0	Crespan et al., 2008
86	Malvasia nera lunga	Freisa	Malvasia aromatica di Parma	2	3093	0.06	Ruffa et al., 2016
87	Malvasia preta	Alfrocheiro preto	Cayetana blanca	0	2844	0	Lacombe et al., 2007; Zinelabidine et al., 2012; Lacombe et al., 2013; Cunha et al., 2015
88	Malvasia volcanica	Bermejuela	Malvasia di Lipari	0	2951	0	Zerolo Hernández et al., 2006; Laucou et al., 2018
89	Manzoni bianco	Riesling	Pinot	1	2878	0.03	confirmation of breeder's data by Cipriani et al., 2010
90	Manzoni rosa	Savagnin	Trebbiano toscano	1	2835	0.04	confirmation of breeder's data by Cipriani et al., 2010
91	Marchione	Montonico bianco	Ragusano	0	3084	0	Cipriani et al., 2010
92	Maroc gros	Black Morocco	Schiava grossa	1	2881	0.03	Lacombe et al., 2013; Laucou et al., 2018
93	Marselan	Cabernet sauvignon	Cannonau (Garnacha tinta)	0	2847	0	confirmation of breeder's data by Lacombe et al., 2013
94	Matilde	Cardinal	Italia	0	3264	0	confirmation of breeder's data by Zulini et al., 2002; Ibáñez et al., 2009; Cipriani et al., 2010; Lacombe et al., 2013; Laucou et al., 2018
95	Maturana blanca	Castellana blanca	Savagnin	0	2798	0	Lacombe et al., 2013
96	Merbein seedless	Planta fina	Sultanina	2	3269	0.06	confirmation of breeder's data by Laucou et al., 2018
97	Merlot	Cabernet franc	Magdeleine noire des Charentes	3	2944	0.1	Boursiquot et al., 2009; Lacombe et al., 2013
98	Merseguera	Folha de figueira	Heben	0	3006	0	Lacombe et al., 2013
99	Meslier Saint-Francois	Chenin	Heunisch Weiss	1	2742	0.04	Bowers et al., 2000; Lacombe et al., 2013
100	Mireille	Csaba Gyoengye	Italia	4	3230	0.12	confirmation of breeder's data by Lacombe et al., 2013; Ghaffari et al., 2014; Laucou et al., 2018
101	Misket Rusenski	Cardinal	Moscato d'Amburgo	0	3212	0	confirmation of breeder's data by Lacombe et al., 2013
102	Mondeuse noire	Mondeuse blanche	Tressot noir	0	2838	0	Lacombe et al., 2013; Laucou et al., 2018
103	Mondragon	Marufo	Mourvèdre	2	2972	0.07	Laucou et al., 2018
104	Montua	Dedo de Dama	Heben	2	3069	0.07	Lacombe et al., 2013; Zinelabidine et al., 2015
105	Moscatel de angues	Heben	Zibibbo (Moscato d'Alessandria)	1	3011	0.03	Zinelabidine et al., 2015
106	Moscatello selvatico	Bombino bianco	Zibibbo (Moscato d'Alessandria)	1	3254	0.03	Lacombe et al., 2007
107	Moscato d'Amburgo	Schiava grossa	Zibibbo (Moscato d'Alessandria)	2	3021	0.07	Crespan, 2003
108	Moscato nero di Acqui	Moscato bianco	Orsolina	1	3020	0.03	Raimondi et al., 2020 (Orsolina=Coccalona nera)
109	Moscato violetto (Muscat rouge de Madère)	Moscato bianco	Termarina (Sciaccarello)	1	2992	0.03	Di Vecchi Staraz et al., 2007; Lacombe et al., 2013
110	Mouration	Alfrocheiro preto	Cayetana blanca	0	2844	0	Zinelabidine et al., 2012; Cunha et al., 2015
111	Muscat d'd’Istambul	Valenci (Beba)	Zibibbo (Moscato d'Alessandria)	3	3264	0.09	Lacombe et al., 2013; Laucou et al., 2018
112	Muscat Ottonel	Chasselas	Muscat d'Eisenstadt	2	3004	0.07	Lacombe et al., 2013
113	Muscat reine des vignes	Afus ali	Csaba Gyoengye	2	3339	0.06	unvalidation of breeder's data by Ibáñez et al., 2009; Lacombe et al., 2013; Ghaffari et al., 2014; Laucou et al., 2018
114	Muskat Uzbekinstanskii	Katta-kourgan	Zibibbo (Moscato d'Alessandria)	1	3482	0.03	confirmation of breeder's data by Lacombe et al., 2013
115	Nebbiera	Barbera	Chatus	0	2851	0	unvalidation of breeder's data by Raimondi et al., 2017
116	Negret castrais	Mauzac blanc	Monastrell	1	2897	0.03	Lacombe et al., 2013
117	Nerello mascalese	Mantonico bianco	Sangiovese	1	3047	0.03	Cipriani et al., 2010; Gasparro et al., 2013; De Lorenzis et al., 2019 (only PO with 'Sangiovese')
118	Notardomenico	Carricante	Somarello	1	3219	0.03	Lacombe et al., 2013 (Carricante non identificato, ma riportato come Nerello cappuccio faux); riportato correttamente su VIVC
119	Opsimo Edessis	Achladi (Pergolese di Tivoli)	Parmak cerven	0	3265	0	Lacombe et al., 2013; Laucou et al., 2018
120	Orangetraube	Chasselas	Pinot	0	3000	0	Lacombe et al., 2013
121	Orlovi nokti beli	Cornichon blanc	Parmak cerven	2	3337	0.06	Lacombe et al., 2013; Laucou et al., 2018
122	Ortega	Müller Thurgau	siegerrebe CREA	1	3054	0.03	Lacombe et al., 2013; Laucou et al., 2018
123	Osteiner	Riesling	Sylvaner verde	0	3060	0	Lacombe et al., 2013
124	Palestina I	Bicane	Luglienga bianca (Lignan)	1	3197	0.03	Lacombe et al., 2013; Laucou et al., 2018
125	Papaskarasi	Alba imputotato	Prokupac	3	3380	0.09	Lacombe et al., 2013; Laucou et al., 2018
126	Pasiga	Alphonse Lavallee	Sultanina	2	3221	0.06	confirmation of breeder's data by Ibáñez et al., 2009; Lacombe et al., 2013
127	Passau	Chatus	Dolcetto	0	2968	0	unvalidation of breeder's data by Raimondi et al., 2017
128	Petit Bouschet	Aramon	Teinturier	1	3070	0.03	Cabezas et al., 2003; Lacombe et al 2013
129	Pinotage	Cinsaut	Pinot	1	2761	0.04	confirmation of breeder's data by Lacombe et al., 2013
130	Planta nova	Heptakilo	Rojal tinta	1	3269	0.03	Lacombe et al., 2013
131	Plavina	Primitivo	Verdeca (Lagorthi)	1	3239	0.03	Cipriani et al., 2010; Lacombe et al., 2013; De Lorenzis et al., 2019 (only PO with 'Primitivo')
132	Quiebratinajas tinto	Breval negro	Castellana blanca	1	3083	0.03	Laucou et al., 2018
133	Rannii Vira	Chaouch blanc	Kichmich tcherni	3	3609	0.08	confirmation of breeder's data by Lacombe et al., 2013
134	Rassegui	Heptakilo	Planta fina	0	3371	0	Lacombe et al., 2013; Laucou et al., 2018
135	Roi des precoces	Cinsaut	Pinot	1	2761	0.04	Vargas et al., 2009; Lacombe et al., 2013
136	Romeiko	Ladikino	Verdeca (Lagorthi)	1	3261	0.03	Lacombe et al., 2013
137	Roublot	Heunisch Weiss	Pinot	2	2818	0.07	Bowers et al., 1999; Bousiquot et al., 2004; Lacombe et al., 2013
138	Roumi noir	Coarna neagra	Moscato d'Amburgo	1	3176	0.03	Lacombe et al., 2013
139	Rubinovyi Magaracha	Cabernet sauvignon	Saperavi	3	3137	0.1	confirmation of breeder's data by Goryslavets et al., 2010; Lacombe et al., 2013
140	Ruby Cabernet	Cabernet sauvignon	Carignan (Mazuelo)	0	2855	0	confirmation of breeder's data by Buhner-Zaharieva et al., 2010; Lacombe et al., 2013
141	Ruché	Croatina	Malvasia aromatica di Parma	1	2994	0.03	Ruffa et al., 2016
142	San Michele	Barbera	Chatus	0	2850	0	unvalidation of breeder's data by Raimondi et al., 2017
143	Santa Magdalena	Blanc de morgex	Planta fina	3	2890	0.1	García-Muñoz, 2011; Lacombe et al., 2013; Ghaffari et al., 2014; Laucou et al., 2018
144	Sena	Heben	Manseng noir	1	2858	0.03	Zinelabidine et al., 2015
145	Servant	Achladi (Pergolese di Tivoli)	Wildbacher de Hongrie	1	3127	0.03	Lacombe et al., 2013; Laucou et al., 2018
146	Siegerrebe	Madeleine angevine	Savagnin	0	2935	0	Maul et al., 2012; Lacombe et al., 2013; Laucou et al., 2018
147	Somarello	Garganega	Uva sacra (Uva sogra)	0	3255	0	Di Vecchi Staraz et al., 2007; Lacombe et al., 2013 (Susumaniello)
148	Sultana moscata	Sultanina	Zibibbo (Moscato d'Alessandria)	3	3365	0.09	Ibáñez et al., 2009; Lacombe et al., 2013; Laucou et al., 2018
149	Syrah	Dureza	Mondeuse blanche	2	2825	0.07	Bowers et al., 2000; Lacombe et al., 2013
150	Tarrango	Sultanina	Touriga nacional	2	2949	0.07	confirmation of breeder's data by Lacombe et al., 2013
151	Teinturier ad acino rotondo	Neretto duro (Balau)	Teinturier	1	3157	0.03	Raimondi et al., 2020 (Teinturier=Teinturier du Cher)
152	Tempranillo	Albillo mayor	Benedicto	0	3223	0	Ibáñez et al., 2012; Laucou et al., 2018
153	Tinta Barroca	Marufo	Touriga nacional	0	2917	0	Castro et al., 2011; Lacombe et al., 2013
154	Torralba	Breval negro	Heben	0	3017	0	Laucou et al., 2018
155	Torrontes riojano	Listan prieto	Zibibbo (Moscato d'Alessandria)	2	3098	0.06	Agüero et al., 2003; This et al., 2006; Lacombe et al., 2007; Tapia et al., 2007; Lacombe et al., 2013
156	Totika	Augster blau	Kadarka kek	1	3545	0.03	Lacombe et al., 2013
157	Touriganca	Marufo	Touriga nacional	1	2917	0.03	Castro et al., 2011; Lacombe et al., 2013
158	Trincadeira das pratas	Alfrocheiro preto	Heben	0	2669	0	Cunha et al., 2015; Zinelabidine et al., 2015
159	Urmi dinka	Izsaki sarfeher	Kadarka kek	0	3342	0	Lacombe et al., 2013; Laucou et al., 2018
160	Uva di Troia	Bombino bianco	Quagliano (Bouteillan)	2	3099	0.06	Lacombe et al., 2013
161	Valentino	Chatus	Dolcetto	0	2968	0	unvalidation of breeder's data by Raimondi et al., 2017
162	Vega	Furmint	Malvasia istriana	1	3201	0.03	Raimondi et al., 2017
163	Verdejo blanco	Castellana blanca	Savagnin	0	2798	0	Lacombe et al., 2013
164	Verdejo de Salamanca	Heben	Listan prieto	1	3196	0.03	Zinelabidine et al., 2015
165	Vespolina	Nebbiolo	Orsolina	0	2708	0	Raimondi et al., 2020 (Orsolina=Coccalona nera)
166	Victoria	Afus ali	Cardinal	0	3339	0	Zulini et al., 2002; Cipriani et al., 2010; Lacombe et al., 2013; Ghaffari et al., 2014
167	Vital	Malvasia fina	Rabo de ovelha	0	3101	0	Lacombe et al., 2013
168	Vitouska	Glera	Malvasia bianca lunga	0	3009	0	Crespan et al., 2017
169	Yakdona kizil	Khusaine belyi	Tagobi	0	3514	0	Lacombe et al., 2013
170	Zibibbo (Moscato d'Alessandria)	Heptakilo	Moscato bianco	3	3324	0.09	Cipriani et al., 2010; Lacombe et al., 2010; Lacombe et al., 2013; Ghaffari et al., 2014
171	Zweigeltrebe blau	Blaufraenkisch	Saint-Laurent	3	3210	0.09	confirmation of breeder's data by Sefc et al., 1997; Lacombe et al., 2013; Laucou et al., 2018

## Sheet: 2 - References
Aguero, C.B., Rodriguez, J.G., Martinez, L.E., Dangl, G.S., Meredith, C.P. (2003). Identity and parentage of Torrontés cultivars in Argentina. Am. J. Enol. Vitic. 54: 318–321
Bergamini, C., Perniola, R., Cardone, M.F., Gasparro, M., Pepe, R., Caputo, A.R., Antonacci, D. (2016). The molecular characterization by SSRs reveals a new south Italian kinship and the origin of the cultivar Uva di Troia. Springerplus 5: 1562
Boursiquot, J.-M., Lacombe, T., Bowers, J., Meredith, C. (2004). Le Gouais, un cépage clé du patrimoine viticole Européen. Bulletin de l'OIV 77 (875-876) 5-19
Boursiquot, J. M.; Lacombe, T.; Laucou, V.; Julliard, S.; Perrin, F. X.; Lanier, N.; Legrand, D.; Meredith, C.; This, P. (2009). Parentage of Merlot and related winegrape cultivars of southwestern France: Discovery of the missing link Australian Journal of Grape and Wine Research, 15: 144–155
Bowers, J. E., Meredith, C. P. (1997). The parentage of a classic wine grape, Cabernet Sauvignon. Nature Genetics 16: 84–87
Bowers, J.E., Boursiquot, J.-M., This, P., Chu, K., Johansson, H., Meredith, C. (1999) Historical genetics: The parentage of Chardonnay, Gamay and other wine grapes of northeastern France. Science 285: 1562–1565
Bowers, J.E., Siret, R., Meredith, C.P., This, P., Boursiquot, J.-M. (2000). A single pair of parents proposed for a group of grapevine varieties in northeastern France. Acta Horticulturae 528: 129–132
Buhner-Zaharieva, T., Moussaoui, S., Lorente, M., Andreu, J., Nunez, R., Ortiz, J. M., Gogorcena, Y. (2010). Preservation and molecular characterization of ancient varieties in Spanish grapevine germplasm collections. Am. J. Enol. Vitic. 61: 557–562
Cabezas, J.A., Cervera, M.T., Arroyo-Garcia, R., Ibáñez, J., Rodrigez-Torres, U., Borrego, J., Cabello, J., Martinez-Zapater, J.M. (2003). Garnacha and Garnacha Tintorera: Genetic relationship and the origin of Teinturier varieties cultivated in Spain. Am. J. Enol. Vitic. 54: 237–245
Castro, I.; Martin, J. P.; Ortiz, J. M.; Pinto-Carnide, O. (2011). Varietal discrimination and genetic relationships of Vitis vinifera L. cultivars from two major Controlled Appellation (DOC) regions in Portugal. Scientia Horticulturae 127: 507–514
Cipriani, G., Spadotto, A., Jurman, I., Di Gaspero, G., Crespan, M., Meneghetti, S., Frare, E., Vignani, R., Cresti, M., Morgante, M., Pezzotti, M., Pe, E., Policriti, A., Testolin R. (2010). The SSR-based molecular profile of 1005 grapevine (Vitis vinifera L.) accessions uncovers new synonymy and parentages, and reveals a large admixture amongst varieties of different geographic origin. Theor Ap…
Crespan, M., Calò, A., Giannetto, S., Sparacio, A., Storchi, P., Costacurta, A. (2008). 'Sangiovese’ and ‘Garganega’ are two key varieties of the Italian grapevine assortment evolution. Vitis: 47: 97–104
Crespan, M., Storchi, P., Migliaro, D. (2017). Grapevine cultivar Mantonico bianco is the second parent of the Sicilian Catarratto. Am. J. Enol. Vitic. 68: 258–262
Crespan 2003. The parentage of Muscat of Hamburg. Vitis, 42: 193–197
Cunha, J., Zinelabidine, L. H., Teixeira-Santos, M., Brazao, J., Fevereiro, P., martinez-Zapater, J. M., Ibanez, J., Eiras-Dias, J. E. (2015). Grapevine cultivar 'Alfrocheiro' or 'Brunal' plays a primary role in the relationship among Iberian grapevines. Vitis 54 (Special Issue): 59–65
Dangl, J. (2006). Vouchers hold the key to successful grape DNA identification. FPS Grape Program, Newsletter, 4–5	FPS Grape Program Newsletter, 4-5
De Lorenzis, G., Mercati, F., Bergamini, C., Cardone, M. F., Lupini, A., Mauceri, A., et al. (2019). SNP genotyping elucidates the genetic diversity of Magna Graecia grapevine germplasm and its historical origin and dissemination. BMC Plant Biol. 19: 7
Di Vecchi-Staraz, M., Laucou, V., Bruno, G., Lacombe, T., Gerber, S., Bourse, T., Boselli, M., This, P. (2008). Low level of pollen-mediated gene flow from cultivated to wild grapevine: consequences for the evolution of the endangered subspecies Vitis vinifera L. subsp silvestris. Journal of Heredity 99, 45–55
Díaz-Losada, E., Tato Salgado, A., Ramos-Cabrer, A. M., pereira-Lorenzo, S. (2011(. Determination of genetic relationships of Albarino and Loureira cultivars with the Caino group by microsatellites. Am. J. Enol. Vitic. 62: 371–375
Galbacs, Z., Molnar, S., Halasz, G., Kozma, P., Hoffmann, S., Kovacs, L., VereS, A., Galli, Z., Szoeke, A., Heszky, L., Kiss, E. (2009). Identification of grapevine cultivars using microsatellite-based DNA barcodes. Vitis 48: 17–24
Garcia-Munoz, S. (2011). Estudio de variedades minoritarias de vid (Vitis vinifera L.): Descripción, caracterización agronómica y enológica de material procedente de las Islas Baleares Universidad de Valladolid, Tesis doctoral
Gasparro, M., Caputo, A. R., Bergamini, C., Crupi, P., Cardone, M. F., Perniola, R., Antonacci, D. (2013). Sangiovese and Its Offspring in Southern Italy. Mol Biotechnol 54: 581–589
Ghaffari, S., Hasnaoui, N., Zinelabidine, L. H., Ferchichi, A., Martinez-Zapater, J. M., Ibáñez, J. (2014). Genetic diversity and parentage of Tunisian wild and cultivated grapevines (Vitis vinifera L.) as revealed by single nucleotide polymorphism (SNP) markers. Tree Genetics and Genomes 10: 1103–1112
Goryslavets, S., Risovanna, V., Bacilieri, R., Hausmann, J.-F., Heuertz, M. (2010). A parentage study of closely related Ukrainian wine grape varieties using microsatellite markers. Cytology and Genetics 44: 95–102
Grando, M.S., Frisinghelli, C. (1998). Grape microsatellite markers: Sizing of DNA alleles and genotype analysis of some grapevine cultivars. Vitis 37: 79–82
Ibáñez, J., Vargas, A. M., Palancar, M., Borrego, J., de Andres, M. T. (2009). Genetic relationships among table-grape varieties. Am. J. Enol. Vitic. 60: 35–42
Ibáñez, J.; Munoz-Organero, G.; Zinelabidine, L. H.; Andres De, M. T.; Cabello, F.; MartineZ-Zapater, J. M. (2012). Genetic origin of the grapevine cultivar Tempranillo. Am. J. Enol. Vitic. 63: 549–553
Kiss, E., Kozma, P., Halasz, G., Veres, A., Galli, Z., Szoeke, A., Hoffmann, S., Molnar, S., Balogh, A., Heszky, L. (2005). Microsatellite based fingerprints and pedigree analysis of grapevine cultivars of Carpathian basin origin. International Grape Genomics Symposium, St. Louis, Missouri, S. 79-87
Lacombe, T., Boursiquot, J.M., Laucou, V., Dechesne, F., Vares, D., This, P. (2007) Relationships and genetic diversity within the accessions related to Malvasia held in the Domaine de vassal grape germplasm repository. Am J Enol Viticult. 58: 124–131
Lacombe, T., Boursiquot, J.M., Laucou, V., Vecchi-Staraz, M., Peros, J.P., This, P. (2013). Large-scale parentage analysis in an extended set of grapevine cultivars (Vitis vinifera L.). Theor. Appl. Genet. 126: 401–414
Lacombe, T., Boursiquot, J.M., Laucou, V., Di Vecchi-Staraz, M., Peros, J.P., This, P. (3013). Large-scale parentage analysis in an extended set of grapevine cultivars (Vitis vinifera L.) Theoretical Applied Genetics 126: 401–414
Laucou, V., Launay, A., Bacilieri, R., Lacombe, T., Adam-Blondon, A.F., Bérard, A., Chauveau, A., de Andrés , M.T., Hausmann, L., Ibáñez, J., Le Paslier, M.C., Maghradze, D., Martinez-Zapater, J.M., Maul, E., Ponnaiah, M., Töpfer, R., Péros, J.P., Boursiquot, J.M. (2018). Extended diversity analysis of cultivated grapevine Vitis vinifera with 10K genome-wide SNPs. PLoS ONE 13(2): e0192540
Maul, E., Eibach, R., Zyprian, E., Töpfer, R. (2015). The prolific grape variety (Vitis vinifera L.) ‘Heunisch Weiss’ B (= ‘Gouais blanc’): bud mutants, colored homonyms and further offspring Vitis 54: 79–86
Myles, S., Boyko, A.R., Owens, C.L., Brown, P.J., Grassi, F., Aradhya, M.K., Prins,B., Reynolds, A., Chia, J.M., Ware, D., Bustamante, C.D., Buckler, E.S. (2011) Genetic structure and domestication history of the grape. Proceedings of the National Academy of Sciences 108: 3530–3535
Raimondi, S.; Carlomagno, A.; Ruffa, P.; Oglietti, S.; Novello, V.; Schneider, A. (2017). Pedigree reconstruction of wine and table grape crossbreeds created in Italy by Giovanni Dalmasso. Scientia Horticulturae 219: 125–130
Raimondi, S.; Tumino, G.; Ruffa, P.; Boccacci, P.; Gambino, G.; Schneider, A. (2020). DNA-based genalogy reconstruction of Nebbiolo, Barbera and other ancient grapevine cultivars from northwestern Italy. Scientific Reports 10:15782.
Regner, F., Stadlbauer, A., Eisenheld, C. (1998). Heunisch x Fränkisch, ein wichtiger Genpool europäischer Rebsorten (Vitis vinifera L sativa. Wein-Wissenschaft 53: 114–118
Regner, F.; Sefc, K.; Glössl, J.; Steinkellner, H. (2000). Parentage analysis and pedigree reconstruction of vine cultivars using microsatellite markers. Acta Horticulturae 528: 133–138
Ruffa, P., Raimondi, S., Boccacci, P., Abbà, S., Schneider, A. (2016). The key role of Moscato bianco and Malvasia aromatica di Parma in the parentage of traditional aromatic grape varieties. Tree Genet Genomes 12: 50
Schneider, A., Marinoni, D. T., Crespan, M. (2008). Genetics and ampelography trace the origin of Muscat fleur d'oranger. Am. J. Enol. Vitic. 59: 200–204
Sefc, K.M., Steinkellner, H., Wagner, H.W., Glössl, J., Regner, F. (1997). Application of microsatellite markers to parentage studies in grapevine. Vitis 36: 179–183
Tapia, A. M., Cabezas, J. A., Cabello, F., Lacombe, T., Martinez-Zapater, J. M., Hinrichsen, P., Cervera, M. T. (2007). Determining the Spanish origin of representative ancient American grapevine varieties. Am. J. Enol. Vitic. 58: 242–251
This, P., Lacombe, T., and Thomas, M. R. (2006). Historical origins and genetic diversity of wine grapes. Trends Genet. 22: 511–519
Vargas, A.M., De Andres, M.T., Borrego, J., Ibanez, J. (2009). Pedigrees of fifty table-grape cultivars. Am. J. Enol. Vitic. 60: 525–532
Vitis International Vitis Database (https://www.vivc.de/)
Zerolo Hernández, J., Cabello Sáenz De Santa María, F., Rodríguez Torres, I., Borrego Polanco, J., IBÁÑEZ Marcos, J., Muñoz Organero, G., Hernández Ferrer, M. (2006). Caracterización morfológica y molecular de las 'Malvasías' cultivadas en las Islas Canarias. 29th OIV World Congress of Vine and Wine. Logrono, Spain
Zinelabidine, L. H.; Haddioui, A.; Rodriguez, V.; Cabello, F.; Eiras-Dias, J. E.; Martinez-Zapater, J. M.; Ibáñez, J. (2012). Identification by SNP analysis of a major role for Cayetana Blanca in the genetic network of Iberian Peninsula grapevine varieties. Am. J. Enol. Vitic. 63: 121–126
Zinelabidine, L.H., Cunha, J., Eiras-Dias, J.E., Cabello, F., Martinez-Zapater, J,M,, Ibanezm J. (2015). Pedigree analysis of the Spanish grapevine cultivar `Heben'. Vitis 54: 81–86
Zulini, L., Russo, M., Peterlunger, E. (2002). Genotyping wine and table grape cultivars from Apulia (Southern Italy) using microsatellite markers. Vitis 41: 183–187
